# Supplementary material for: MTHFD2 is a potential oncogene for its strong association with poor prognosis and high level of immune infiltrates in urothelial carcinomas of bladder
Source: BMC Cancer. 2022 May 17;22:556. doi: 10.1186/s12885-022-09606-0 (PMC9112551; doi:10.1186/s12885-022-09606-0)
Supplement: Supplementary file 1 — Additional file 1. [file 12885_2022_9606_MOESM1_ESM.xlsx]

## Sheet: Sheet 1
Table S1 RNA-seq analysis of differential gene expression
gene_name	gene_id	gene_biotype	baseMean	log2FoldChange	lfcSE	stat	pvalue	padj
TSPAN6	ENSG00000000003	protein_coding	5965.07	0.452687	0.254137	1.78127	0.074868	0.145303
TNMD	ENSG00000000005	protein_coding	6.12315	-0.998213	0.70576	-1.41438	0.15725	0.259551
DPM1	ENSG00000000419	protein_coding	2092.12	0.382929	0.120388	3.18078	0.00146878	0.005514
SCYL3	ENSG00000000457	protein_coding	823.967	0.312165	0.148471	2.10252	0.0355074	0.079572
C1orf112	ENSG00000000460	protein_coding	684.488	1.53611	0.221735	6.92769	4.27768e-12	1.22595e-10
FGR	ENSG00000000938	protein_coding	499.436	-0.310771	0.259521	-1.19748	0.231119	0.348936
CFH	ENSG00000000971	protein_coding	3713.74	-1.22292	0.324913	-3.76385	0.00016732	0.000850923
FUCA2	ENSG00000001036	protein_coding	3578.92	0.574484	0.129193	4.44669	8.7202e-06	6.38379e-05
GCLC	ENSG00000001084	protein_coding	4905.84	-0.252592	0.302617	-0.834691	0.403892	0.52871
NFYA	ENSG00000001167	protein_coding	1798.1	0.24026	0.137246	1.75057	0.0800193	0.153117
STPG1	ENSG00000001460	protein_coding	933.706	0.541035	0.21471	2.51984	0.0117407	0.0318146
NIPAL3	ENSG00000001461	protein_coding	1704.98	0.0560644	0.157747	0.355406	0.722285	0.801394
LAS1L	ENSG00000001497	protein_coding	2748.17	0.407843	0.120453	3.38592	0.000709407	0.00296363
ENPP4	ENSG00000001561	protein_coding	687.088	-0.733215	0.281821	-2.6017	0.00927617	0.026114
SEMA3F	ENSG00000001617	protein_coding	8423.47	0.653321	0.255031	2.56173	0.0104152	0.0287874
CFTR	ENSG00000001626	protein_coding	49.2938	1.20452	0.606022	1.98758	0.0468581	0.0997396
ANKIB1	ENSG00000001629	protein_coding	2722.03	0.279825	0.125404	2.23138	0.0256558	0.0608634
CYP51A1	ENSG00000001630	protein_coding	191.231	0.174052	0.23157	0.751616	0.452282	0.573333
KRIT1	ENSG00000001631	protein_coding	1363.25	0.100919	0.132701	0.760499	0.446957	0.568617
RAD52	ENSG00000002016	protein_coding	412.384	0.338426	0.168371	2.01	0.0444316	0.0955673
MYH16	ENSG00000002079	transcribed_unitary_pseudogene	44.6734	3.18155	0.461956	6.88713	5.69303e-12	1.59505e-10
BAD	ENSG00000002330	protein_coding	2240.47	0.353417	0.156576	2.25716	0.0239983	0.057549
LAP3	ENSG00000002549	protein_coding	4745.62	0.261009	0.236804	1.10222	0.270368	0.392532
CD99	ENSG00000002586	protein_coding	10684.2	-0.135523	0.229699	-0.590001	0.55519	0.665334
HS3ST1	ENSG00000002587	protein_coding	1767.31	-1.64266	0.317846	-5.1681	2.36486e-07	2.54477e-06
AOC1	ENSG00000002726	protein_coding	334.4	1.31792	0.547649	2.4065	0.0161062	0.0413904
WNT16	ENSG00000002745	protein_coding	30.7048	1.42035	0.483488	2.93771	0.00330647	0.0109449
HECW1	ENSG00000002746	protein_coding	106.776	1.14483	0.414877	2.75944	0.00579008	0.017556
MAD1L1	ENSG00000002822	protein_coding	1975.06	0.555103	0.141652	3.91879	8.89965e-05	0.000490112
LASP1	ENSG00000002834	protein_coding	14655.5	0.780663	0.144115	5.41694	6.06277e-08	7.44659e-07
SNX11	ENSG00000002919	protein_coding	1341.99	0.249726	0.110033	2.26956	0.0232342	0.056
TMEM176A	ENSG00000002933	protein_coding	1555.33	-0.337259	0.361108	-0.933955	0.350327	0.476257
M6PR	ENSG00000003056	protein_coding	3273.23	0.171324	0.168013	1.01971	0.307868	0.432025
KLHL13	ENSG00000003096	protein_coding	247.311	-2.22826	0.392011	-5.68418	1.31444e-08	1.8542e-07
CYP26B1	ENSG00000003137	protein_coding	359.27	0.626848	0.463659	1.35196	0.176389	0.283445
ICA1	ENSG00000003147	protein_coding	1991.54	0.306614	0.285218	1.07502	0.282367	0.405148
DBNDD1	ENSG00000003249	protein_coding	1198.37	1.64424	0.305386	5.38415	7.27885e-08	8.7777e-07
ALS2	ENSG00000003393	protein_coding	1003.46	0.00623339	0.123311	0.0505502	0.959684	0.973647
CASP10	ENSG00000003400	protein_coding	961.191	0.135343	0.220459	0.613915	0.539271	0.651998
CFLAR	ENSG00000003402	protein_coding	4381.97	-0.32871	0.147072	-2.23503	0.0254153	0.0603674
TFPI	ENSG00000003436	protein_coding	1744.39	-0.734033	0.325986	-2.25173	0.0243395	0.058237
NDUFAF7	ENSG00000003509	protein_coding	656.255	0.246381	0.0906216	2.71879	0.00655206	0.0194874
RBM5	ENSG00000003756	protein_coding	3902.61	-0.116563	0.147658	-0.789416	0.429869	0.553579
MTMR7	ENSG00000003987	protein_coding	69.8683	-0.3093	0.221445	-1.39674	0.162493	0.266181
SLC7A2	ENSG00000003989	protein_coding	988.792	-0.509401	0.380307	-1.33945	0.180426	0.288382
ARF5	ENSG00000004059	protein_coding	8307.96	0.514795	0.129805	3.9659	7.31196e-05	0.000413283
SARM1	ENSG00000004139	protein_coding	323.77	-0.473035	0.247577	-1.91065	0.056049	0.115274
POLDIP2	ENSG00000004142	protein_coding	6446.74	0.434703	0.110985	3.91676	8.9748e-05	0.000493398
PLXND1	ENSG00000004399	protein_coding	4185.08	-0.009036	0.24949	-0.0362178	0.971109	0.980954
AK2	ENSG00000004455	protein_coding	5704.8	0.462193	0.088789	5.20552	1.93451e-07	2.12046e-06
CD38	ENSG00000004468	protein_coding	357.989	0.745304	0.449105	1.65953	0.0970091	0.178623
FKBP4	ENSG00000004478	protein_coding	10666.7	0.607872	0.156678	3.87975	0.000104563	0.000564839
KDM1A	ENSG00000004487	protein_coding	7652.05	0.834962	0.142426	5.86243	4.56146e-09	7.1416e-08
RBM6	ENSG00000004534	protein_coding	4380.24	0.136398	0.16666	0.81842	0.413118	0.537604
CAMKK1	ENSG00000004660	protein_coding	556.27	-1.07018	0.210912	-5.07404	3.89455e-07	3.9773e-06
RECQL	ENSG00000004700	protein_coding	996.457	0.0235565	0.199618	0.118008	0.906061	0.937625
VPS50	ENSG00000004766	protein_coding	1005.68	0.0639295	0.114999	0.555913	0.57827	0.685405
HSPB6	ENSG00000004776	protein_coding	1970.65	-4.77672	0.539025	-8.86178	7.87444e-19	7.91327e-17
ARHGAP33	ENSG00000004777	protein_coding	629.265	0.839022	0.243403	3.44704	0.000566758	0.00244036
NDUFAB1	ENSG00000004779	protein_coding	2677.06	0.231147	0.136877	1.68872	0.0912734	0.170136
PDK4	ENSG00000004799	protein_coding	1914.14	-3.58628	0.409018	-8.76803	1.81819e-18	1.66648e-16
SLC22A16	ENSG00000004809	protein_coding	6.39133	1.04653	0.519765	2.01347	0.0440653	0.0949247
ZMYND10	ENSG00000004838	protein_coding	76.0132	2.07408	0.383672	5.40588	6.44922e-08	7.87616e-07
ABCB5	ENSG00000004846	protein_coding	10.1987	-3.69638	0.650676	-5.68084	1.34038e-08	1.88859e-07
ARX	ENSG00000004848	protein_coding	14.6508	4.59869	0.799312	5.75331	8.75123e-09	1.28621e-07
SLC25A13	ENSG00000004864	protein_coding	1645.51	0.69787	0.133115	5.24262	1.5831e-07	1.76875e-06
ST7	ENSG00000004866	protein_coding	1175.89	0.0419573	0.101936	0.411605	0.680629	0.769845
CDC27	ENSG00000004897	protein_coding	2967.93	0.177634	0.122329	1.4521	0.146475	0.245633
SLC4A1	ENSG00000004939	protein_coding	4.02594	-0.0994979	0.524359	-0.189751	0.849504	0.897895
CALCR	ENSG00000004948	protein_coding	6.71132	1.21862	0.450444	2.70538	0.00682272	0.0201609
HCCS	ENSG00000004961	protein_coding	1194.23	-0.0176955	0.119945	-0.14753	0.882714	0.921168
DVL2	ENSG00000004975	protein_coding	1782.16	0.0977738	0.128757	0.759367	0.447633	0.5692
PRSS22	ENSG00000005001	protein_coding	2342.67	0.636396	0.338774	1.87853	0.0603089	0.122134
UPF1	ENSG00000005007	protein_coding	7342.75	0.262152	0.0831842	3.15147	0.00162453	0.00598719
SKAP2	ENSG00000005020	protein_coding	2316.68	-0.549205	0.15441	-3.55678	0.000375424	0.00171253
SLC25A5	ENSG00000005022	protein_coding	14697.2	0.146276	0.153672	0.95187	0.341163	0.466556
MCUB	ENSG00000005059	protein_coding	960.546	0.633092	0.255514	2.47772	0.0132225	0.035123
HOXA11	ENSG00000005073	protein_coding	348.449	-0.543901	0.307851	-1.76677	0.0772675	0.148945
POLR2J	ENSG00000005075	protein_coding	2453.29	0.783181	0.160402	4.88261	1.0469e-06	9.64149e-06
DHX33	ENSG00000005100	protein_coding	1300.11	0.495784	0.136624	3.62882	0.000284725	0.00135082
MEOX1	ENSG00000005102	protein_coding	137.101	-2.35269	0.407361	-5.77544	7.6754e-09	1.14357e-07
THSD7A	ENSG00000005108	protein_coding	271.514	-0.946298	0.391433	-2.41752	0.0156267	0.04036
LIG3	ENSG00000005156	protein_coding	1731.04	0.208913	0.146781	1.4233	0.15465	0.256233
RPAP3	ENSG00000005175	protein_coding	1599.74	0.249694	0.112107	2.22728	0.0259286	0.0614029
ACSM3	ENSG00000005187	protein_coding	445.02	0.112917	0.394123	0.286501	0.774494	0.841499
REXO5	ENSG00000005189	protein_coding	313.52	0.396167	0.197079	2.01019	0.0444109	0.0955509
CIAPIN1	ENSG00000005194	protein_coding	2458.71	0.533909	0.11359	4.70032	2.59749e-06	2.17176e-05
SPPL2B	ENSG00000005206	protein_coding	2705.67	0.801313	0.167429	4.78598	1.70159e-06	1.48641e-05
FAM214B	ENSG00000005238	protein_coding	1227.96	-0.11529	0.16804	-0.686086	0.492659	0.610286
COPZ2	ENSG00000005243	protein_coding	664.937	-0.970238	0.331165	-2.92977	0.00339214	0.0111889
PRKAR2B	ENSG00000005249	protein_coding	562.701	-1.9335	0.339093	-5.70196	1.18441e-08	1.68972e-07
MSL3	ENSG00000005302	protein_coding	1501.48	0.286573	0.101314	2.82856	0.00467578	0.0146889
CREBBP	ENSG00000005339	protein_coding	3810.45	-0.47694	0.122877	-3.88146	0.000103831	0.000561385
TSPOAP1	ENSG00000005379	protein_coding	577.028	-0.811437	0.342035	-2.37238	0.0176739	0.0447477
MPO	ENSG00000005381	protein_coding	11.0884	-0.780866	0.393577	-1.98402	0.0472535	0.100405
PON1	ENSG00000005421	protein_coding	7.69333	1.03321	0.623501	1.65711	0.0974962	0.179204
GCFC2	ENSG00000005436	protein_coding	836.104	0.050714	0.105608	0.480208	0.63108	0.730107
WDR54	ENSG00000005448	protein_coding	1081.5	1.03951	0.212907	4.88243	1.04784e-06	9.64772e-06
CROT	ENSG00000005469	protein_coding	3148.04	-0.101603	0.28294	-0.359096	0.719523	0.799205
ABCB4	ENSG00000005471	protein_coding	62.0655	-1.44375	0.250962	-5.75287	8.77417e-09	1.28854e-07
KMT2E	ENSG00000005483	protein_coding	3098.32	-0.559084	0.15087	-3.70573	0.000210787	0.001037
RHBDD2	ENSG00000005486	protein_coding	4507.06	0.333438	0.143007	2.33161	0.019721	0.0489124
SOX8	ENSG00000005513	protein_coding	44.2558	-1.02312	0.433649	-2.35934	0.0183077	0.0460774
IBTK	ENSG00000005700	protein_coding	2202.61	-0.446722	0.126828	-3.52227	0.000427873	0.00191773
ZNF195	ENSG00000005801	protein_coding	1182.46	0.732958	0.170074	4.30965	1.63513e-05	0.000111429
MYCBP2	ENSG00000005810	protein_coding	2915.26	-0.67119	0.182701	-3.6737	0.000239066	0.00115908
FBXL3	ENSG00000005812	protein_coding	1932.43	-0.524998	0.126347	-4.1552	3.25008e-05	0.000203536
ITGAL	ENSG00000005844	protein_coding	712.856	-0.678437	0.378664	-1.79166	0.0731875	0.142595
PDK2	ENSG00000005882	protein_coding	950.807	-0.894488	0.160136	-5.5858	2.32624e-08	3.1057e-07
ITGA3	ENSG00000005884	protein_coding	23119.6	1.13266	0.315017	3.59554	0.000323722	0.00150837
ZFX	ENSG00000005889	protein_coding	1246.49	-0.672211	0.146648	-4.58384	4.56512e-06	3.60301e-05
LAMP2	ENSG00000005893	protein_coding	6886.49	0.179333	0.187575	0.956062	0.339041	0.464397
ITGA2B	ENSG00000005961	protein_coding	64.1283	1.42094	0.381148	3.72805	0.000192966	0.000959937
ASB4	ENSG00000005981	protein_coding	3.98833	-1.64062	0.602797	-2.72168	0.00649519	0.0193498
GDE1	ENSG00000006007	protein_coding	5310.78	0.0158549	0.172283	0.0920281	0.926676	0.951427
REX1BD	ENSG00000006015	protein_coding	1857.19	0.691002	0.205854	3.35676	0.000788605	0.00325204
CRLF1	ENSG00000006016	protein_coding	338.918	-0.319714	0.430953	-0.741877	0.458162	0.578936
OSBPL7	ENSG00000006025	protein_coding	921.65	0.448495	0.199871	2.24392	0.0248373	0.0592259
TMEM98	ENSG00000006042	protein_coding	1957.89	-0.311085	0.282712	-1.10036	0.271175	0.393484
YBX2	ENSG00000006047	protein_coding	102.179	-0.267761	0.519681	-0.515242	0.606384	0.709734
KRT33A	ENSG00000006059	protein_coding	33.7027	1.77307	0.560737	3.16202	0.00156676	0.00581187
MAP3K14	ENSG00000006062	protein_coding	929.004	-0.862647	0.212344	-4.0625	4.85509e-05	0.000288875
ABCC8	ENSG00000006071	protein_coding	9.99019	-2.62704	0.67006	-3.92061	8.8325e-05	0.000486708
CACNG3	ENSG00000006116	protein_coding	0.497507	0.95054	0.919843	1.03337	0.30143
TMEM132A	ENSG00000006118	protein_coding	4102.96	2.20285	0.245261	8.98167	2.66698e-19	2.98432e-17
AP2B1	ENSG00000006125	protein_coding	9404.93	0.000770885	0.136978	0.00562779	0.99551	0.99706
TAC1	ENSG00000006128	protein_coding	60.7601	-1.28197	0.875837	-1.46371	0.143274	0.241353
ZNF263	ENSG00000006194	protein_coding	1343.11	-0.225108	0.0891573	-2.52484	0.011575	0.0314379
CX3CL1	ENSG00000006210	protein_coding	2154.74	-1.49836	0.396426	-3.77968	0.000157031	0.000804766
SPATA20	ENSG00000006282	protein_coding	3354.86	0.0713366	0.204259	0.349247	0.726904	0.804806
CACNA1G	ENSG00000006283	protein_coding	31.4236	-0.13435	0.396591	-0.338763	0.734788	0.810534
TNFRSF12A	ENSG00000006327	protein_coding	3918.13	0.271034	0.283695	0.95537	0.339391	0.464764
DLX6	ENSG00000006377	protein_coding	153.107	2.73419	0.466512	5.86092	4.60311e-09	7.19746e-08
MAP3K9	ENSG00000006432	protein_coding	659.087	0.762856	0.239237	3.18871	0.00142909	0.00538838
RALA	ENSG00000006451	protein_coding	3312.07	0.433355	0.13902	3.11721	0.00182574	0.00661776
BAIAP2L1	ENSG00000006453	protein_coding	3670.31	0.477169	0.190932	2.49916	0.0124487	0.0334057
KDM7A	ENSG00000006459	protein_coding	1191.01	-0.448786	0.208368	-2.15381	0.0312548	0.0716667
ETV1	ENSG00000006468	protein_coding	349.329	-0.388887	0.319974	-1.21537	0.224225	0.340856
AGK	ENSG00000006530	protein_coding	1427.47	0.374998	0.102247	3.66757	0.000244868	0.00118304
ALDH3B1	ENSG00000006534	protein_coding	1306.52	-0.180814	0.315968	-0.572254	0.56715	0.676009
TTC22	ENSG00000006555	protein_coding	1426.24	-0.698428	0.314459	-2.22105	0.0263479	0.0622381
PHTF2	ENSG00000006576	protein_coding	1383.34	-0.036201	0.122157	-0.296347	0.766965	0.835467
CCL26	ENSG00000006606	protein_coding	17.6027	-0.571568	0.45561	-1.25451	0.209656	0.323988
FARP2	ENSG00000006607	protein_coding	1495.4	-0.292456	0.14976	-1.95283	0.0508394	0.106504
USH1C	ENSG00000006611	protein_coding	46.7296	-0.830607	0.730754	-1.13664	0.255687	0.376766
GGCT	ENSG00000006625	protein_coding	3589.98	1.06038	0.180183	5.88505	3.97937e-09	6.32245e-08
DBF4	ENSG00000006634	protein_coding	742.039	1.28024	0.154174	8.30382	1.00816e-16	6.61449e-15
TBXA2R	ENSG00000006638	protein_coding	130.118	-0.445724	0.292745	-1.52257	0.127867	0.221326
IFRD1	ENSG00000006652	protein_coding	1793.63	-0.143986	0.162516	-0.885976	0.37563	0.501083
LGALS14	ENSG00000006659	protein_coding	0.793894	1.516	1.34937	1.12349	0.26123	0.382809
COX10	ENSG00000006695	protein_coding	762.798	-0.132254	0.118326	-1.11771	0.263691	0.385631
GTF2IRD1	ENSG00000006704	protein_coding	2522.83	0.484563	0.141371	3.42761	0.000608914	0.0026007
PAF1	ENSG00000006712	protein_coding	4375.98	-0.1941	0.12915	-1.5029	0.132865	0.228029
VPS41	ENSG00000006715	protein_coding	2680.58	-0.100657	0.112516	-0.894595	0.371004	0.496509
ARHGAP44	ENSG00000006740	protein_coding	250.033	-0.572694	0.297884	-1.92254	0.0545374	0.112743
ELAC2	ENSG00000006744	protein_coding	3473.6	0.0332828	0.114144	0.291587	0.770602	0.838478
SCIN	ENSG00000006747	protein_coding	1007.12	0.267844	0.440434	0.608137	0.543097	0.655016
ARSD	ENSG00000006756	protein_coding	2753.23	-0.0961592	0.232787	-0.413078	0.67955	0.768988
PNPLA4	ENSG00000006757	protein_coding	634.685	-0.0877699	0.183545	-0.478194	0.632512	0.731054
MYH13	ENSG00000006788	protein_coding	9.6622	-0.264981	0.518299	-0.511252	0.609175	0.712087
ADIPOR2	ENSG00000006831	protein_coding	3912.26	0.161901	0.13766	1.17609	0.239558	0.358502
CDKL3	ENSG00000006837	protein_coding	38.5676	0.102116	0.155797	0.655444	0.512182	0.628157
UPP2	ENSG00000007001	protein_coding	3.00213	-0.179612	0.461726	-0.389002	0.697275	0.782354
PRSS21	ENSG00000007038	protein_coding	227.44	2.09128	0.670989	3.11671	0.00182881	0.0066269
MARK4	ENSG00000007047	protein_coding	2297.73	-0.0799814	0.112638	-0.710074	0.477658	0.596731
PROM1	ENSG00000007062	protein_coding	469.983	0.115675	0.636059	0.181862	0.855691	0.901911
CCDC124	ENSG00000007080	protein_coding	3505.62	0.424824	0.138803	3.06063	0.00220872	0.00778061
CEACAM21	ENSG00000007129	protein_coding	47.6674	-0.279873	0.354487	-0.789515	0.429811	0.553579
PAFAH1B1	ENSG00000007168	protein_coding	5179.19	-0.660063	0.100354	-6.57738	4.78821e-11	1.12327e-09
NOS2	ENSG00000007171	protein_coding	128.141	1.52186	0.478408	3.1811	0.00146718	0.00551026
DNAH9	ENSG00000007174	protein_coding	10.1301	-1.60139	0.451209	-3.54911	0.000386543	0.00175644
KIAA0100	ENSG00000007202	protein_coding	6824.44	-0.0292559	0.143564	-0.203783	0.838523	0.889795
SLC13A2	ENSG00000007216	protein_coding	8.36046	0.795549	0.718759	1.10684	0.268364	0.39054
GAS7	ENSG00000007237	protein_coding	1029.94	-2.2111	0.364443	-6.06705	1.30278e-09	2.30699e-08
TRAPPC6A	ENSG00000007255	protein_coding	1427.27	0.0862831	0.237855	0.362755	0.716788	0.797171
MATK	ENSG00000007264	protein_coding	166.9	-0.0684802	0.397305	-0.172362	0.863153	0.90785
CEACAM7	ENSG00000007306	protein_coding	501.063	-1.92928	0.781545	-2.46855	0.0135663	0.0358924
CD79B	ENSG00000007312	protein_coding	323.911	-1.95713	0.459817	-4.25631	2.0783e-05	0.000137769
SCN4A	ENSG00000007314	protein_coding	26.6526	-0.584715	0.489437	-1.19467	0.232217	0.350057
ST7L	ENSG00000007341	protein_coding	426.355	-0.0406933	0.115238	-0.353124	0.723996	0.80273
TKTL1	ENSG00000007350	protein_coding	16.0131	0.935082	0.759798	1.2307	0.218436	0.33428
PAX6	ENSG00000007372	protein_coding	209.048	0.647104	0.332833	1.94423	0.0518679	0.108242
RPUSD1	ENSG00000007376	protein_coding	1520.6	0.805908	0.140319	5.7434	9.27943e-09	1.35406e-07
RHBDF1	ENSG00000007384	protein_coding	1903.86	0.341	0.189097	1.80331	0.0713397	0.139651
LUC7L	ENSG00000007392	protein_coding	2298.88	0.489131	0.192598	2.53965	0.0110965	0.0303531
CACNA2D2	ENSG00000007402	protein_coding	115.635	-0.0193318	0.290079	-0.0666434	0.946866	0.965013
BAIAP3	ENSG00000007516	protein_coding	762.175	0.499777	0.382596	1.30628	0.191458	0.302072
TSR3	ENSG00000007520	protein_coding	2439.78	0.0891731	0.137053	0.650648	0.515274	0.630782
PIGQ	ENSG00000007541	protein_coding	2600.98	0.477029	0.144373	3.30414	0.000952687	0.00380981
CRAMP1	ENSG00000007545	protein_coding	852.45	0.0578848	0.133896	0.432312	0.665515	0.758003
TEAD3	ENSG00000007866	protein_coding	4411.16	-0.532289	0.16472	-3.23148	0.00123149	0.00474879
SELE	ENSG00000007908	protein_coding	746.908	-2.57686	0.521074	-4.94529	7.60298e-07	7.24149e-06
DNAJC11	ENSG00000007923	protein_coding	1554.52	0.222124	0.117952	1.88317	0.0596768	0.12114
FMO3	ENSG00000007933	protein_coding	109.011	1.1472	0.457133	2.50956	0.012088	0.0325984
MYLIP	ENSG00000007944	protein_coding	2051.71	-0.184557	0.251241	-0.73458	0.462595	0.58283
NOX1	ENSG00000007952	protein_coding	139.903	0.630186	0.344124	1.83128	0.0670593	0.132934
E2F2	ENSG00000007968	protein_coding	594.36	1.61003	0.294879	5.45995	4.76265e-08	5.97239e-07
PSMB1	ENSG00000008018	protein_coding	7648.13	0.254533	0.13453	1.89201	0.0584891	0.119223
SYN1	ENSG00000008056	protein_coding	91.8234	0.573426	0.361329	1.58699	0.112514	0.200283
JARID2	ENSG00000008083	protein_coding	2073.05	0.536243	0.209632	2.55802	0.010527	0.0290547
CDKL5	ENSG00000008086	protein_coding	1021.23	0.0384505	0.226528	0.169738	0.865216	0.909128
CAMK1G	ENSG00000008118	protein_coding	22.076	-0.883633	0.32019	-2.75972	0.00578516	0.017544
CDK11A	ENSG00000008128	protein_coding	419.262	0.303902	0.163361	1.86031	0.0628419	0.126262
NADK	ENSG00000008130	protein_coding	3280.59	0.311552	0.100698	3.09393	0.00197521	0.00707172
TFAP2B	ENSG00000008196	protein_coding	42.7497	1.79459	0.782091	2.29461	0.0217557	0.0530997
TFAP2D	ENSG00000008197	protein_coding	0.25233	0.282629	1.12749	0.250671	0.802069
DLEC1	ENSG00000008226	protein_coding	77.2137	0.286843	0.335669	0.854543	0.392804	0.517576
CYTH3	ENSG00000008256	protein_coding	1314.34	-0.211812	0.201743	-1.04991	0.293758	0.417289
ADAM22	ENSG00000008277	protein_coding	287.969	-0.488382	0.332956	-1.46681	0.142429	0.240273
SYPL1	ENSG00000008282	protein_coding	9261.87	-0.0748687	0.159811	-0.468484	0.639439	0.737024
CYB561	ENSG00000008283	protein_coding	5945.6	1.22058	0.150944	8.08632	6.14956e-16	3.41966e-14
SPAG9	ENSG00000008294	protein_coding	4357.36	-0.607419	0.162346	-3.74152	0.000182913	0.000918444
CELSR3	ENSG00000008300	protein_coding	1200.01	2.6238	0.321927	8.15029	3.63049e-16	2.12921e-14
AASS	ENSG00000008311	protein_coding	280.784	-0.941994	0.293507	-3.20945	0.0013299	0.00506666
PLEKHG6	ENSG00000008323	protein_coding	2245.12	0.166029	0.307535	0.539868	0.589288	0.694538
SS18L2	ENSG00000008324	protein_coding	1099.06	0.597711	0.14958	3.99593	6.44401e-05	0.00036955
MPND	ENSG00000008382	protein_coding	1414.29	0.281366	0.183728	1.53142	0.125665	0.218321
MGST1	ENSG00000008394	protein_coding	10556.2	0.411343	0.255888	1.60751	0.107942	0.194135
CRY1	ENSG00000008405	protein_coding	835.672	-0.515958	0.143	-3.60809	0.000308464	0.00144782
PGLYRP1	ENSG00000008438	protein_coding	4.38269	-0.400441	0.426789	-0.938265	0.348108	0.473936
NFIX	ENSG00000008441	protein_coding	2098.17	-2.21941	0.25141	-8.82784	1.06719e-18	1.04091e-16
ST3GAL1	ENSG00000008513	protein_coding	4589.19	-0.213065	0.259028	-0.822557	0.41076	0.5353
MMP25	ENSG00000008516	protein_coding	183.525	-0.142171	0.318692	-0.446107	0.65552	0.750227
IL32	ENSG00000008517	protein_coding	2910.83	1.02774	0.385075	2.66894	0.00760917	0.0220823
PKD1	ENSG00000008710	protein_coding	2617.98	-1.57753	0.161222	-9.78485	1.30789e-22	2.90917e-20
MAPK8IP2	ENSG00000008735	protein_coding	393.382	2.23034	0.407414	5.47438	4.39045e-08	5.53216e-07
MED24	ENSG00000008838	protein_coding	4419.44	0.461723	0.122981	3.75441	0.000173748	0.000878075
RHOBTB2	ENSG00000008853	protein_coding	2306.73	0.0339489	0.31402	0.108111	0.913908	0.942752
HEATR5B	ENSG00000008869	protein_coding	1586.01	0.0978244	0.139416	0.701671	0.482884	0.601507
SEC62	ENSG00000008952	protein_coding	5589.53	-0.596909	0.104713	-5.70042	1.1951e-08	1.70231e-07
RPS20	ENSG00000008988	protein_coding	48466	-0.00519546	0.167618	-0.0309959	0.975273	0.98369
CSDE1	ENSG00000009307	protein_coding	25899.7	-0.894642	0.10773	-8.30449	1.00247e-16	6.6009e-15
UBE3C	ENSG00000009335	protein_coding	4600.19	-0.0201424	0.125097	-0.161014	0.872082	0.913633
REV3L	ENSG00000009413	protein_coding	932.372	-1.54293	0.202305	-7.62675	2.4074e-14	1.00942e-12
TENM1	ENSG00000009694	protein_coding	144.031	0.980299	0.634829	1.5442	0.122541	0.214126
PAX7	ENSG00000009709	protein_coding	25.8896	1.75245	1.03771	1.68877	0.0912642	0.170128
MASP2	ENSG00000009724	protein_coding	31.3823	-0.30057	0.315075	-0.953965	0.340101	0.465521
IYD	ENSG00000009765	protein_coding	91.9105	2.12135	0.589949	3.59582	0.000323376	0.00150734
FAM76A	ENSG00000009780	protein_coding	629.171	-0.30035	0.0997448	-3.01118	0.00260235	0.00891539
TRAF3IP3	ENSG00000009790	protein_coding	273.809	-0.593221	0.335356	-1.76893	0.0769059	0.148442
POMT2	ENSG00000009830	protein_coding	1065.92	0.590185	0.13653	4.32277	1.54085e-05	0.000105656
VTA1	ENSG00000009844	protein_coding	2420.9	0.292138	0.104772	2.78831	0.00529837	0.016305
MLXIPL	ENSG00000009950	protein_coding	99.3623	0.921201	0.453928	2.0294	0.0424176	0.0920877
BAZ1B	ENSG00000009954	protein_coding	5524.14	0.0358213	0.102416	0.349763	0.726517	0.804572
RANBP9	ENSG00000010017	protein_coding	2769.6	-0.239571	0.14396	-1.66415	0.0960828	0.177343
ETV7	ENSG00000010030	protein_coding	797.79	1.26874	0.297876	4.25927	2.05094e-05	0.000136253
SPRTN	ENSG00000010072	protein_coding	528.378	0.204469	0.109746	1.86311	0.0624471	0.125579
EEF1AKNMT	ENSG00000010165	protein_coding	2146.41	0.343785	0.159738	2.15218	0.0313834	0.0718936
DYRK4	ENSG00000010219	protein_coding	800.636	0.0165285	0.198917	0.0830924	0.933778	0.956243
ZNF207	ENSG00000010244	protein_coding	7625.07	0.310646	0.0926292	3.35366	0.000797517	0.00328174
UQCRC1	ENSG00000010256	protein_coding	11088.5	0.259975	0.138727	1.87401	0.0609294	0.123138
STARD3NL	ENSG00000010270	protein_coding	1309.24	-0.118578	0.13543	-0.875565	0.381267	0.50673
CD9	ENSG00000010278	protein_coding	24195.6	-0.0184558	0.201996	-0.0913668	0.927201	0.951752
HHATL	ENSG00000010282	protein_coding	3.77186	-1.12343	0.652427	-1.72192	0.0850844	0.160885
NCAPD2	ENSG00000010292	protein_coding	6062.79	1.12309	0.180354	6.22718	4.74912e-10	9.13729e-09
IFFO1	ENSG00000010295	protein_coding	388.626	-1.26135	0.280621	-4.49484	6.96232e-06	5.22805e-05
GIPR	ENSG00000010310	protein_coding	150.15	0.563359	0.370454	1.52073	0.128329	0.22202
PHF7	ENSG00000010318	protein_coding	214.408	0.0227676	0.179864	0.126582	0.899271	0.933086
SEMA3G	ENSG00000010319	protein_coding	399.281	-1.77012	0.269464	-6.56905	5.06372e-11	1.18258e-09
NISCH	ENSG00000010322	protein_coding	4721.36	-0.352549	0.148558	-2.37315	0.0176373	0.0446737
STAB1	ENSG00000010327	protein_coding	3583.46	-0.447827	0.337901	-1.32532	0.185065	0.294072
FUZ	ENSG00000010361	protein_coding	835.064	0.355842	0.19647	1.81117	0.070114	0.137732
SLC6A13	ENSG00000010379	protein_coding	8.98147	1.44294	0.53161	2.71429	0.00664184	0.0197142
IDS	ENSG00000010404	protein_coding	3916.75	-0.759746	0.154304	-4.92371	8.49205e-07	7.97173e-06
PRSS3	ENSG00000010438	protein_coding	552.906	0.0585383	0.548959	0.106635	0.915079	0.94361
ZNF200	ENSG00000010539	protein_coding	518.28	0.417566	0.10944	3.81549	0.000135914	0.000709302
CD4	ENSG00000010610	protein_coding	1958.78	-0.53944	0.323044	-1.66987	0.0949455	0.175585
LRRC23	ENSG00000010626	protein_coding	422.602	0.179412	0.167059	1.07394	0.282849	0.405583
BTK	ENSG00000010671	protein_coding	249.196	-0.653513	0.374611	-1.74451	0.0810699	0.154762
HFE	ENSG00000010704	protein_coding	828.199	0.330592	0.220537	1.49903	0.133865	0.229326
SCMH1	ENSG00000010803	protein_coding	2171.25	-0.678122	0.172396	-3.93351	8.37146e-05	0.000464248
FYN	ENSG00000010810	protein_coding	1517.37	-1.49163	0.260724	-5.7211	1.05834e-08	1.52766e-07
HIVEP2	ENSG00000010818	protein_coding	2091.24	-0.547771	0.173194	-3.16275	0.00156284	0.00580146
FMO1	ENSG00000010932	protein_coding	110.81	0.538529	0.421151	1.27871	0.201	0.313626
ELOA	ENSG00000011007	protein_coding	3260.21	0.105383	0.10252	1.02793	0.303984	0.427818
LYPLA2	ENSG00000011009	protein_coding	6098.85	0.81142	0.145017	5.59535	2.20183e-08	2.9508e-07
CLCN6	ENSG00000011021	protein_coding	761.92	-0.416097	0.120675	-3.44808	0.000564579	0.00243299
MRC2	ENSG00000011028	protein_coding	5488.7	-0.693387	0.317902	-2.18114	0.0291733	0.0677053
NME1-NME2	ENSG00000011052	protein_coding	72.3073	0.583164	0.250365	2.32925	0.0198457	0.049148
SLC6A7	ENSG00000011083	protein_coding	6.99956	1.21974	0.423326	2.88132	0.00396015	0.0127471
TSPAN9	ENSG00000011105	protein_coding	2613.38	-0.14601	0.189849	-0.769082	0.441844	0.564219
BTBD7	ENSG00000011114	protein_coding	1795.02	-0.304999	0.129525	-2.35475	0.0185353	0.0465373
APBA3	ENSG00000011132	protein_coding	886.164	0.540307	0.12043	4.48649	7.24051e-06	5.41132e-05
MKS1	ENSG00000011143	protein_coding	874.939	0.645926	0.122049	5.29233	1.20767e-07	1.3893e-06
ABHD5	ENSG00000011198	protein_coding	1119.1	0.102483	0.169953	0.603009	0.546503	0.657819
ANOS1	ENSG00000011201	protein_coding	233.833	0.845169	0.363238	2.32676	0.019978	0.0494053
AKAP8L	ENSG00000011243	protein_coding	2674.33	0.240337	0.129894	1.85026	0.0642763	0.128612
MBTD1	ENSG00000011258	protein_coding	1251.71	0.447993	0.179939	2.48969	0.0127853	0.0341532
UTP18	ENSG00000011260	protein_coding	2011.64	0.489047	0.122402	3.99542	6.45791e-05	0.000370115
RNF216	ENSG00000011275	protein_coding	2505.55	-0.416754	0.121708	-3.42422	0.000616564	0.00262783
TTC19	ENSG00000011295	protein_coding	1797.6	-0.123795	0.142077	-0.871321	0.383579	0.509006
PTBP1	ENSG00000011304	protein_coding	15875	0.660641	0.0808554	8.17065	3.0674e-16	1.82837e-14
DPF1	ENSG00000011332	protein_coding	68.8416	1.90648	0.367967	5.18112	2.20554e-07	2.38813e-06
SYT7	ENSG00000011347	protein_coding	1189.74	1.77194	0.373996	4.73786	2.15987e-06	1.84132e-05
LARS2	ENSG00000011376	protein_coding	1224.75	0.326222	0.125864	2.59186	0.00954593	0.0267578
PIK3C2A	ENSG00000011405	protein_coding	1794.62	-0.682304	0.144901	-4.70876	2.49228e-06	2.09484e-05
PLAUR	ENSG00000011422	protein_coding	2750.47	-0.831173	0.314175	-2.64558	0.0081552	0.0234118
ANLN	ENSG00000011426	protein_coding	3055.29	2.04001	0.263851	7.73169	1.0613e-14	4.70987e-13
WIZ	ENSG00000011451	protein_coding	3447.57	0.0805156	0.101268	0.795073	0.426571	0.550478
RABGAP1	ENSG00000011454	protein_coding	2883.49	-0.972273	0.122067	-7.96506	1.65148e-15	8.33255e-14
DCN	ENSG00000011465	protein_coding	15765.6	-2.65074	0.410992	-6.44963	1.12126e-10	2.45956e-09
QPCTL	ENSG00000011478	protein_coding	909.718	0.888305	0.170732	5.20294	1.96164e-07	2.14698e-06
PPP5C	ENSG00000011485	protein_coding	3247.99	0.494384	0.101884	4.8524	1.21979e-06	1.10414e-05
CEP68	ENSG00000011523	protein_coding	1143.21	-1.00295	0.131452	-7.62984	2.35051e-14	9.88974e-13
MAP4K3	ENSG00000011566	protein_coding	2107.49	0.33713	0.182633	1.84594	0.0649009	0.129543
ZBTB32	ENSG00000011590	protein_coding	52.263	-0.0763257	0.292563	-0.260887	0.79418	0.855982
TYROBP	ENSG00000011600	protein_coding	1830.19	0.281905	0.369366	0.763214	0.445336	0.567267
TMEM159	ENSG00000011638	protein_coding	3008.53	-0.408604	0.189061	-2.16123	0.0306775	0.0705957
GABRA3	ENSG00000011677	protein_coding	355.787	1.51998	0.477848	3.18089	0.00146824	0.0055131
BRCA1	ENSG00000012048	protein_coding	1157.08	1.39323	0.186676	7.46332	8.43695e-14	3.21937e-12
ERCC1	ENSG00000012061	protein_coding	2820.33	0.22511	0.136377	1.65065	0.0988094	0.181078
CD22	ENSG00000012124	protein_coding	264.659	-1.43811	0.529866	-2.71409	0.00664576	0.0197226
SEMA3B	ENSG00000012171	protein_coding	1421.99	-0.389819	0.401829	-0.970113	0.33199	0.457231
MBTPS2	ENSG00000012174	protein_coding	917.564	-0.0530835	0.147477	-0.359945	0.718889	0.798646
PRICKLE3	ENSG00000012211	protein_coding	1000.99	0.635765	0.164147	3.87313	0.000107445	0.000578349
LTF	ENSG00000012223	protein_coding	779.423	-0.156282	0.610226	-0.256105	0.797869	0.858847
EXTL3	ENSG00000012232	protein_coding	2380.64	-0.437164	0.184503	-2.36941	0.0178164	0.0450273
NR1H4	ENSG00000012504	protein_coding	131.667	0.170954	0.770106	0.221987	0.824324	0.879408
ELOVL5	ENSG00000012660	protein_coding	3426.56	-0.116796	0.217445	-0.53713	0.591178	0.696158
ALOX5	ENSG00000012779	protein_coding	4333.41	-0.0089684	0.324084	-0.0276731	0.977923	0.985405
KDM5D	ENSG00000012817	protein_coding	1434.97	-0.227216	0.651642	-0.348682	0.727328	0.805153
CALCOCO1	ENSG00000012822	protein_coding	3131.01	-1.18048	0.133353	-8.8523	8.57372e-19	8.56879e-17
UBR7	ENSG00000012963	protein_coding	1798.05	-0.0485121	0.132594	-0.365869	0.714463	0.795401
MAP4K5	ENSG00000012983	protein_coding	2211.49	-0.283318	0.118673	-2.38738	0.0169687	0.0432597
EHD3	ENSG00000013016	protein_coding	1340.58	-0.608648	0.25476	-2.38911	0.0168895	0.0431118
PSMC4	ENSG00000013275	protein_coding	6074.27	0.530068	0.145091	3.65335	0.000258843	0.00124208
MAN2B2	ENSG00000013288	protein_coding	3147.46	-0.120886	0.139892	-0.864137	0.387513	0.512678
SLC7A14	ENSG00000013293	protein_coding	3.09794	-1.01989	0.65075	-1.56725	0.117056	0.206764
CLDN11	ENSG00000013297	protein_coding	439.328	-0.894574	0.435659	-2.05338	0.0400355	0.087847
SLC25A39	ENSG00000013306	protein_coding	10209	1.02393	0.137812	7.42988	1.08698e-13	4.07523e-12
MVP	ENSG00000013364	protein_coding	12014.2	0.0304901	0.186387	0.163585	0.870058	0.912377
NUB1	ENSG00000013374	protein_coding	3641.48	0.0394531	0.126762	0.311237	0.75562	0.826664
PGM3	ENSG00000013375	protein_coding	1673.03	0.420463	0.131333	3.20151	0.00136711	0.0051857
RWDD2A	ENSG00000013392	protein_coding	266.851	-0.238649	0.148626	-1.6057	0.10834	0.194667
CLK1	ENSG00000013441	protein_coding	3439.36	-0.427001	0.162807	-2.62274	0.00872251	0.0247753
POLR3B	ENSG00000013503	protein_coding	719.58	0.204588	0.130859	1.56343	0.117952	0.207991
ANGEL1	ENSG00000013523	protein_coding	1000.21	0.17023	0.128433	1.32544	0.185025	0.294058
RNF14	ENSG00000013561	protein_coding	1779.38	-0.438722	0.105042	-4.17662	2.95878e-05	0.00018771
DNASE1L1	ENSG00000013563	protein_coding	1072.02	0.495106	0.144909	3.41666	0.000633937	0.00269119
DDX11	ENSG00000013573	protein_coding	1792.49	1.2862	0.168061	7.65317	1.96089e-14	8.33698e-13
HEBP1	ENSG00000013583	protein_coding	2152.9	-0.0707149	0.1451	-0.487353	0.626008	0.725957
GPRC5A	ENSG00000013588	protein_coding	12592.8	-1.03681	0.365579	-2.83607	0.00456725	0.0144025
MAMLD1	ENSG00000013619	protein_coding	147.719	-0.700072	0.311675	-2.24616	0.0246938	0.058961
CD6	ENSG00000013725	protein_coding	395.152	-1.16312	0.37818	-3.07556	0.00210108	0.00745868
TACC3	ENSG00000013810	protein_coding	5015.72	1.85857	0.232051	8.00929	1.15377e-15	5.96151e-14
UFL1	ENSG00000014123	protein_coding	1828.23	-0.361784	0.153913	-2.35058	0.0187443	0.0469465
POLA2	ENSG00000014138	protein_coding	1420.68	1.03591	0.154324	6.71255	1.91251e-11	4.85163e-10
ZC3H3	ENSG00000014164	protein_coding	1904.6	0.662103	0.114642	5.77539	7.67733e-09	1.14357e-07
CAPN1	ENSG00000014216	protein_coding	22855.2	0.39815	0.150272	2.64953	0.00806045	0.0231964
ACP3	ENSG00000014257	protein_coding	260.069	1.17334	0.357499	3.28208	0.00103045	0.00407874
MDH1	ENSG00000014641	protein_coding	6439.25	-0.192557	0.10296	-1.87022	0.061453	0.12397
SLC30A9	ENSG00000014824	protein_coding	2492.31	-0.191577	0.107584	-1.78072	0.0749587	0.145458
MTMR11	ENSG00000014914	protein_coding	936.184	0.527952	0.236125	2.2359	0.0253581	0.0602591
COX15	ENSG00000014919	protein_coding	1736.47	-0.150105	0.101062	-1.48528	0.13747	0.233952
CCDC88C	ENSG00000015133	protein_coding	1829.68	-0.0553505	0.184128	-0.300608	0.763713	0.833119
YAF2	ENSG00000015153	protein_coding	673.712	-0.161798	0.118706	-1.36301	0.172878	0.279083
ZMYND11	ENSG00000015171	protein_coding	3853.64	-0.98879	0.142343	-6.94651	3.74431e-12	1.08232e-10
WAS	ENSG00000015285	protein_coding	526.542	-0.39698	0.342669	-1.1585	0.246662	0.366626
DPEP1	ENSG00000015413	protein_coding	37.0163	1.54302	0.486736	3.17014	0.00152365	0.00568014
BID	ENSG00000015475	protein_coding	2829.19	1.20522	0.163597	7.367	1.74509e-13	6.30912e-12
MATR3	ENSG00000015479	protein_coding	209.084	0.0997942	0.278852	0.357876	0.720436	0.799877
NPC1L1	ENSG00000015520	protein_coding	27.1685	-0.157802	0.478763	-0.329603	0.7417	0.815868
XYLT2	ENSG00000015532	protein_coding	2566.1	0.52709	0.123217	4.27772	1.88816e-05	0.000126614
RGPD5	ENSG00000015568	protein_coding	0.466174	-0.134907	0.528095	-0.25546	0.798368
STMN4	ENSG00000015592	protein_coding	4.53837	-1.27336	0.605316	-2.10363	0.0354109	0.0793998
NUDCD3	ENSG00000015676	protein_coding	4829.35	-0.201471	0.104113	-1.93512	0.0529761	0.110159
ISL1	ENSG00000016082	protein_coding	28.842	-0.877907	0.683042	-1.28529	0.198691	0.310982
CHDH	ENSG00000016391	protein_coding	295.27	1.79834	0.363744	4.94397	7.65466e-07	7.28121e-06
IL20RA	ENSG00000016402	protein_coding	1337.27	0.512002	0.32291	1.58558	0.112834	0.200754
CLCA1	ENSG00000016490	protein_coding	0.943323	-0.288429	0.792429	-0.363981	0.715872	0.796554
CLCA4	ENSG00000016602	protein_coding	2863.22	-2.37104	0.703121	-3.37217	0.00074579	0.00309331
GLT8D1	ENSG00000016864	protein_coding	2934.13	0.668276	0.139826	4.77933	1.75879e-06	1.5327e-05
ATP2C1	ENSG00000017260	protein_coding	6038.98	0.566242	0.119281	4.74711	2.06346e-06	1.7678e-05
IGF1	ENSG00000017427	protein_coding	108.02	-1.41457	0.537697	-2.63079	0.00851862	0.0243002
SLC38A5	ENSG00000017483	protein_coding	1472.42	1.37827	0.450061	3.06241	0.00219563	0.00774159
RALBP1	ENSG00000017797	protein_coding	10821.4	0.728537	0.268777	2.71057	0.00671683	0.0198963
RUFY3	ENSG00000018189	protein_coding	1050.97	-0.389639	0.140598	-2.77129	0.00558342	0.0170484
CNTN1	ENSG00000018236	protein_coding	880.566	-3.16384	0.566357	-5.58629	2.31971e-08	3.09852e-07
SLC11A1	ENSG00000018280	protein_coding	575.435	0.961	0.322965	2.97556	0.00292458	0.00986098
WWTR1	ENSG00000018408	protein_coding	2825.39	-2.14667	0.221129	-9.70779	2.79332e-22	5.78963e-20
AGPS	ENSG00000018510	protein_coding	2225.42	-0.131465	0.136139	-0.965666	0.334211	0.459388
ZNF806	ENSG00000018607	transcribed_unprocessed_pseudogene	0.476199	0.691309	0.758752	0.911114	0.362236
CXorf56	ENSG00000018610	protein_coding	1258.32	0.216166	0.110228	1.96108	0.0498693	0.104852
ATP1A2	ENSG00000018625	protein_coding	527.161	-4.75133	0.627927	-7.5667	3.82834e-14	1.55077e-12
TTC27	ENSG00000018699	protein_coding	1154.31	0.29637	0.113345	2.61476	0.00892903	0.0252822
ZNF582	ENSG00000018869	protein_coding	105.329	-0.579225	0.278701	-2.07831	0.0376812	0.0835252
VSIG2	ENSG00000019102	protein_coding	5822.53	0.134723	0.499774	0.269568	0.787492	0.851189
PHLDB1	ENSG00000019144	protein_coding	1868	-0.755495	0.209112	-3.61288	0.000302814	0.00142552
MARCO	ENSG00000019169	protein_coding	350.828	-0.611241	0.572898	-1.06693	0.286004	0.408859
CYP24A1	ENSG00000019186	protein_coding	3649.16	0.621548	0.558647	1.1126	0.265882	0.388011
PRDM11	ENSG00000019485	protein_coding	453.014	-1.18886	0.229236	-5.18619	2.14635e-07	2.32887e-06
SYT13	ENSG00000019505	protein_coding	42.6725	3.25177	0.810095	4.01406	5.96831e-05	0.000346023
SNAI2	ENSG00000019549	protein_coding	1996.22	0.398713	0.354747	1.12394	0.261039	0.382652
CD74	ENSG00000019582	protein_coding	79192.6	0.130147	0.349648	0.372222	0.709727	0.791578
HGF	ENSG00000019991	protein_coding	409.207	-1.29781	0.52581	-2.46821	0.0135792	0.0359207
ZRANB1	ENSG00000019995	protein_coding	652.134	-0.990965	0.163828	-6.04882	1.45909e-09	2.55159e-08
NCDN	ENSG00000020129	protein_coding	1738.16	-0.0499912	0.108237	-0.461866	0.644177	0.740964
ADGRA2	ENSG00000020181	protein_coding	1652.95	-2.41848	0.308531	-7.83869	4.55262e-15	2.14845e-13
CCT8L1P	ENSG00000020219	processed_pseudogene	0.763042	-0.160117	0.564064	-0.283864	0.776515	0.84305
ZFP64	ENSG00000020256	protein_coding	1029.09	0.620489	0.131947	4.70255	2.56929e-06	2.15262e-05
MNAT1	ENSG00000020426	protein_coding	820.749	0.184996	0.132653	1.39459	0.163141	0.266858
SAMD4A	ENSG00000020577	protein_coding	798.393	-2.35846	0.2851	-8.27241	1.31279e-16	8.461e-15
RUNX3	ENSG00000020633	protein_coding	589.036	-0.490123	0.377364	-1.29881	0.194011	0.305254
MRE11	ENSG00000020922	protein_coding	1407.41	0.221409	0.116232	1.90489	0.0567943	0.116537
PLEKHB1	ENSG00000021300	protein_coding	412.501	-0.516438	0.375994	-1.37353	0.169589	0.275054
SERPINB1	ENSG00000021355	protein_coding	6099.36	-0.185638	0.32909	-0.564094	0.57269	0.68076
CYP3A43	ENSG00000021461	protein_coding	4.34337	2.06616	0.603627	3.42291	0.000619553	0.00263934
SLC7A9	ENSG00000021488	protein_coding	28.0168	1.21287	0.368081	3.29511	0.000983815	0.00391797
SPAST	ENSG00000021574	protein_coding	1277.74	0.409596	0.113305	3.61498	0.000300374	0.00141549
NRXN3	ENSG00000021645	protein_coding	431.542	-0.786552	0.476885	-1.64935	0.0990751	0.181377
OSBPL5	ENSG00000021762	protein_coding	1158.17	-1.06341	0.172845	-6.15241	7.6315e-10	1.41386e-08
AQR	ENSG00000021776	protein_coding	2264.64	-0.27045	0.114893	-2.35392	0.0185765	0.0466156
CPS1	ENSG00000021826	protein_coding	134.94	-0.0240142	0.453939	-0.0529018	0.95781	0.972224
C8B	ENSG00000021852	protein_coding	2.42164	1.84874	0.957217	1.93137	0.0534368	0.110965
FHL1	ENSG00000022267	protein_coding	3736.82	-4.40782	0.451396	-9.76488	1.59304e-22	3.47978e-20
RTF2	ENSG00000022277	protein_coding	4855.12	-0.0898717	0.0961938	-0.934277	0.350161	0.476073
GABRA1	ENSG00000022355	protein_coding	0.559945	-0.270411	0.981077	-0.275627	0.782835	0.847591
NLRP2	ENSG00000022556	protein_coding	3313.76	1.79898	0.607043	2.96351	0.00304152	0.0101978
SLC45A4	ENSG00000022567	protein_coding	1118.46	-0.264736	0.234312	-1.12985	0.258541	0.379959
RNF10	ENSG00000022840	protein_coding	9149.64	0.000173262	0.0949474	0.00182482	0.998544	0.998927
ZNF839	ENSG00000022976	protein_coding	355.545	0.272362	0.14527	1.87486	0.0608119	0.122955
ZDHHC6	ENSG00000023041	protein_coding	1942.07	0.362538	0.107264	3.37987	0.000725196	0.00301832
GRAMD1B	ENSG00000023171	protein_coding	166.801	0.918145	0.359199	2.55609	0.0105855	0.0291828
RNH1	ENSG00000023191	protein_coding	8192.67	-0.494672	0.140234	-3.52749	0.000419527	0.00188588
NDUFS1	ENSG00000023228	protein_coding	3451.54	-0.594549	0.118759	-5.00636	5.5469e-07	5.46289e-06
RB1CC1	ENSG00000023287	protein_coding	2936.38	-0.20545	0.131411	-1.56341	0.117956	0.207991
ERP44	ENSG00000023318	protein_coding	3907.17	0.168443	0.121044	1.39159	0.164048	0.267909
ALAS1	ENSG00000023330	protein_coding	5904.76	-0.06889	0.237506	-0.290056	0.771773	0.839451
BIRC3	ENSG00000023445	protein_coding	1934.54	-0.393345	0.395322	-0.994999	0.319737	0.4445
AKAP11	ENSG00000023516	protein_coding	2127.48	-0.918321	0.163301	-5.62348	1.87144e-08	2.55018e-07
GLRX2	ENSG00000023572	protein_coding	402.25	0.467771	0.149439	3.13018	0.00174698	0.00637858
SNAPC1	ENSG00000023608	protein_coding	623.949	0.125542	0.203799	0.616009	0.537889	0.650757
DERA	ENSG00000023697	protein_coding	1480.57	0.499279	0.158942	3.14128	0.00168214	0.00617268
STRAP	ENSG00000023734	protein_coding	5302.24	-0.0464738	0.127591	-0.364241	0.715678	0.796449
ABCC2	ENSG00000023839	protein_coding	61.5595	-0.578214	0.410955	-1.407	0.159427	0.262408
DEF6	ENSG00000023892	protein_coding	1765.58	0.261381	0.19523	1.33884	0.180624	0.288661
PLEKHO1	ENSG00000023902	protein_coding	3060.29	-1.41149	0.269782	-5.23198	1.67707e-07	1.86517e-06
GCLM	ENSG00000023909	protein_coding	2628.55	1.17767	0.307787	3.82626	0.000130107	0.000682217
UBR2	ENSG00000024048	protein_coding	2387.9	-0.237687	0.111012	-2.14109	0.0322665	0.0735564
EHD2	ENSG00000024422	protein_coding	6192.01	-1.12087	0.278422	-4.02581	5.67793e-05	0.000331454
DEPDC1	ENSG00000024526	protein_coding	788.343	1.82909	0.258844	7.06637	1.59039e-12	4.89172e-11
CCDC28A	ENSG00000024862	protein_coding	916.539	-0.358627	0.139839	-2.56457	0.0103304	0.0285811
RRAGD	ENSG00000025039	protein_coding	707.772	-1.05476	0.285527	-3.6941	0.000220669	0.0010808
HSF2	ENSG00000025156	protein_coding	613.189	-0.136153	0.137917	-0.987209	0.32354	0.448454
PHF20	ENSG00000025293	protein_coding	2243.09	-0.369624	0.110976	-3.33066	0.000866403	0.00352229
HSD17B6	ENSG00000025423	protein_coding	301.126	-2.70366	0.351872	-7.68364	1.54632e-14	6.68346e-13
NR1H3	ENSG00000025434	protein_coding	1419.09	-0.117465	0.219449	-0.535272	0.592462	0.69729
TYMP	ENSG00000025708	protein_coding	8057.58	1.64076	0.373628	4.39143	1.1261e-05	8.01386e-05
NCAPH2	ENSG00000025770	protein_coding	2553.04	0.278038	0.142482	1.95139	0.0510108	0.106796
TOMM34	ENSG00000025772	protein_coding	4393.28	0.861606	0.183197	4.70317	2.56152e-06	2.1471e-05
SEC63	ENSG00000025796	protein_coding	3922.73	-0.45318	0.102011	-4.44245	8.89419e-06	6.50072e-05
KPNA6	ENSG00000025800	protein_coding	3952.74	-0.188845	0.0998498	-1.89129	0.0585857	0.119367
VIM	ENSG00000026025	protein_coding	24357	-0.945154	0.334676	-2.82409	0.00474155	0.0148508
RTEL1-TNFRSF6B	ENSG00000026036	protein_coding	151.54	0.857292	0.202558	4.23234	2.31275e-05	0.00015133
FAS	ENSG00000026103	protein_coding	709.956	-0.3968	0.289478	-1.37074	0.170455	0.276087
RNASET2	ENSG00000026297	protein_coding	3623.11	0.751997	0.262237	2.86762	0.00413572	0.0132119
CD44	ENSG00000026508	protein_coding	20182.2	-0.089878	0.343005	-0.262031	0.793297	0.855314
KCNG1	ENSG00000026559	protein_coding	2095.57	2.91158	0.479564	6.0713	1.26879e-09	2.25117e-08
AGPAT4	ENSG00000026652	protein_coding	501.398	-0.326937	0.28519	-1.14638	0.251638	0.372076
SLAMF7	ENSG00000026751	protein_coding	749.138	0.355047	0.384125	0.924302	0.355329	0.481217
BTN3A1	ENSG00000026950	protein_coding	1704.75	0.219012	0.204205	1.07251	0.283491	0.4062
MIPEP	ENSG00000027001	protein_coding	878.528	0.0558948	0.138059	0.404862	0.685579	0.773477
PRKCH	ENSG00000027075	protein_coding	1767.8	-0.299773	0.1407	-2.13058	0.0331234	0.0751716
INSRR	ENSG00000027644	protein_coding	9.57616	1.12453	0.611493	1.83899	0.0659169	0.131161
IFNGR1	ENSG00000027697	protein_coding	4472.5	-0.081228	0.18477	-0.439617	0.660214	0.753448
B4GALT7	ENSG00000027847	protein_coding	1728.81	0.562009	0.136929	4.10439	4.05386e-05	0.000247086
SH2D2A	ENSG00000027869	protein_coding	455.495	0.474935	0.26882	1.76674	0.0772716	0.148945
VRK2	ENSG00000028116	protein_coding	762.407	0.112231	0.159313	0.704471	0.481139	0.599761
TNFRSF1B	ENSG00000028137	protein_coding	2307.65	-0.585487	0.279215	-2.0969	0.036002	0.0804679
VEZT	ENSG00000028203	protein_coding	2476.48	-0.0635395	0.116288	-0.546399	0.584792	0.690711
POU2F2	ENSG00000028277	protein_coding	434.558	-1.02283	0.321003	-3.18635	0.00144079	0.00542569
BRD9	ENSG00000028310	protein_coding	2543.44	0.361942	0.133986	2.70133	0.0069062	0.0203696
SNX1	ENSG00000028528	protein_coding	5012.89	-0.556061	0.100601	-5.52737	3.25075e-08	4.20959e-07
TBPL1	ENSG00000028839	protein_coding	718.623	0.133796	0.125445	1.06657	0.286165	0.40902
ARNTL2	ENSG00000029153	protein_coding	2279.74	1.06593	0.294529	3.6191	0.000295629	0.00139548
BCLAF1	ENSG00000029363	protein_coding	4824.74	-0.400906	0.0905895	-4.42553	9.62064e-06	6.97994e-05
SLC39A9	ENSG00000029364	protein_coding	3635.16	0.229617	0.0993243	2.31179	0.0207894	0.0511208
ANK1	ENSG00000029534	protein_coding	183.436	0.60871	0.426593	1.42691	0.153606	0.254919
IBSP	ENSG00000029559	protein_coding	47.969	3.96136	0.499606	7.92897	2.20964e-15	1.09074e-13
TFB1M	ENSG00000029639	protein_coding	463.485	0.150613	0.136707	1.10172	0.270582	0.392796
RABEP1	ENSG00000029725	protein_coding	2019.49	-0.670239	0.11931	-5.61761	1.93613e-08	2.62753e-07
HMGB3	ENSG00000029993	protein_coding	4797.29	1.9684	0.192128	10.2452	1.24313e-24	4.23813e-22
NUP160	ENSG00000030066	protein_coding	2295.92	0.158705	0.141474	1.1218	0.261947	0.383588
BAK1	ENSG00000030110	protein_coding	2123.31	0.761532	0.196134	3.8827	0.000103301	0.000558767
MUSK	ENSG00000030304	protein_coding	11.1354	-2.42647	0.456211	-5.31876	1.04476e-07	1.22115e-06
IKZF2	ENSG00000030419	protein_coding	2003.43	0.42214	0.290779	1.45176	0.14657	0.245758
GRN	ENSG00000030582	protein_coding	31036.2	0.348406	0.164265	2.12099	0.0339223	0.0766936
FAM13B	ENSG00000031003	protein_coding	1212.47	-1.48031	0.182526	-8.1101	5.05776e-16	2.86494e-14
ARHGAP31	ENSG00000031081	protein_coding	859.591	-0.902244	0.254377	-3.54688	0.000389829	0.00176785
CENPQ	ENSG00000031691	protein_coding	361.083	0.602276	0.150398	4.00454	6.21384e-05	0.000358493
SARS1	ENSG00000031698	protein_coding	6388.11	-0.23164	0.115116	-2.01224	0.0441947	0.09517
RANBP3	ENSG00000031823	protein_coding	3530.49	-0.104756	0.0935767	-1.11947	0.262939	0.384686
ARID4A	ENSG00000032219	protein_coding	873.741	-0.766591	0.136803	-5.60361	2.0993e-08	2.83001e-07
EIPR1	ENSG00000032389	protein_coding	1594.47	0.700126	0.121792	5.74854	9.00194e-09	1.318e-07
PNPLA6	ENSG00000032444	protein_coding	3694.29	0.222234	0.134814	1.64845	0.0992606	0.181664
IFT88	ENSG00000032742	protein_coding	482.003	-0.327591	0.133867	-2.44713	0.0143999	0.0377058
ALG1	ENSG00000033011	protein_coding	833.794	0.290669	0.117282	2.47837	0.0131984	0.0350716
ZCCHC8	ENSG00000033030	protein_coding	1234.36	0.248547	0.112547	2.20838	0.027218	0.0639251
ABCF2	ENSG00000033050	protein_coding	3454.76	0.272047	0.114048	2.38537	0.017062	0.043449
CHPF2	ENSG00000033100	protein_coding	4008.59	0.501402	0.13736	3.65027	0.000261962	0.00125474
LRRC7	ENSG00000033122	protein_coding	34.9263	-1.84697	0.268407	-6.88122	5.93411e-12	1.65751e-10
FUT8	ENSG00000033170	protein_coding	1341.94	0.0203113	0.210818	0.096345	0.923247	0.949376
UBA6	ENSG00000033178	protein_coding	3334.28	0.557	0.176606	3.1539	0.00161103	0.00594584
GAB2	ENSG00000033327	protein_coding	1061.39	-0.931891	0.241998	-3.85081	0.000117726	0.000624841
ATP6V0A1	ENSG00000033627	protein_coding	2261.68	-0.259372	0.127862	-2.02853	0.0425058	0.0922229
PIAS1	ENSG00000033800	protein_coding	1463.27	-0.756508	0.135146	-5.59769	2.17225e-08	2.91758e-07
SLC4A7	ENSG00000033867	protein_coding	1234.05	-0.483535	0.212472	-2.27576	0.0228604	0.0552677
APBA2	ENSG00000034053	protein_coding	517.477	1.20695	0.386254	3.12476	0.00177948	0.00647582
MAP2K3	ENSG00000034152	protein_coding	3673.51	-0.574619	0.172246	-3.33604	0.000849807	0.00346447
EFCAB1	ENSG00000034239	protein_coding	107.658	-0.0927484	0.487546	-0.190235	0.849125	0.897572
TMSB10	ENSG00000034510	protein_coding	71049.4	0.95973	0.231639	4.14321	3.42473e-05	0.000213318
ASTE1	ENSG00000034533	protein_coding	427.14	0.172582	0.108708	1.58758	0.112381	0.200134
RNF19A	ENSG00000034677	protein_coding	4075.61	-0.311249	0.217209	-1.43295	0.151872	0.252599
PEX3	ENSG00000034693	protein_coding	663.203	-0.273678	0.140607	-1.9464	0.0516067	0.107822
GABARAPL2	ENSG00000034713	protein_coding	3360.72	-0.103619	0.105231	-0.984686	0.324778	0.449743
MYOC	ENSG00000034971	protein_coding	75.9508	-5.58576	0.711538	-7.85027	4.15155e-15	1.96426e-13
SH3YL1	ENSG00000035115	protein_coding	3520.98	0.110761	0.234471	0.472388	0.63665	0.734478
FAM136A	ENSG00000035141	protein_coding	2701.7	0.831201	0.136022	6.1108	9.91312e-10	1.79198e-08
VCL	ENSG00000035403	protein_coding	9507.47	-1.90964	0.190254	-10.0373	1.0448e-23	2.9318e-21
DEPDC1B	ENSG00000035499	protein_coding	558.378	2.16565	0.236959	9.13933	6.28385e-20	8.01498e-18
DAPK2	ENSG00000035664	protein_coding	304.218	-1.05139	0.318857	-3.29738	0.000975897	0.00389324
NSMAF	ENSG00000035681	protein_coding	1768.96	-0.18627	0.117052	-1.59134	0.111532	0.19904
ADSS2	ENSG00000035687	protein_coding	3374.22	0.254884	0.107331	2.37476	0.0175605	0.0445132
STAP1	ENSG00000035720	protein_coding	53.6943	-0.976434	0.509434	-1.9167	0.0552755	0.11403
TIMP2	ENSG00000035862	protein_coding	11740.9	-1.26439	0.343464	-3.68128	0.000232064	0.00112843
RFC1	ENSG00000035928	protein_coding	2332.49	-0.156949	0.121637	-1.29031	0.196943	0.309022
TBC1D23	ENSG00000036054	protein_coding	1643.68	0.0914438	0.114513	0.798548	0.424553	0.548435
CUL3	ENSG00000036257	protein_coding	2400.05	-0.606906	0.11312	-5.36515	8.08798e-08	9.68301e-07
MYOM2	ENSG00000036448	protein_coding	73.1958	-2.76335	0.328569	-8.41027	4.09076e-17	2.892e-15
OTC	ENSG00000036473	protein_coding	1.82066	-3.42656	0.883756	-3.87727	0.000105634	0.000569867
CYP46A1	ENSG00000036530	protein_coding	24.9948	-1.52206	0.31077	-4.8977	9.69642e-07	8.98561e-06
ZZZ3	ENSG00000036549	protein_coding	1726.83	0.0834236	0.124228	0.671536	0.501879	0.618808
SLC18A1	ENSG00000036565	protein_coding	2.89639	0.165386	0.649384	0.254682	0.798969	0.859853
USP2	ENSG00000036672	protein_coding	148.184	-2.06308	0.356525	-5.78663	7.18105e-09	1.0758e-07
CASR	ENSG00000036828	protein_coding	14.6639	-0.0957843	0.717059	-0.133579	0.893735	0.929086
TUBG2	ENSG00000037042	protein_coding	1169.82	-0.201641	0.210363	-0.95854	0.33779	0.463051
RPL26L1	ENSG00000037241	protein_coding	810.612	0.637719	0.139615	4.56771	4.93082e-06	3.86321e-05
FLT4	ENSG00000037280	protein_coding	467.274	-0.288787	0.247385	-1.16736	0.243064	0.362544
NSUN2	ENSG00000037474	protein_coding	4968.8	0.572167	0.139283	4.10794	3.992e-05	0.000243681
FBXO42	ENSG00000037637	protein_coding	1481.71	-0.0584969	0.0791905	-0.738686	0.460098	0.580597
MFAP3	ENSG00000037749	protein_coding	490.346	-0.181121	0.212534	-0.852195	0.394106	0.518917
MRI1	ENSG00000037757	protein_coding	1172.35	0.447782	0.141951	3.15449	0.0016078	0.00593644
METTL1	ENSG00000037897	protein_coding	1143.14	0.745906	0.150448	4.9579	7.12576e-07	6.83335e-06
HOXC8	ENSG00000037965	protein_coding	55.2173	3.03978	0.522087	5.82237	5.80187e-09	8.85921e-08
AGA	ENSG00000038002	protein_coding	960.561	0.248992	0.153395	1.6232	0.104546	0.18939
PI4K2B	ENSG00000038210	protein_coding	1044.38	0.202833	0.140653	1.44208	0.14928	0.249249
BOD1L1	ENSG00000038219	protein_coding	2059.24	-0.389124	0.158893	-2.44897	0.0143265	0.0375442
MAT2B	ENSG00000038274	protein_coding	3131.52	-0.241885	0.119904	-2.01733	0.043661	0.0942041
TLL1	ENSG00000038295	protein_coding	165.894	-0.655635	0.502641	-1.30438	0.192104	0.302894
EDC4	ENSG00000038358	protein_coding	2053	-0.096821	0.135233	-0.715956	0.474018	0.593463
TRIO	ENSG00000038382	protein_coding	4042.05	0.068524	0.185173	0.370055	0.711342	0.792967
VCAN	ENSG00000038427	protein_coding	6874.69	0.807852	0.393487	2.05306	0.0400671	0.0879056
CLEC16A	ENSG00000038532	protein_coding	1617.03	0.141532	0.124015	1.14125	0.253768	0.374694
MSR1	ENSG00000038945	protein_coding	808.381	0.722593	0.372956	1.93747	0.0526875	0.109642
CDH1	ENSG00000039068	protein_coding	24024.2	0.811549	0.289807	2.80031	0.00510542	0.0157938
MTREX	ENSG00000039123	protein_coding	2458.63	-0.356441	0.128293	-2.77835	0.00546357	0.0167306
DNAH5	ENSG00000039139	protein_coding	196.903	0.555893	0.37991	1.46322	0.143407	0.241543
ZFYVE16	ENSG00000039319	protein_coding	1688.48	-0.30333	0.129631	-2.33994	0.0192867	0.0480672
RIPOR1	ENSG00000039523	protein_coding	3455.74	-0.433897	0.160688	-2.70025	0.00692866	0.0204243
C6	ENSG00000039537	protein_coding	18.6796	-1.69559	0.640476	-2.6474	0.00811142	0.0233173
RAI14	ENSG00000039560	protein_coding	5122.74	0.393171	0.213947	1.8377	0.0661062	0.131466
SOX30	ENSG00000039600	protein_coding	19.0026	-0.557343	0.42178	-1.32141	0.186366	0.295751
PNKP	ENSG00000039650	protein_coding	2427.98	0.961713	0.147467	6.52157	6.95756e-11	1.57572e-09
BEST2	ENSG00000039987	protein_coding	6.34623	3.26988	0.707262	4.62329	3.77693e-06	3.03477e-05
PHLPP2	ENSG00000040199	protein_coding	393.804	-0.642687	0.177212	-3.62666	0.000287116	0.0013604
SPDL1	ENSG00000040275	protein_coding	676.913	0.810656	0.154208	5.25689	1.4651e-07	1.65261e-06
STAU2	ENSG00000040341	protein_coding	1669.56	-0.0931421	0.137878	-0.675542	0.499331	0.616354
SLC66A1	ENSG00000040487	protein_coding	1120.56	1.20973	0.134848	8.97107	2.93659e-19	3.24618e-17
CTNS	ENSG00000040531	protein_coding	866.124	0.45673	0.128849	3.54469	0.000393081	0.00178038
RTN4R	ENSG00000040608	protein_coding	335.712	2.24463	0.302459	7.42124	1.16027e-13	4.31893e-12
PHF23	ENSG00000040633	protein_coding	1969.81	0.0774735	0.118471	0.653942	0.513149	0.629068
CDH10	ENSG00000040731	protein_coding	7.84617	-0.31688	0.811612	-0.390432	0.696217	0.781672
INPP4A	ENSG00000040933	protein_coding	2283.3	-0.170293	0.210152	-0.810331	0.41775	0.542027
RAB27B	ENSG00000041353	protein_coding	1978.83	0.536917	0.323953	1.65739	0.09744	0.179204
PSMA4	ENSG00000041357	protein_coding	7432.29	0.563464	0.122182	4.61169	3.99408e-06	3.19307e-05
MYO16	ENSG00000041515	protein_coding	19.5888	0.154098	0.489372	0.31489	0.752845	0.824295
LSG1	ENSG00000041802	protein_coding	2857.86	0.498776	0.107302	4.64836	3.3459e-06	2.72444e-05
PARP3	ENSG00000041880	protein_coding	1157.88	-0.30284	0.20023	-1.51246	0.130417	0.224759
TNC	ENSG00000041982	protein_coding	7846.75	-0.256933	0.458812	-0.559996	0.575482	0.683189
THAP3	ENSG00000041988	protein_coding	756.355	0.506987	0.139165	3.64307	0.000269402	0.00128565
RIPOR3	ENSG00000042062	protein_coding	309.73	-0.177634	0.324981	-0.546598	0.584655	0.690617
TDP1	ENSG00000042088	protein_coding	1116.52	0.709162	0.113009	6.27527	3.49023e-10	6.86732e-09
AIFM2	ENSG00000042286	protein_coding	1323.02	0.157331	0.199904	0.787035	0.431262	0.554631
C2orf83	ENSG00000042304	protein_coding	0.699693	1.32277	0.729391	1.81353	0.06975	0.137135
SPATA7	ENSG00000042317	protein_coding	339.796	-0.129673	0.143631	-0.902821	0.366621	0.492205
MED17	ENSG00000042429	protein_coding	1329.87	-0.0960552	0.112721	-0.852149	0.394131	0.518931
RETSAT	ENSG00000042445	protein_coding	3207.79	-0.190943	0.154768	-1.23374	0.217301	0.333037
CAPG	ENSG00000042493	protein_coding	15206.6	0.991322	0.242067	4.09525	4.2172e-05	0.000255589
AP2S1	ENSG00000042753	protein_coding	5349.74	0.707439	0.168394	4.20109	2.65634e-05	0.0001706
USH2A	ENSG00000042781	protein_coding	11.0814	-0.051471	0.335922	-0.153223	0.878222	0.917851
ZPBP	ENSG00000042813	protein_coding	0.553515	-0.568503	0.855	-0.664916	0.506104	0.622649
TG	ENSG00000042832	protein_coding	116.933	0.475411	0.438397	1.08443	0.278173	0.401023
ADAM28	ENSG00000042980	protein_coding	554.98	-0.594521	0.391107	-1.5201	0.128486	0.22223
BARX2	ENSG00000043039	protein_coding	755.534	-1.03771	0.570994	-1.81738	0.0691593	0.136209
DCUN1D1	ENSG00000043093	protein_coding	1885.51	0.103849	0.124292	0.835522	0.403424	0.528287
JADE2	ENSG00000043143	protein_coding	1906.91	-0.558912	0.231826	-2.41091	0.0159127	0.0409567
ZIC2	ENSG00000043355	protein_coding	249.289	3.73449	0.550012	6.78982	1.12272e-11	2.9786e-10
LCP2	ENSG00000043462	protein_coding	828.021	-0.0917059	0.318483	-0.287945	0.773388	0.840607
TRIT1	ENSG00000043514	protein_coding	2069.94	1.01726	0.19244	5.28609	1.24959e-07	1.4348e-06
ADRB1	ENSG00000043591	protein_coding	160.649	0.532762	0.47561	1.12016	0.262644	0.384392
GUCA2B	ENSG00000044012	protein_coding	4.02797	2.37909	1.03771	2.29263	0.0218691	0.0533229
CUL7	ENSG00000044090	protein_coding	2900.31	0.530182	0.14321	3.70213	0.0002138	0.00105054
CTNNA1	ENSG00000044115	protein_coding	16972.8	-0.359443	0.111723	-3.21728	0.00129413	0.00495212
PHKA2	ENSG00000044446	protein_coding	1783.85	0.72765	0.174996	4.15809	3.20924e-05	0.000201324
CNTLN	ENSG00000044459	protein_coding	382.271	-0.745409	0.322272	-2.31298	0.0207235	0.050976
EPHA3	ENSG00000044524	protein_coding	380.21	-2.68	0.362532	-7.39244	1.44162e-13	5.29597e-12
HSPA5	ENSG00000044574	protein_coding	32927.9	0.600786	0.141664	4.24092	2.2261e-05	0.000146238
DSG2	ENSG00000046604	protein_coding	8774.27	0.652568	0.266655	2.44724	0.0143956	0.0376982
GEMIN8	ENSG00000046647	protein_coding	777.534	0.233754	0.144427	1.61849	0.105557	0.190871
OFD1	ENSG00000046651	protein_coding	2035.5	0.379804	0.166442	2.2819	0.0224952	0.054554
GPM6B	ENSG00000046653	protein_coding	281.645	-1.8146	0.289814	-6.26126	3.81873e-10	7.47738e-09
MAGEC2	ENSG00000046774	protein_coding	104.058	5.33847	1.14533	4.66109	3.14537e-06	2.57728e-05
PREX2	ENSG00000046889	protein_coding	244.323	-1.93933	0.321677	-6.0288	1.65178e-09	2.8584e-08
WDR37	ENSG00000047056	protein_coding	906.61	-0.0297841	0.124921	-0.238422	0.811553	0.869651
YTHDC2	ENSG00000047188	protein_coding	1472.92	-0.159603	0.1477	-1.08059	0.279881	0.402784
CTPS2	ENSG00000047230	protein_coding	1307.97	0.242479	0.127796	1.89738	0.0577774	0.11805
ATP6V1H	ENSG00000047249	protein_coding	2801.65	-0.0304197	0.118627	-0.256431	0.797618	0.858653
POLR2B	ENSG00000047315	protein_coding	4161.97	-0.101755	0.118133	-0.861357	0.389041	0.514008
FAM214A	ENSG00000047346	protein_coding	1632.5	-0.123182	0.215909	-0.570529	0.568319	0.676843
ARAP2	ENSG00000047365	protein_coding	1417.41	0.320331	0.208258	1.53815	0.124013	0.216132
TPR	ENSG00000047410	protein_coding	7140.39	0.0928199	0.132829	0.698791	0.484682	0.603129
CP	ENSG00000047457	protein_coding	2340.38	1.71892	0.611783	2.80969	0.00495898	0.0154127
KIAA0556	ENSG00000047578	protein_coding	1241.2	0.199236	0.130814	1.52305	0.127745	0.221168
DTNBP1	ENSG00000047579	protein_coding	1067.56	-0.0102142	0.148998	-0.0685526	0.945346	0.964003
XK	ENSG00000047597	protein_coding	288.646	-0.393792	0.386814	-1.01804	0.30866	0.432828
ANO2	ENSG00000047617	protein_coding	42.1056	-0.976557	0.30401	-3.21226	0.00131697	0.00502529
C12orf4	ENSG00000047621	protein_coding	820.981	-0.0797485	0.118685	-0.671933	0.501627	0.618538
SCML1	ENSG00000047634	protein_coding	498.52	-0.00890101	0.240853	-0.0369563	0.97052	0.980492
WWC3	ENSG00000047644	protein_coding	2395.49	-0.2821	0.205102	-1.37541	0.169004	0.274358
ARHGAP6	ENSG00000047648	protein_coding	377.462	-2.08318	0.415602	-5.01245	5.37427e-07	5.30864e-06
FAM184B	ENSG00000047662	protein_coding	17.6299	0.0525214	0.240334	0.218535	0.827012	0.88131
MAP4	ENSG00000047849	protein_coding	13147.4	-0.890383	0.134607	-6.6147	3.72307e-11	8.94101e-10
GOPC	ENSG00000047932	protein_coding	1860.98	-0.0353177	0.121211	-0.291372	0.770767	0.838606
ROS1	ENSG00000047936	protein_coding	49.3853	4.87488	0.767145	6.35458	2.09001e-10	4.27829e-09
USP28	ENSG00000048028	protein_coding	1083.65	-0.293129	0.139266	-2.10482	0.0353074	0.0792164
HDAC9	ENSG00000048052	protein_coding	330.846	-0.735369	0.389092	-1.88996	0.058763	0.119635
TSPAN17	ENSG00000048140	protein_coding	2639.56	0.614311	0.13005	4.72366	2.31636e-06	1.96234e-05
NOP16	ENSG00000048162	protein_coding	1453.72	0.317937	0.162736	1.9537	0.0507372	0.106353
CC2D2A	ENSG00000048342	protein_coding	532.117	-1.75887	0.196549	-8.94876	3.59493e-19	3.91462e-17
RRM2B	ENSG00000048392	protein_coding	1912.14	0.227741	0.198316	1.14837	0.250814	0.371205
ZNF800	ENSG00000048405	protein_coding	915.732	-0.337921	0.118548	-2.85051	0.00436498	0.0138461
TNFRSF17	ENSG00000048462	protein_coding	47.9033	-0.879703	0.565646	-1.55522	0.119894	0.210585
SNX29	ENSG00000048471	protein_coding	1135.67	-0.712781	0.165051	-4.31855	1.57058e-05	0.000107472
LMO3	ENSG00000048540	protein_coding	533.32	-3.81884	0.472184	-8.08761	6.08475e-16	3.38879e-14
MRPS10	ENSG00000048544	protein_coding	2166.94	0.329898	0.14117	2.33689	0.0194447	0.0483684
GUCA1A	ENSG00000048545	protein_coding	14.4327	1.55654	0.564404	2.75784	0.00581851	0.0176275
RSF1	ENSG00000048649	protein_coding	2342.15	-0.369724	0.137219	-2.69441	0.00705128	0.0207338
VPS13D	ENSG00000048707	protein_coding	2887.03	-0.882652	0.133306	-6.62126	3.56155e-11	8.5984e-10
CELF2	ENSG00000048740	protein_coding	729.39	-2.67108	0.33238	-8.03625	9.26313e-16	4.88309e-14
FAM120A	ENSG00000048828	protein_coding	9140.04	-0.0612518	0.107116	-0.571828	0.567439	0.676214
R3HDM1	ENSG00000048991	protein_coding	1511.24	0.338731	0.121386	2.79053	0.00526222	0.016206
COL9A2	ENSG00000049089	protein_coding	1348.07	0.554746	0.367423	1.50983	0.131087	0.225584
KITLG	ENSG00000049130	protein_coding	1200.33	-1.33887	0.349306	-3.83295	0.000126616	0.000666111
ERCC8	ENSG00000049167	protein_coding	286.628	0.173558	0.112374	1.54447	0.122476	0.214066
ADAMTS6	ENSG00000049192	protein_coding	121.616	-0.591889	0.325073	-1.82079	0.0686395	0.135419
H6PD	ENSG00000049239	protein_coding	4179.9	-0.331936	0.160595	-2.06692	0.038742	0.0854094
VAMP3	ENSG00000049245	protein_coding	5164.38	-0.239995	0.104707	-2.29206	0.0219023	0.0533825
PER3	ENSG00000049246	protein_coding	838.689	-1.59726	0.260169	-6.13933	8.28688e-10	1.52444e-08
UTS2	ENSG00000049247	protein_coding	14.2602	1.12175	0.535542	2.09461	0.0362056	0.0808339
TNFRSF9	ENSG00000049249	protein_coding	141.102	0.477723	0.401477	1.18991	0.23408	0.35208
EPN3	ENSG00000049283	protein_coding	3582.47	1.06624	0.325474	3.27595	0.00105307	0.004157
LTBP1	ENSG00000049323	protein_coding	5180.44	-0.898631	0.275521	-3.26157	0.00110796	0.00434569
RCN1	ENSG00000049449	protein_coding	9359.35	0.507965	0.190507	2.66639	0.00766717	0.0222294
ELN	ENSG00000049540	protein_coding	2400.72	-2.1785	0.424369	-5.13351	2.84387e-07	3.01137e-06
RFC2	ENSG00000049541	protein_coding	2076.94	1.01877	0.144998	7.02609	2.12394e-12	6.3769e-11
ARID1B	ENSG00000049618	protein_coding	3563.04	-0.47706	0.120131	-3.97117	7.15192e-05	0.000405423
CLPTM1L	ENSG00000049656	protein_coding	7576.43	0.726037	0.165068	4.39841	1.09047e-05	7.79066e-05
NEDD4L	ENSG00000049759	protein_coding	3825.47	-0.0766996	0.229572	-0.334098	0.738305	0.813306
FOXP3	ENSG00000049768	protein_coding	217.392	0.354485	0.296404	1.19595	0.231715	0.349474
PPP1R3F	ENSG00000049769	protein_coding	272.768	-0.502171	0.213293	-2.35437	0.0185541	0.0465788
HEXB	ENSG00000049860	protein_coding	4831.02	0.118379	0.150777	0.785126	0.43238	0.55581
PTCD2	ENSG00000049883	protein_coding	442.252	-0.155138	0.121429	-1.27761	0.201388	0.314137
NEXMIF	ENSG00000050030	protein_coding	27.2362	-2.57696	0.553473	-4.65599	3.22428e-06	2.63483e-05
JKAMP	ENSG00000050130	protein_coding	1494.43	0.246489	0.113805	2.16589	0.0303196	0.0699266
DKK3	ENSG00000050165	protein_coding	2405.39	-0.964208	0.290089	-3.32384	0.000887883	0.00359399
ARHGEF5	ENSG00000050327	protein_coding	1047.19	0.307319	0.222449	1.38153	0.167116	0.271765
NFE2L3	ENSG00000050344	protein_coding	1919.28	1.60978	0.267552	6.01671	1.77999e-09	3.0614e-08
MCUR1	ENSG00000050393	protein_coding	1877.66	0.676898	0.150213	4.50627	6.59781e-06	4.99029e-05
LIMA1	ENSG00000050405	protein_coding	7360.08	-0.000808346	0.224953	-0.0035934	0.997133	0.998047
LETMD1	ENSG00000050426	protein_coding	2434.97	0.222414	0.132527	1.67825	0.0932975	0.173221
SLC4A8	ENSG00000050438	protein_coding	83.6326	0.534159	0.383201	1.39394	0.163336	0.267082
LAMC3	ENSG00000050555	protein_coding	778.179	-2.49514	0.323549	-7.71178	1.24076e-14	5.44011e-13
PTGER3	ENSG00000050628	protein_coding	228.263	-2.28294	0.487648	-4.68153	2.84747e-06	2.36075e-05
TNIP3	ENSG00000050730	protein_coding	51.4827	0.78657	0.523656	1.50207	0.133078	0.228342
MAPK9	ENSG00000050748	protein_coding	1804.45	-0.335232	0.104104	-3.22017	0.00128115	0.00491173
COL23A1	ENSG00000050767	protein_coding	82.4703	-0.292933	0.357641	-0.81907	0.412747	0.537256
BCAR1	ENSG00000050820	protein_coding	4781.8	-0.0697193	0.164895	-0.42281	0.672434	0.763476
FAM160A2	ENSG00000051009	protein_coding	1542.04	-0.388317	0.102554	-3.78645	0.000152813	0.000786023
HERPUD1	ENSG00000051108	protein_coding	4254.98	-0.297425	0.163738	-1.81647	0.0692987	0.136431
HOMER3	ENSG00000051128	protein_coding	2735.69	1.20996	0.210608	5.7451	9.18692e-09	1.34267e-07
RAD51	ENSG00000051180	protein_coding	724.335	1.81167	0.199551	9.07874	1.09835e-19	1.32234e-17
POLQ	ENSG00000051341	protein_coding	667.96	2.32635	0.228147	10.1967	2.05051e-24	6.61951e-22
PIK3CB	ENSG00000051382	protein_coding	1748.88	0.134149	0.159284	0.8422	0.399676	0.524604
CYBA	ENSG00000051523	protein_coding	8000.46	0.748529	0.25692	2.91347	0.00357432	0.0116835
THOC3	ENSG00000051596	protein_coding	734.158	0.656481	0.164261	3.99658	6.42648e-05	0.000368713
HEBP2	ENSG00000051620	protein_coding	5635.99	0.377158	0.17752	2.12459	0.0336206	0.0761012
MPHOSPH9	ENSG00000051825	protein_coding	595.85	0.454061	0.196405	2.31187	0.0207851	0.0511136
PLEKHA5	ENSG00000052126	protein_coding	1966.92	-0.487985	0.177241	-2.75323	0.00590109	0.0178466
PRSS8	ENSG00000052344	protein_coding	4493.36	2.06226	0.363338	5.67588	1.37975e-08	1.93733e-07
SIKE1	ENSG00000052723	protein_coding	1726.2	0.437262	0.108829	4.01788	5.87233e-05	0.000341001
RRP12	ENSG00000052749	protein_coding	2642.15	0.25351	0.151645	1.67173	0.0945767	0.175068
FNIP2	ENSG00000052795	protein_coding	1115.68	-0.601163	0.195449	-3.0758	0.00209937	0.00745404
MSMO1	ENSG00000052802	protein_coding	3336.81	0.508807	0.214187	2.37553	0.0175239	0.0444327
TTC17	ENSG00000052841	protein_coding	2833.42	0.00929166	0.108909	0.0853159	0.93201	0.955282
ALX4	ENSG00000052850	protein_coding	8.66497	-0.0194975	0.640667	-0.0304332	0.975722	0.983976
FSTL4	ENSG00000053108	protein_coding	756.144	-0.646592	0.483064	-1.33852	0.180726	0.288799
FOXN3	ENSG00000053254	protein_coding	2558.47	-1.70452	0.167875	-10.1535	3.19665e-24	9.71756e-22
METTL24	ENSG00000053328	protein_coding	21.5816	-3.73264	0.43145	-8.6514	5.08732e-18	4.28238e-16
AKR7A2	ENSG00000053371	protein_coding	2312.98	0.223755	0.139583	1.60302	0.10893	0.195383
MRTO4	ENSG00000053372	protein_coding	3199.2	0.754527	0.134673	5.60264	2.1111e-08	2.84488e-07
NNAT	ENSG00000053438	protein_coding	898.859	-0.119127	0.644208	-0.184921	0.853291	0.900177
USE1	ENSG00000053501	protein_coding	1091.21	0.0970459	0.150913	0.643058	0.520187	0.635453
MCF2L2	ENSG00000053524	protein_coding	72.7987	-0.120553	0.259745	-0.464122	0.642561	0.739641
NRIP2	ENSG00000053702	protein_coding	170.058	-1.02292	0.186606	-5.48174	4.21172e-08	5.32545e-07
LAMA3	ENSG00000053747	protein_coding	6244.71	1.17233	0.520132	2.25391	0.024202	0.0579611
AP5M1	ENSG00000053770	protein_coding	1534.08	-0.283178	0.12829	-2.20732	0.0272918	0.0640613
ANAPC4	ENSG00000053900	protein_coding	1538.4	0.0708588	0.140861	0.503041	0.614936	0.716685
KCNQ1	ENSG00000053918	protein_coding	1287.37	-0.626459	0.349185	-1.79406	0.0728038	0.141931
TRAPPC3	ENSG00000054116	protein_coding	2985.3	0.264663	0.0937668	2.82257	0.00476409	0.0149111
THRAP3	ENSG00000054118	protein_coding	6656.51	-0.208221	0.0783649	-2.65707	0.00788226	0.0227662
PHPT1	ENSG00000054148	protein_coding	2964.84	0.195505	0.186589	1.04778	0.29474	0.418423
ENTPD2	ENSG00000054179	protein_coding	289.271	1.26566	0.403219	3.13888	0.00169596	0.00621904
LY75	ENSG00000054219	protein_coding	940.769	0.437402	0.281027	1.55644	0.119603	0.210176
ARID4B	ENSG00000054267	protein_coding	1971.32	-0.184974	0.114848	-1.6106	0.107267	0.193244
OPN3	ENSG00000054277	protein_coding	331.428	0.934045	0.275874	3.38577	0.000709795	0.00296492
SDCCAG8	ENSG00000054282	protein_coding	909.92	-0.121998	0.114766	-1.06301	0.287777	0.410808
PTPRN	ENSG00000054356	protein_coding	76.9013	2.55544	0.527156	4.8476	1.24965e-06	1.1292e-05
HHAT	ENSG00000054392	protein_coding	432.447	-0.402534	0.20711	-1.94358	0.051946	0.108363
KIF1B	ENSG00000054523	protein_coding	2457.64	-0.861192	0.158877	-5.42048	5.94401e-08	7.3155e-07
FOXC1	ENSG00000054598	protein_coding	1396.77	-0.0984141	0.289031	-0.340496	0.733483	0.809657
TBC1D22A	ENSG00000054611	protein_coding	1707.1	-0.0636228	0.114628	-0.555035	0.578871	0.685968
SYNE2	ENSG00000054654	protein_coding	4840.34	-0.188263	0.208779	-0.901735	0.367198	0.492753
PLEKHH1	ENSG00000054690	protein_coding	1256.63	0.751035	0.345019	2.17679	0.0294962	0.06833
ATP9A	ENSG00000054793	protein_coding	3898.19	-0.279907	0.192111	-1.457	0.145115	0.244015
SPO11	ENSG00000054796	protein_coding	0.211668	0.283541	1.16914	0.242521	0.808377
CBLN4	ENSG00000054803	protein_coding	5.13649	-1.00005	0.627215	-1.59442	0.110841	0.197972
CHRDL2	ENSG00000054938	protein_coding	673.743	-1.24294	0.591769	-2.10039	0.0356947	0.079923
FAM168A	ENSG00000054965	protein_coding	2266.37	-0.636636	0.1395	-4.56371	5.02578e-06	3.92888e-05
RELT	ENSG00000054967	protein_coding	571.134	0.201336	0.202669	0.993424	0.320503	0.445226
GALC	ENSG00000054983	protein_coding	1129.73	0.00867208	0.195942	0.0442585	0.964698	0.977057
NOP58	ENSG00000055044	protein_coding	3943.35	0.238456	0.121864	1.95675	0.0503773	0.105731
SZRD1	ENSG00000055070	protein_coding	6683.07	-0.0767217	0.0882503	-0.869364	0.384648	0.509733
KCNH2	ENSG00000055118	protein_coding	408.872	-2.65367	0.527343	-5.03214	4.85028e-07	4.83822e-06
CUL1	ENSG00000055130	protein_coding	3749.85	-0.175902	0.0991507	-1.77409	0.0760483	0.147108
FAM114A2	ENSG00000055147	protein_coding	718.85	-0.509694	0.103609	-4.91942	8.68022e-07	8.13163e-06
CYFIP2	ENSG00000055163	protein_coding	1548.17	-0.88496	0.278956	-3.1724	0.00151183	0.00564832
TAB2	ENSG00000055208	protein_coding	3474.1	-0.593557	0.1182	-5.02163	5.12349e-07	5.0774e-06
GINM1	ENSG00000055211	protein_coding	2194.9	-0.638874	0.115115	-5.54987	2.85877e-08	3.74721e-07
EIF2AK2	ENSG00000055332	protein_coding	3945.06	0.384994	0.151484	2.54148	0.0110385	0.0302376
USP36	ENSG00000055483	protein_coding	2690.48	-0.284287	0.100233	-2.83625	0.00456472	0.0143958
KMT2C	ENSG00000055609	protein_coding	3118.39	-0.545896	0.17798	-3.06718	0.00216086	0.00763742
MCOLN3	ENSG00000055732	protein_coding	158.058	1.1526	0.481933	2.39161	0.0167745	0.0428604
CCDC85A	ENSG00000055813	protein_coding	15.7124	-1.2211	0.447715	-2.72741	0.00638339	0.0190744
PUM2	ENSG00000055917	protein_coding	6998.5	-0.0844495	0.100852	-0.837358	0.402392	0.527238
MRPL43	ENSG00000055950	protein_coding	2690.5	0.111145	0.116509	0.953963	0.340102	0.465521
ITIH4	ENSG00000055955	protein_coding	28.0535	0.133787	0.293865	0.455267	0.648917	0.74482
ITIH1	ENSG00000055957	protein_coding	10.9835	0.125154	0.639899	0.195584	0.844936	0.894519
HPF1	ENSG00000056050	protein_coding	929.356	0.0657806	0.127885	0.514374	0.606991	0.710262
ZFR	ENSG00000056097	protein_coding	3744.8	-0.351804	0.106853	-3.2924	0.000993363	0.00395082
ZNF280C	ENSG00000056277	protein_coding	262.209	0.337634	0.171098	1.97333	0.0484574	0.102486
NPFFR2	ENSG00000056291	protein_coding	55.4646	0.144904	0.756489	0.191548	0.848096	0.896727
PHF21B	ENSG00000056487	protein_coding	8.09925	-0.829871	0.551263	-1.5054	0.132222	0.227118
TRAF1	ENSG00000056558	protein_coding	753.073	-0.608164	0.254591	-2.38879	0.016904	0.043138
RC3H2	ENSG00000056586	protein_coding	2367.33	-0.244053	0.144343	-1.69078	0.0908786	0.169579
IL17RB	ENSG00000056736	protein_coding	276.37	1.20646	0.296723	4.06597	4.78341e-05	0.000285167
TRAF3IP2	ENSG00000056972	protein_coding	1684.1	0.0169163	0.174429	0.0969811	0.922741	0.949071
GYG2	ENSG00000056998	protein_coding	286.663	-0.593249	0.375618	-1.5794	0.114245	0.202761
DCBLD2	ENSG00000057019	protein_coding	2774.2	0.427489	0.353742	1.20848	0.226865	0.343917
SERPINB3	ENSG00000057149	protein_coding	2953.9	-0.0587234	0.769417	-0.0763219	0.939163	0.95971
SOAT1	ENSG00000057252	protein_coding	2181.33	0.377608	0.191522	1.97162	0.0486535	0.102829
PKP2	ENSG00000057294	protein_coding	1251.79	0.777753	0.306096	2.54088	0.0110575	0.030276
MSH4	ENSG00000057468	protein_coding	7.21046	-0.681684	0.417032	-1.63461	0.102132	0.185976
F7	ENSG00000057593	protein_coding	7.58063	-0.463033	0.505433	-0.916113	0.359608	0.485267
GDI2	ENSG00000057608	protein_coding	14447.8	0.297093	0.135513	2.19236	0.0283537	0.0661791
PRDM1	ENSG00000057657	protein_coding	1285.95	-1.64302	0.291564	-5.63518	1.74876e-08	2.40003e-07
ATG5	ENSG00000057663	protein_coding	1838.52	0.0163949	0.12949	0.126611	0.899249	0.933086
TMCC3	ENSG00000057704	protein_coding	759.304	-0.87094	0.307183	-2.83525	0.00457906	0.014436
PITHD1	ENSG00000057757	protein_coding	2501.43	0.0950048	0.109354	0.868785	0.384965	0.510066
MTA3	ENSG00000057935	protein_coding	2000.5	-0.00992746	0.116889	-0.0849304	0.932317	0.955498
USP13	ENSG00000058056	protein_coding	675.6	-0.705213	0.216198	-3.26189	0.00110673	0.00434298
ATP11B	ENSG00000058063	protein_coding	3872.1	-0.0307351	0.180693	-0.170096	0.864935	0.90899
LAMC2	ENSG00000058085	protein_coding	15773	2.75603	0.482481	5.7122	1.11528e-08	1.60112e-07
CDK14	ENSG00000058091	protein_coding	845.27	-0.381852	0.314101	-1.2157	0.2241	0.340693
SEC61A1	ENSG00000058262	protein_coding	21414.5	0.725731	0.0999968	7.25755	3.94176e-13	1.34385e-11
PPP1R12A	ENSG00000058272	protein_coding	3412.02	-1.99912	0.155507	-12.8555	8.00754e-38	2.43423e-34
RASGRF1	ENSG00000058335	protein_coding	175.834	1.74336	0.431988	4.03566	5.44491e-05	0.000319538
CAMK2B	ENSG00000058404	protein_coding	59.0352	1.86335	0.466752	3.99217	6.54717e-05	0.000374407
CROCC	ENSG00000058453	protein_coding	1838.48	0.200839	0.158573	1.26654	0.205319	0.318771
POLR3E	ENSG00000058600	protein_coding	2028.35	0.147153	0.117067	1.25701	0.208751	0.32278
ATP2B4	ENSG00000058668	protein_coding	6700.9	-2.07799	0.248282	-8.36946	5.78819e-17	3.94677e-15
ZC3H11A	ENSG00000058673	protein_coding	5333.41	-0.00805874	0.101506	-0.0793918	0.936721	0.958046
RIOK2	ENSG00000058729	protein_coding	862.411	-0.196324	0.105446	-1.86183	0.0626264	0.125877
YIPF1	ENSG00000058799	protein_coding	1712.71	0.329108	0.124403	2.6455	0.00815698	0.0234151
NDC1	ENSG00000058804	protein_coding	2293.27	1.03986	0.140028	7.42607	1.11873e-13	4.18567e-12
DGKG	ENSG00000058866	protein_coding	182.648	-2.55706	0.375835	-6.80369	1.01975e-11	2.73123e-10
FLYWCH1	ENSG00000059122	protein_coding	1898.96	-0.362933	0.156488	-2.31924	0.020382	0.0502342
UNKL	ENSG00000059145	protein_coding	480.282	-0.00875229	0.155566	-0.056261	0.955134	0.970538
TBXAS1	ENSG00000059377	protein_coding	539.984	-0.0169106	0.361733	-0.0467489	0.962713	0.975848
PARP12	ENSG00000059378	protein_coding	3011.31	1.22767	0.208615	5.88484	3.98429e-09	6.3275e-08
ALDH18A1	ENSG00000059573	protein_coding	4279.35	0.661352	0.107858	6.13169	8.69495e-10	1.58989e-08
TARBP1	ENSG00000059588	protein_coding	1910.27	1.05369	0.166239	6.33845	2.32089e-10	4.70878e-09
GATB	ENSG00000059691	protein_coding	987.704	0.0941549	0.141492	0.665442	0.505768	0.622331
MXD1	ENSG00000059728	protein_coding	2353.83	-0.776456	0.270755	-2.86774	0.00413414	0.0132092
CDK17	ENSG00000059758	protein_coding	1285.42	-0.656629	0.150689	-4.35751	1.31551e-05	9.19147e-05
DNAJC25	ENSG00000059769	protein_coding	456.304	-0.193123	0.121602	-1.58816	0.11225	0.19994
SLC2A3	ENSG00000059804	protein_coding	2597.63	-1.70882	0.366865	-4.65789	3.1946e-06	2.61291e-05
PSD	ENSG00000059915	protein_coding	782.554	-3.90802	0.388872	-10.0496	9.22092e-24	2.62789e-21
CTDP1	ENSG00000060069	protein_coding	1511.34	-0.00175246	0.112889	-0.0155238	0.987614	0.991823
YBX3	ENSG00000060138	protein_coding	12672.3	-0.385318	0.178532	-2.15825	0.0309085	0.0710242
STYK1	ENSG00000060140	protein_coding	573.578	0.518718	0.25619	2.02474	0.0428937	0.0928783
WNK1	ENSG00000060237	protein_coding	7308.17	-0.641185	0.156811	-4.0889	4.33432e-05	0.000261645
RPS17P5	ENSG00000060303	processed_pseudogene	1.43105	-0.693708	0.384974	-1.80196	0.0715512	0.140013
CCAR1	ENSG00000060339	protein_coding	3652.1	0.384565	0.103464	3.7169	0.00020168	0.000997571
OGFR	ENSG00000060491	protein_coding	3521.55	0.611255	0.148034	4.12914	3.64119e-05	0.000225169
GNA15	ENSG00000060558	protein_coding	3780.22	0.141594	0.252159	0.561528	0.574438	0.682193
CREB3L3	ENSG00000060566	protein_coding	9.70675	1.52752	0.56723	2.69295	0.00708223	0.0208129
PIGV	ENSG00000060642	protein_coding	867.093	0.0950445	0.12457	0.762981	0.445475	0.567331
PTPRU	ENSG00000060656	protein_coding	5135.63	0.617704	0.26401	2.3397	0.0192994	0.0480956
SNRNP40	ENSG00000060688	protein_coding	2106	0.330608	0.113213	2.92022	0.00349788	0.0114778
RIMBP2	ENSG00000060709	protein_coding	20.2501	-1.2122	0.519117	-2.33512	0.0195373	0.0485458
COL11A1	ENSG00000060718	protein_coding	1801.01	5.77268	0.562157	10.2688	9.74034e-25	3.41652e-22
QSER1	ENSG00000060749	protein_coding	1997.17	0.422841	0.174877	2.41793	0.015609	0.04032
MPC1	ENSG00000060762	protein_coding	1019.43	-0.725003	0.146679	-4.94278	7.70162e-07	7.32397e-06
ACAA1	ENSG00000060971	protein_coding	3758.66	0.245184	0.189689	1.29256	0.196164	0.308003
BCAT1	ENSG00000060982	protein_coding	2039.83	1.31891	0.410811	3.21051	0.001325	0.00505086
HDAC7	ENSG00000061273	protein_coding	5737.65	0.194394	0.137122	1.41767	0.156286	0.258299
LZTS1	ENSG00000061337	protein_coding	418.88	0.553249	0.290914	1.90176	0.0572022	0.11717
PRDM6	ENSG00000061455	protein_coding	299.2	-3.32963	0.38171	-8.72294	2.71068e-18	2.40591e-16
WNT8A	ENSG00000061492	protein_coding	0.192174	0.25781	1.06442	0.242208	0.808619
SPAG4	ENSG00000061656	protein_coding	1061.53	1.71352	0.294796	5.81256	6.15238e-09	9.33581e-08
NCKAP1	ENSG00000061676	protein_coding	8277.98	-0.542855	0.1445	-3.75679	0.000172105	0.000871008
MRPS35	ENSG00000061794	protein_coding	2900.23	0.386872	0.12687	3.04935	0.00229335	0.00803128
GUCY1B1	ENSG00000061918	protein_coding	374.403	-0.195444	0.248739	-0.785739	0.432021	0.555388
SFSWAP	ENSG00000061936	protein_coding	2581.87	0.354342	0.109044	3.24952	0.00115599	0.00450526
TNK2	ENSG00000061938	protein_coding	5066.09	0.674053	0.193892	3.47643	0.00050814	0.00221967
MON2	ENSG00000061987	protein_coding	1801.47	-0.176318	0.140867	-1.25166	0.210692	0.325148
CDH3	ENSG00000062038	protein_coding	8980.76	2.73853	0.432443	6.3327	2.4091e-10	4.87689e-09
ARSF	ENSG00000062096	protein_coding	14.4234	-3.46811	0.642291	-5.39959	6.67945e-08	8.13283e-07
GPBP1	ENSG00000062194	protein_coding	3873.54	-0.079324	0.0922235	-0.860128	0.389719	0.514645
DGAT2	ENSG00000062282	protein_coding	2812.47	0.838562	0.333766	2.51242	0.0119905	0.0323547
ZNF112	ENSG00000062370	protein_coding	232.266	0.321159	0.160399	2.00225	0.0452576	0.096978
CS	ENSG00000062485	protein_coding	7110.8	-0.0429309	0.106071	-0.404738	0.68567	0.773497
LTK	ENSG00000062524	protein_coding	91.9889	1.31621	0.472353	2.7865	0.00532809	0.0163716
MRPS24	ENSG00000062582	protein_coding	477.979	0.274402	0.152462	1.79981	0.0718913	0.140482
ELMO2	ENSG00000062598	protein_coding	1933.83	-0.20844	0.108104	-1.92814	0.0538373	0.111631
WAPL	ENSG00000062650	protein_coding	2572.49	-0.201119	0.118203	-1.70146	0.0888561	0.166575
VMP1	ENSG00000062716	protein_coding	12299.2	-0.248149	0.16995	-1.46013	0.144255	0.242781
APPBP2	ENSG00000062725	protein_coding	1934.03	-0.323049	0.122104	-2.64569	0.00815254	0.023406
POLD1	ENSG00000062822	protein_coding	2096.53	1.37738	0.159279	8.64758	5.26047e-18	4.4013e-16
SEZ6	ENSG00000063015	protein_coding	5.83988	0.628546	0.460015	1.36636	0.171826	0.277752
EIF4B	ENSG00000063046	protein_coding	12267.4	-0.835512	0.128139	-6.52035	7.01418e-11	1.5863e-09
SLC6A16	ENSG00000063127	protein_coding	58.2388	-0.823075	0.384506	-2.1406	0.0323062	0.0736376
BICRA	ENSG00000063169	protein_coding	1155.09	0.409433	0.131491	3.11376	0.00184718	0.00668086
SPHK2	ENSG00000063176	protein_coding	1051.85	0.813217	0.215358	3.77611	0.000159294	0.000815418
RPL18	ENSG00000063177	protein_coding	46071.1	0.211008	0.180649	1.16805	0.242786	0.362255
CA11	ENSG00000063180	protein_coding	363.561	-0.780345	0.258296	-3.02113	0.00251837	0.00868145
ISOC2	ENSG00000063241	protein_coding	3320.37	0.547248	0.174462	3.13677	0.00170818	0.00625379
U2AF2	ENSG00000063244	protein_coding	9700.11	0.530294	0.0946068	5.60524	2.07962e-08	2.8066e-07
EPN1	ENSG00000063245	protein_coding	7998.47	0.588011	0.131718	4.46417	8.03787e-06	5.93069e-05
MED29	ENSG00000063322	protein_coding	3116.14	-0.034145	0.114102	-0.29925	0.764749	0.833825
AHRR	ENSG00000063438	protein_coding	151.953	-1.12485	0.340945	-3.29922	0.000969539	0.00387041
GSC2	ENSG00000063515	protein_coding	0.187012	-0.130499	1.24738	-0.104619	0.916678
ZNF275	ENSG00000063587	protein_coding	971.082	-0.182309	0.144902	-1.25815	0.208336	0.322332
MTMR1	ENSG00000063601	protein_coding	1851.38	0.181477	0.129932	1.3967	0.162504	0.266183
GPC1	ENSG00000063660	protein_coding	11271	0.259255	0.27048	0.9585	0.337811	0.463061
ADCK1	ENSG00000063761	protein_coding	491.587	0.157102	0.129711	1.21117	0.22583	0.342781
HAGH	ENSG00000063854	protein_coding	1595.2	-0.0594881	0.134195	-0.443296	0.657552	0.751811
RNF4	ENSG00000063978	protein_coding	3242.88	0.155942	0.111469	1.39896	0.161824	0.265324
CASP8	ENSG00000064012	protein_coding	1421.53	0.469016	0.158232	2.9641	0.0030357	0.0101801
LIMCH1	ENSG00000064042	protein_coding	2890.79	-0.670006	0.316895	-2.11429	0.0344909	0.0777286
INTS13	ENSG00000064102	protein_coding	1443.72	0.569085	0.170823	3.33142	0.000864029	0.00351578
TM7SF3	ENSG00000064115	protein_coding	3724.88	0.378618	0.212232	1.78399	0.0744257	0.144614
DLX3	ENSG00000064195	protein_coding	225.844	1.44169	0.460974	3.12748	0.00176309	0.00642707
SPA17	ENSG00000064199	protein_coding	326.09	0.575689	0.170991	3.36679	0.000760499	0.00315002
TSPAN32	ENSG00000064201	protein_coding	44.5945	-1.01795	0.363014	-2.80415	0.00504489	0.0156318
CCN5	ENSG00000064205	protein_coding	437.658	-2.43804	0.542037	-4.49792	6.86205e-06	5.16019e-05
DMRT3	ENSG00000064218	protein_coding	11.6671	2.71113	0.667506	4.06158	4.87412e-05	0.000289865
ST3GAL6	ENSG00000064225	protein_coding	163.259	0.368901	0.303279	1.21637	0.223842	0.340415
ATP2C2	ENSG00000064270	protein_coding	975.97	0.962183	0.404566	2.37831	0.0173923	0.0441543
NGFR	ENSG00000064300	protein_coding	533.944	-1.03081	0.498556	-2.06759	0.0386781	0.0852859
CDON	ENSG00000064309	protein_coding	254.475	-2.26595	0.353869	-6.40336	1.51991e-10	3.21979e-09
TAF2	ENSG00000064313	protein_coding	1695.68	0.272538	0.16899	1.61274	0.1068	0.192633
HIPK2	ENSG00000064393	protein_coding	1804.05	-0.228365	0.2623	-0.870626	0.383959	0.509268
TNPO3	ENSG00000064419	protein_coding	3555.15	0.236197	0.103455	2.2831	0.0224246	0.0544182
BORCS8-MEF2B	ENSG00000064489	protein_coding	26.0552	0.325018	0.211535	1.53647	0.124423	0.216661
RFXANK	ENSG00000064490	protein_coding	2606.66	0.663636	0.160917	4.1241	3.7219e-05	0.00022977
TMEM161A	ENSG00000064545	protein_coding	1955.79	0.788294	0.137639	5.72726	1.02065e-08	1.47748e-07
LPAR2	ENSG00000064547	protein_coding	1883.22	0.989619	0.205899	4.80632	1.53734e-06	1.3577e-05
CTSA	ENSG00000064601	protein_coding	10180.2	0.638035	0.161861	3.94188	8.08461e-05	0.000450257
SUGP2	ENSG00000064607	protein_coding	2258.68	0.148545	0.122058	1.217	0.223604	0.340124
SLC12A2	ENSG00000064651	protein_coding	1712.64	0.0500021	0.221339	0.225907	0.821273	0.876975
SNX24	ENSG00000064652	protein_coding	517.204	0.033049	0.175798	0.187995	0.850881	0.898777
EYA2	ENSG00000064655	protein_coding	1358.9	0.149788	0.442078	0.338826	0.734741	0.81053
CNN2	ENSG00000064666	protein_coding	10182	0.151412	0.207826	0.728551	0.466276	0.586325
ABCA7	ENSG00000064687	protein_coding	1357.14	0.691965	0.233563	2.96265	0.00305001	0.0102182
SNCAIP	ENSG00000064692	protein_coding	288.047	0.260712	0.351706	0.74128	0.458524	0.579232
DDX20	ENSG00000064703	protein_coding	850.377	0.130414	0.1033	1.26248	0.206777	0.320516
BTBD1	ENSG00000064726	protein_coding	2759.73	-0.258254	0.0888905	-2.9053	0.00366901	0.0119427
FAR2	ENSG00000064763	protein_coding	961.215	0.813094	0.355538	2.28694	0.0221994	0.0539765
BCAS1	ENSG00000064787	protein_coding	3888.89	-0.176467	0.508907	-0.346758	0.728773	0.806068
POU1F1	ENSG00000064835	protein_coding	3.57301	-0.155967	0.420552	-0.370862	0.71074	0.79241
CHI3L2	ENSG00000064886	protein_coding	365.816	0.26111	0.474338	0.550474	0.581995	0.688567
SBNO2	ENSG00000064932	protein_coding	5617.51	0.340662	0.15637	2.17856	0.0293641	0.0680699
PMS1	ENSG00000064933	protein_coding	730.663	0.256912	0.108032	2.3781	0.0174021	0.0441638
HMG20B	ENSG00000064961	protein_coding	4390.98	0.513203	0.147094	3.48895	0.000484926	0.00213716
CALCRL	ENSG00000064989	protein_coding	640.015	-0.476495	0.275578	-1.72908	0.0837954	0.15892
TAF11	ENSG00000064995	protein_coding	1523.37	0.372399	0.103664	3.59238	0.000327666	0.00152325
ANKS1A	ENSG00000064999	protein_coding	4356.17	-0.376379	0.221166	-1.70179	0.0887942	0.166502
AP3D1	ENSG00000065000	protein_coding	8222.74	0.0826359	0.091779	0.90038	0.367918	0.493539
ZNF76	ENSG00000065029	protein_coding	1685.92	0.260994	0.13518	1.93072	0.0535171	0.111094
SLC9A3R2	ENSG00000065054	protein_coding	2393.63	-0.180253	0.212027	-0.850142	0.395246	0.519911
NTHL1	ENSG00000065057	protein_coding	863.883	0.35368	0.178455	1.98189	0.0474911	0.100822
UHRF1BP1	ENSG00000065060	protein_coding	1160.84	0.428738	0.152244	2.81613	0.00486053	0.015166
GNAI3	ENSG00000065135	protein_coding	5907.28	0.15034	0.122874	1.22353	0.22113	0.337331
IPO5	ENSG00000065150	protein_coding	7140.7	-0.345343	0.130183	-2.65274	0.00798402	0.0230037
OAT	ENSG00000065154	protein_coding	2474.28	-1.0491	0.328984	-3.1889	0.00142813	0.00538579
WDR3	ENSG00000065183	protein_coding	2055.32	0.401031	0.145766	2.7512	0.00593781	0.0179339
PKN2	ENSG00000065243	protein_coding	2853.64	-0.11114	0.140333	-0.791974	0.428376	0.552142
WDR18	ENSG00000065268	protein_coding	2451.3	0.832738	0.163785	5.08433	3.68926e-07	3.79207e-06
TRAM2	ENSG00000065308	protein_coding	1648.6	-0.486848	0.208891	-2.33063	0.0197728	0.0490045
NTN1	ENSG00000065320	protein_coding	498.051	-1.64884	0.438757	-3.75798	0.000171288	0.000867829
GLP2R	ENSG00000065325	protein_coding	107.447	-5.30009	0.535453	-9.89833	4.233e-23	1.03635e-20
MCM10	ENSG00000065328	protein_coding	760.232	2.07646	0.254947	8.14467	3.80323e-16	2.21626e-14
DGKA	ENSG00000065357	protein_coding	4288.61	-0.070483	0.231222	-0.304828	0.760497	0.830654
ERBB3	ENSG00000065361	protein_coding	9794.64	1.01038	0.302469	3.34042	0.000836504	0.00342056
ROPN1	ENSG00000065371	protein_coding	2.03569	3.18811	1.03499	3.08032	0.00206779	0.00735911
ANKRD44	ENSG00000065413	protein_coding	432.658	-1.31266	0.260808	-5.03303	4.82775e-07	4.82101e-06
KARS1	ENSG00000065427	protein_coding	8657.51	0.352169	0.120595	2.92025	0.00349746	0.0114775
ADAT1	ENSG00000065457	protein_coding	1018.79	0.445573	0.125659	3.5459	0.000391281	0.00177355
PDIA5	ENSG00000065485	protein_coding	1633.1	0.664646	0.167618	3.96525	7.33188e-05	0.000414217
TBC1D22B	ENSG00000065491	protein_coding	1008.23	0.0711251	0.104052	0.68355	0.494259	0.611839
NDUFB4	ENSG00000065518	protein_coding	4598.12	0.334771	0.122984	2.72208	0.00648729	0.0193325
SPEN	ENSG00000065526	protein_coding	4240.13	-0.160599	0.127285	-1.26173	0.207045	0.320857
MYLK	ENSG00000065534	protein_coding	9280.23	-4.30392	0.399627	-10.7698	4.77846e-27	2.35559e-24
ZC3H15	ENSG00000065548	protein_coding	2993.33	-0.0451464	0.108589	-0.415756	0.677588	0.767417
MAP2K4	ENSG00000065559	protein_coding	1437.65	-0.412343	0.118123	-3.4908	0.000481576	0.00212533
PACC1	ENSG00000065600	protein_coding	723.319	1.45455	0.159679	9.10917	8.30144e-20	1.03354e-17
SNAP91	ENSG00000065609	protein_coding	121.496	1.32955	0.603197	2.20417	0.0275125	0.0644839
SLK	ENSG00000065613	protein_coding	5881.76	-0.671669	0.161143	-4.16816	3.07074e-05	0.000193916
CYB5R4	ENSG00000065615	protein_coding	1003.83	-0.0844391	0.135713	-0.622188	0.533818	0.647231
COL17A1	ENSG00000065618	protein_coding	7505.19	1.17203	0.55893	2.09692	0.0360006	0.0804679
GSTO2	ENSG00000065621	protein_coding	1213.84	0.667065	0.2409	2.76905	0.00562193	0.0171373
SEC61A2	ENSG00000065665	protein_coding	436.383	0.84783	0.164172	5.16426	2.41388e-07	2.59446e-06
PRKCQ	ENSG00000065675	protein_coding	171.518	0.14499	0.424615	0.341463	0.732755	0.809135
TLE2	ENSG00000065717	protein_coding	2783.43	-0.747066	0.346193	-2.15795	0.030932	0.071065
ASB1	ENSG00000065802	protein_coding	941.444	-1.06529	0.154873	-6.87849	6.04906e-12	1.68832e-10
FAM107B	ENSG00000065809	protein_coding	3572.65	-0.810111	0.250893	-3.22891	0.00124262	0.00478236
ME1	ENSG00000065833	protein_coding	1080.65	-1.28292	0.34135	-3.75837	0.000171025	0.000866983
TBC1D1	ENSG00000065882	protein_coding	4661.48	-0.946442	0.198248	-4.77403	1.80573e-06	1.56762e-05
CDK13	ENSG00000065883	protein_coding	2666.66	0.110705	0.100865	1.09756	0.272398	0.394731
MTHFD2	ENSG00000065911	protein_coding	3207.89	0.78874	0.228146	3.45717	0.000545877	0.00236301
SLC9A7	ENSG00000065923	protein_coding	1247.34	1.03697	0.258146	4.01701	5.89424e-05	0.000342219
FOXJ2	ENSG00000065970	protein_coding	1375.34	-0.707457	0.150535	-4.69961	2.60653e-06	2.17782e-05
YBX1	ENSG00000065978	protein_coding	25014.7	0.0387345	0.159258	0.243219	0.807836	0.866864
PDE4A	ENSG00000065989	protein_coding	851.212	-0.250272	0.217229	-1.15211	0.249276	0.369482
PPP2R5A	ENSG00000066027	protein_coding	2367.21	-0.979166	0.125478	-7.80348	6.02215e-15	2.78784e-13
CTNNA2	ENSG00000066032	protein_coding	6.03615	-1.52863	0.777224	-1.96678	0.0492091	0.103775
ELAVL1	ENSG00000066044	protein_coding	4741.24	0.2983	0.0773067	3.85866	0.000114011	0.000607951
TIE1	ENSG00000066056	protein_coding	871.357	-0.938482	0.255064	-3.6794	0.000233784	0.00113634
DIP2B	ENSG00000066084	protein_coding	2349.51	0.389759	0.176353	2.21011	0.0270973	0.0636828
SMARCD1	ENSG00000066117	protein_coding	3470.12	0.609779	0.102505	5.9488	2.70115e-09	4.44854e-08
KDM4A	ENSG00000066135	protein_coding	2908.02	0.465325	0.127837	3.63998	0.000272657	0.00129966
NFYC	ENSG00000066136	protein_coding	2814.19	0.340053	0.131336	2.58919	0.00962025	0.0269247
ZMYND12	ENSG00000066185	protein_coding	65.933	-0.220129	0.293652	-0.749626	0.45348	0.574452
SLC9A3	ENSG00000066230	protein_coding	62.0226	0.0315365	0.366402	0.0860707	0.93141	0.954842
NGEF	ENSG00000066248	protein_coding	392.273	0.697641	0.3397	2.0537	0.040005	0.0877906
ASPM	ENSG00000066279	protein_coding	1510.16	2.22559	0.2672	8.32929	8.133e-17	5.42383e-15
CD84	ENSG00000066294	protein_coding	376.555	0.363203	0.391932	0.9267	0.354082	0.479992
ELOVL1	ENSG00000066322	protein_coding	7326.55	0.401144	0.154863	2.59031	0.00958904	0.0268621
SPI1	ENSG00000066336	protein_coding	968.276	0.251466	0.362481	0.693735	0.487848	0.606138
ZNRD1	ENSG00000066379	protein_coding	1235.3	0.480529	0.162158	2.96334	0.00304321	0.0102016
MPPED2	ENSG00000066382	protein_coding	297.849	-1.56045	0.445095	-3.50589	0.000455081	0.00202389
CLDN18	ENSG00000066405	protein_coding	27.5733	1.54424	0.479397	3.22122	0.00127647	0.00489584
ZBTB11	ENSG00000066422	protein_coding	1212.89	-0.0327655	0.115875	-0.282766	0.777356	0.843662
ATXN3	ENSG00000066427	protein_coding	1194.87	-0.166857	0.0952373	-1.75201	0.0797714	0.152723
GOLGA5	ENSG00000066455	protein_coding	2591.46	0.246133	0.103252	2.38381	0.0171343	0.0435964
FGFR2	ENSG00000066468	protein_coding	1798.79	-0.39261	0.343417	-1.14325	0.252937	0.373603
LRRC40	ENSG00000066557	protein_coding	689.987	-0.046241	0.127208	-0.363507	0.716226	0.796707
ISOC1	ENSG00000066583	protein_coding	1404.98	-0.140254	0.170389	-0.823139	0.410429	0.534945
EML1	ENSG00000066629	protein_coding	695.974	-2.47002	0.300086	-8.23104	1.85596e-16	1.17135e-14
TRMT11	ENSG00000066651	protein_coding	529.015	-0.0456185	0.133885	-0.340729	0.733308	0.80957
THUMPD1	ENSG00000066654	protein_coding	2165.87	-0.351842	0.120501	-2.91983	0.00350224	0.0114901
MSANTD3	ENSG00000066697	protein_coding	1078.1	0.31355	0.169285	1.8522	0.0639972	0.128202
KIF26A	ENSG00000066735	protein_coding	192.192	-1.18163	0.380934	-3.10192	0.00192267	0.00691618
ATG2B	ENSG00000066739	protein_coding	1267.7	-0.439356	0.138929	-3.16246	0.00156445	0.00580505
ARFGEF1	ENSG00000066777	protein_coding	4207.85	0.158972	0.149734	1.0617	0.288373	0.411403
ACSM2B	ENSG00000066813	protein_coding	1.76562	0.171428	0.699716	0.244997	0.806459	0.865794
ZFAT	ENSG00000066827	protein_coding	528.265	0.157333	0.145555	1.08091	0.279735	0.402622
MTFR1	ENSG00000066855	protein_coding	1510.83	0.646463	0.142282	4.54353	5.53201e-06	4.27366e-05
STAG3	ENSG00000066923	protein_coding	226.984	0.597404	0.329705	1.81193	0.0699966	0.137548
FECH	ENSG00000066926	protein_coding	1073.6	-0.208442	0.169186	-1.23203	0.217939	0.333734
MYO9A	ENSG00000066933	protein_coding	1283.74	-0.97744	0.183447	-5.32819	9.91961e-08	1.16578e-06
DDX3Y	ENSG00000067048	protein_coding	1858.83	-0.862841	0.638348	-1.35168	0.176478	0.28352
PFKP	ENSG00000067057	protein_coding	8266.27	-0.115701	0.227941	-0.50759	0.611741	0.714079
IDI1	ENSG00000067064	protein_coding	2613.16	-0.155268	0.175536	-0.884533	0.376409	0.501864
SP100	ENSG00000067066	protein_coding	2985.37	0.0896484	0.179363	0.499816	0.617205	0.718733
KLF6	ENSG00000067082	protein_coding	10813.1	-1.6138	0.210516	-7.6659	1.77575e-14	7.61194e-13
PLPP1	ENSG00000067113	protein_coding	3110.41	-0.72458	0.252382	-2.87097	0.00409218	0.0130969
NEO1	ENSG00000067141	protein_coding	1890.72	-0.600505	0.245503	-2.44602	0.0144443	0.0377906
TRAM1	ENSG00000067167	protein_coding	10679.5	0.603488	0.16729	3.60743	0.000309249	0.00145057
PHKA1	ENSG00000067177	protein_coding	778.422	-0.301281	0.19301	-1.56096	0.118533	0.208766
TNFRSF1A	ENSG00000067182	protein_coding	9371.26	-0.0542233	0.162607	-0.333462	0.738785	0.813663
CACNB1	ENSG00000067191	protein_coding	616.467	1.01943	0.238424	4.27568	1.90554e-05	0.000127677
EVI5	ENSG00000067208	protein_coding	939.752	-0.224719	0.134488	-1.67092	0.094738	0.175286
STOML1	ENSG00000067221	protein_coding	770.654	0.106221	0.155107	0.684828	0.493453	0.611062
PKM	ENSG00000067225	protein_coding	82252.2	0.550914	0.18959	2.90582	0.00366297	0.0119252
DHX29	ENSG00000067248	protein_coding	1842.57	-0.300966	0.124612	-2.41523	0.0157253	0.0405688
DNTTIP2	ENSG00000067334	protein_coding	3640.51	-0.223556	0.1157	-1.9322	0.0533345	0.110778
METTL22	ENSG00000067365	protein_coding	678.84	0.221416	0.154315	1.43483	0.151334	0.251872
TP53BP1	ENSG00000067369	protein_coding	1913.66	-0.251415	0.154634	-1.62587	0.103976	0.188563
TRO	ENSG00000067445	protein_coding	326.541	-0.318647	0.35639	-0.894096	0.371271	0.496757
RRP15	ENSG00000067533	protein_coding	1155.22	-0.0505295	0.120416	-0.419624	0.67476	0.765284
RHOA	ENSG00000067560	protein_coding	23074.4	-0.248959	0.10869	-2.29054	0.0219898	0.0535528
DHX8	ENSG00000067596	protein_coding	3292.84	0.228055	0.0946721	2.40889	0.016001	0.0411521
PMS2P4	ENSG00000067601	transcribed_unprocessed_pseudogene	76.4913	-0.279152	0.138327	-2.01806	0.0435849	0.0940733
PRKCZ	ENSG00000067606	protein_coding	1233.66	1.01927	0.183574	5.55236	2.81832e-08	3.69952e-07
ZFY	ENSG00000067646	protein_coding	381.65	0.000278542	0.647385	0.000430257	0.999657	0.999731
IARS2	ENSG00000067704	protein_coding	5634.74	0.185547	0.135765	1.36668	0.171725	0.277626
SYT1	ENSG00000067715	protein_coding	505.96	0.328205	0.398903	0.822769	0.410639	0.535162
NAV3	ENSG00000067798	protein_coding	126.316	-1.83313	0.445269	-4.11691	3.83993e-05	0.000236058
IDH3G	ENSG00000067829	protein_coding	2987.46	0.205885	0.13353	1.54186	0.123107	0.214902
ROGDI	ENSG00000067836	protein_coding	1533.84	0.0101692	0.156744	0.0648774	0.948272	0.965959
PDZD4	ENSG00000067840	protein_coding	193.268	-2.75914	0.42468	-6.49698	8.19471e-11	1.83621e-09
ATP2B3	ENSG00000067842	protein_coding	3.42118	-1.36636	0.511779	-2.66983	0.00758903	0.0220327
ROCK1	ENSG00000067900	protein_coding	2540.04	-1.34545	0.161458	-8.33313	7.87315e-17	5.2795e-15
CBFB	ENSG00000067955	protein_coding	3110.46	0.643002	0.11523	5.58018	2.40271e-08	3.20236e-07
PDK3	ENSG00000067992	protein_coding	513.319	0.391935	0.187151	2.09422	0.0362402	0.0809062
HYAL2	ENSG00000068001	protein_coding	2876.07	0.0194024	0.148606	0.130563	0.896121	0.930956
HDAC4	ENSG00000068024	protein_coding	670.298	-2.13428	0.194537	-10.9711	5.2646e-28	3.04837e-25
RASSF1	ENSG00000068028	protein_coding	1239.45	-0.237467	0.161045	-1.47454	0.140336	0.237721
FGFR3	ENSG00000068078	protein_coding	12585.1	0.614101	0.464129	1.32312	0.185794	0.295024
IFI35	ENSG00000068079	protein_coding	2532.33	0.630848	0.270694	2.33048	0.0197806	0.0490147
HEATR6	ENSG00000068097	protein_coding	1014	0.403798	0.14359	2.81216	0.00492101	0.015326
COASY	ENSG00000068120	protein_coding	4827.39	0.915624	0.117791	7.77331	7.64612e-15	3.47784e-13
PLEKHH3	ENSG00000068137	protein_coding	2778.95	0.0125855	0.192466	0.0653907	0.947863	0.965756
MEF2A	ENSG00000068305	protein_coding	1675.39	-1.14383	0.157508	-7.26204	3.81289e-13	1.30724e-11
OTUD5	ENSG00000068308	protein_coding	3597.74	-0.143143	0.0955217	-1.49854	0.133992	0.229489
TFE3	ENSG00000068323	protein_coding	3148.74	-0.478725	0.11891	-4.02593	5.67511e-05	0.000331342
TBC1D25	ENSG00000068354	protein_coding	939.512	-0.268806	0.114933	-2.33881	0.0193454	0.0481741
ACSL4	ENSG00000068366	protein_coding	2678.23	-0.243799	0.233456	-1.0443	0.296346	0.420197
INPP5A	ENSG00000068383	protein_coding	1480	-1.4028	0.163511	-8.57922	9.55153e-18	7.58313e-16
GPKOW	ENSG00000068394	protein_coding	1423.4	0.048367	0.113669	0.425506	0.670468	0.762026
GRIPAP1	ENSG00000068400	protein_coding	3200.68	0.212594	0.102745	2.06914	0.0385326	0.0850455
FTSJ1	ENSG00000068438	protein_coding	2315.78	0.776997	0.135029	5.75428	8.70143e-09	1.2794e-07
PRR11	ENSG00000068489	protein_coding	1297.44	1.95766	0.236225	8.2873	1.15849e-16	7.51964e-15
REEP1	ENSG00000068615	protein_coding	257.369	-3.92461	0.48664	-8.0647	7.34154e-16	3.9972e-14
ATP11A	ENSG00000068650	protein_coding	1669.12	0.807511	0.252142	3.2026	0.00136194	0.00517093
POLR1A	ENSG00000068654	protein_coding	2935.18	0.248785	0.12541	1.98378	0.0472803	0.100451
LAPTM4A	ENSG00000068697	protein_coding	15646	-0.128497	0.115993	-1.10781	0.267945	0.390101
TTC7A	ENSG00000068724	protein_coding	2394.31	0.343575	0.193085	1.7794	0.0751742	0.145742
IP6K2	ENSG00000068745	protein_coding	4441.84	0.622773	0.163795	3.80215	0.000143446	0.000743078
STON1-GTF2A1L	ENSG00000068781	protein_coding	8.24924	-3.56065	0.487201	-7.30838	2.70375e-13	9.52948e-12
SRBD1	ENSG00000068784	protein_coding	683.673	-0.0250813	0.119015	-0.21074	0.83309	0.885808
KIF2A	ENSG00000068796	protein_coding	1079.37	-0.131745	0.166336	-0.792042	0.428336	0.55213
RASGRP2	ENSG00000068831	protein_coding	317.35	-2.41277	0.360933	-6.68482	2.31208e-11	5.75715e-10
PSME4	ENSG00000068878	protein_coding	5067.61	0.0622992	0.103173	0.603834	0.545954	0.657332
IFT80	ENSG00000068885	protein_coding	746.895	0.635337	0.138941	4.57271	4.81453e-06	3.78267e-05
SIRT2	ENSG00000068903	protein_coding	2980.68	-0.120022	0.140824	-0.852285	0.394056	0.518873
ERLEC1	ENSG00000068912	protein_coding	3000.48	0.0827397	0.108421	0.763134	0.445384	0.567277
PPP2R5B	ENSG00000068971	protein_coding	1001.19	-0.284887	0.146154	-1.94923	0.0512685	0.107244
PYGM	ENSG00000068976	protein_coding	204.694	-4.73195	0.406329	-11.6456	2.41584e-31	2.31914e-28
PAGE1	ENSG00000068985	protein_coding	4.07662	3.87866	1.29572	2.99344	0.0027585	0.00937812
PITX1	ENSG00000069011	protein_coding	2824.53	-1.62053	0.372036	-4.35584	1.32555e-05	9.25449e-05
TRPC7	ENSG00000069018	protein_coding	0.57063	0.7222	0.724165	0.997286	0.318626	0.443225
MAST4	ENSG00000069020	protein_coding	3699.51	-0.670023	0.237891	-2.81651	0.0048548	0.0151496
ADGRF5	ENSG00000069122	protein_coding	1000.6	-0.701767	0.25612	-2.73999	0.00614414	0.0184592
SDK2	ENSG00000069188	protein_coding	244.625	-0.263457	0.469222	-0.561476	0.574473	0.682212
ADAM7	ENSG00000069206	protein_coding	0.37967	-0.197412	1.31625	-0.14998	0.88078
NUP133	ENSG00000069248	protein_coding	2329.45	-0.0137998	0.100865	-0.136814	0.891178	0.927273
NUCKS1	ENSG00000069275	protein_coding	15433.1	-0.252995	0.132173	-1.91413	0.0556042	0.114527
VPS35	ENSG00000069329	protein_coding	8169.85	0.064192	0.125683	0.510746	0.609529	0.712363
DNAJA2	ENSG00000069345	protein_coding	3942.02	-0.270461	0.106652	-2.53593	0.0112149	0.0306173
BCL3	ENSG00000069399	protein_coding	4149.13	-0.702876	0.218422	-3.21798	0.00129099	0.00494218
KCNAB2	ENSG00000069424	protein_coding	907.694	-0.31725	0.256519	-1.23675	0.216179	0.331735
ABCC9	ENSG00000069431	protein_coding	277.329	-2.55921	0.355615	-7.19657	6.17447e-13	2.03101e-11
GAL	ENSG00000069482	protein_coding	152.958	4.56065	0.667431	6.83314	8.30752e-12	2.27004e-10
CLEC2D	ENSG00000069493	protein_coding	617.399	0.452101	0.244348	1.85023	0.0642797	0.128612
FUNDC1	ENSG00000069509	protein_coding	869.13	0.436022	0.133441	3.26752	0.00108495	0.00426671
MAOB	ENSG00000069535	protein_coding	695.649	-3.29736	0.489108	-6.74158	1.56668e-11	4.0418e-10
RORA	ENSG00000069667	protein_coding	458.813	-1.40175	0.276248	-5.07426	3.89004e-07	3.97381e-06
DRD4	ENSG00000069696	protein_coding	50.2512	0.6523	0.312269	2.0889	0.0367165	0.0817671
TGFBR3	ENSG00000069702	protein_coding	2298.8	-2.19892	0.318174	-6.91108	4.80982e-12	1.36649e-10
PLA2G10	ENSG00000069764	protein_coding	49.2876	0.398243	0.456009	0.873321	0.382488	0.507891
HES2	ENSG00000069812	protein_coding	1625.03	1.70679	0.526757	3.24019	0.00119449	0.00463452
ATP1B3	ENSG00000069849	protein_coding	8102.77	0.222155	0.201087	1.10477	0.26926	0.391546
NEDD4	ENSG00000069869	protein_coding	965.049	-0.300311	0.207711	-1.44581	0.14823	0.247979
PIGB	ENSG00000069943	protein_coding	462.476	0.139363	0.128034	1.08848	0.276382	0.399048
MAPK6	ENSG00000069956	protein_coding	3374.62	-0.299941	0.19831	-1.51249	0.13041	0.224758
GNB5	ENSG00000069966	protein_coding	1262.81	-0.885665	0.155808	-5.68433	1.31327e-08	1.85326e-07
RAB27A	ENSG00000069974	protein_coding	1036.02	-1.11077	0.188542	-5.89134	3.83069e-09	6.11017e-08
HDHD5	ENSG00000069998	protein_coding	1980.47	0.543536	0.140128	3.87886	0.000104947	0.000566578
UFD1	ENSG00000070010	protein_coding	3260.22	0.553945	0.126119	4.39225	1.12181e-05	7.98489e-05
LRP6	ENSG00000070018	protein_coding	1269.08	-0.514611	0.15753	-3.26674	0.00108792	0.00427652
GUCY2C	ENSG00000070019	protein_coding	74.3874	-0.0148268	0.25683	-0.0577302	0.953964	0.969823
SCT	ENSG00000070031	protein_coding	26.1921	0.682287	0.494216	1.38055	0.167419	0.272172
PHRF1	ENSG00000070047	protein_coding	3000.98	-0.0248384	0.115439	-0.215166	0.829638	0.883373
ELP1	ENSG00000070061	protein_coding	1748.06	-0.0751527	0.123594	-0.60806	0.543147	0.655034
NUCB2	ENSG00000070081	protein_coding	2086.1	-0.945677	0.167112	-5.65894	1.52307e-08	2.12061e-07
PFN2	ENSG00000070087	protein_coding	6924.65	0.515112	0.219539	2.34633	0.0189592	0.0473849
PTPN3	ENSG00000070159	protein_coding	1755.86	0.474277	0.191577	2.47565	0.0132995	0.0352863
SPTB	ENSG00000070182	protein_coding	141.386	0.925781	0.312997	2.9578	0.00309847	0.0103563
DAPP1	ENSG00000070190	protein_coding	940.652	-0.418439	0.259507	-1.61243	0.106867	0.192724
FGF10	ENSG00000070193	protein_coding	39.3622	-3.95436	0.62792	-6.29756	3.02369e-10	5.9979e-09
SLC44A1	ENSG00000070214	protein_coding	6744.56	0.391813	0.1672	2.34338	0.0191099	0.0476852
TMEM260	ENSG00000070269	protein_coding	1016.81	0.412183	0.123287	3.34329	0.000827926	0.00338967
SMG6	ENSG00000070366	protein_coding	875.31	-0.792268	0.171254	-4.62626	3.72321e-06	2.99954e-05
EXOC5	ENSG00000070367	protein_coding	2344.11	-0.476918	0.135933	-3.50848	0.000450676	0.0020076
CLTCL1	ENSG00000070371	protein_coding	448.177	0.672763	0.321478	2.09272	0.0363745	0.0811512
FGF22	ENSG00000070388	protein_coding	10.6146	1.76869	0.434148	4.07393	4.62258e-05	0.000276619
FSTL3	ENSG00000070404	protein_coding	2529.88	0.385747	0.378978	1.01786	0.308744	0.432913
DGCR2	ENSG00000070413	protein_coding	7440.64	0.157018	0.125826	1.24789	0.212071	0.32679
RNF126	ENSG00000070423	protein_coding	2478.24	0.533916	0.146274	3.65009	0.000262145	0.00125512
MNT	ENSG00000070444	protein_coding	1471.85	-0.850956	0.129198	-6.58643	4.50516e-11	1.06371e-09
ZXDC	ENSG00000070476	protein_coding	1512.68	0.150974	0.119736	1.26089	0.207349	0.321211
JMJD6	ENSG00000070495	protein_coding	1620.26	-0.492272	0.120822	-4.07435	4.61423e-05	0.00027621
POLB	ENSG00000070501	protein_coding	1569.08	0.699213	0.196808	3.55277	0.000381203	0.00173564
ST6GALNAC1	ENSG00000070526	protein_coding	474.57	-0.916131	0.456637	-2.00626	0.0448286	0.0962622
WIPI1	ENSG00000070540	protein_coding	1090.25	0.235692	0.167581	1.40643	0.159596	0.262626
FRMPD1	ENSG00000070601	protein_coding	17.7396	0.804051	0.549223	1.46398	0.143199	0.241272
GBA2	ENSG00000070610	protein_coding	2560.29	-0.302526	0.137841	-2.19474	0.0281822	0.0658464
NDST1	ENSG00000070614	protein_coding	3905.78	-0.238403	0.182201	-1.30847	0.190716	0.301159
ASNS	ENSG00000070669	protein_coding	1834.07	0.729815	0.218165	3.34524	0.000822103	0.00336809
AP3M2	ENSG00000070718	protein_coding	1293.96	0.485931	0.1572	3.09116	0.00199379	0.00712775
CNGB1	ENSG00000070729	protein_coding	137.811	3.83562	0.480912	7.97573	1.51485e-15	7.68569e-14
ST6GALNAC2	ENSG00000070731	protein_coding	1556.41	0.155622	0.350158	0.444434	0.656729	0.751139
CHAT	ENSG00000070748	protein_coding	1.23707	2.16253	1.17214	1.84494	0.065046	0.129782
PABPC1	ENSG00000070756	protein_coding	152204	0.968995	0.257856	3.75789	0.000171352	0.000867829
TESK2	ENSG00000070759	protein_coding	614.724	0.33917	0.234091	1.44888	0.147371	0.246855
CFAP20	ENSG00000070761	protein_coding	1466.67	0.385828	0.108381	3.55993	0.000370951	0.00169467
CSNK2A2	ENSG00000070770	protein_coding	3680.17	0.148914	0.101589	1.46584	0.142691	0.240636
PTPN21	ENSG00000070778	protein_coding	853.906	-1.25917	0.188908	-6.66552	2.63727e-11	6.49594e-10
EIF2B3	ENSG00000070785	protein_coding	1217.31	0.12049	0.131255	0.917985	0.358627	0.484442
CAMK2A	ENSG00000070808	protein_coding	47.4282	-3.75622	0.473645	-7.93045	2.18348e-15	1.07928e-13
TCOF1	ENSG00000070814	protein_coding	4454.05	0.564107	0.136888	4.12094	3.77322e-05	0.000232545
CDC42	ENSG00000070831	protein_coding	13227	0.0537379	0.0904159	0.594342	0.552284	0.662811
OSBPL3	ENSG00000070882	protein_coding	1735.01	0.717456	0.206027	3.48234	0.000497044	0.00218033
EPHA8	ENSG00000070886	protein_coding	6.96669	2.8559	0.716726	3.98465	6.75791e-05	0.000385371
SLC12A3	ENSG00000070915	protein_coding	24.178	0.890768	0.519154	1.71581	0.0861972	0.162635
RAD18	ENSG00000070950	protein_coding	900.536	1.01815	0.162548	6.26368	3.75996e-10	7.37416e-09
ATP2B1	ENSG00000070961	protein_coding	3350.72	-0.172531	0.188217	-0.916658	0.359322	0.485075
TRPM5	ENSG00000070985	protein_coding	39.2577	1.21676	0.571906	2.12755	0.0333746	0.0756476
NCK2	ENSG00000071051	protein_coding	2820.82	-0.0947913	0.133488	-0.710111	0.477635	0.596731
MAP4K4	ENSG00000071054	protein_coding	6391.36	0.255394	0.198624	1.28582	0.198507	0.310822
MGAT4A	ENSG00000071073	protein_coding	1929.69	0.42299	0.276106	1.53199	0.125526	0.218144
RPL31	ENSG00000071082	protein_coding	35758.8	-0.186532	0.167147	-1.11598	0.264432	0.386467
WDR1	ENSG00000071127	protein_coding	17859.7	-0.489182	0.119992	-4.07679	4.5662e-05	0.00027356
SNX13	ENSG00000071189	protein_coding	1820.89	-0.0336735	0.159247	-0.211454	0.832533	0.885551
MS4A12	ENSG00000071203	protein_coding	0.574506	0.121474	1.29142	0.0940618	0.92506	0.95041
ARHGAP10	ENSG00000071205	protein_coding	1518.83	-1.54661	0.198644	-7.78585	6.92477e-15	3.17747e-13
RPS6KA2	ENSG00000071242	protein_coding	1344.92	-1.71489	0.227546	-7.53645	4.82924e-14	1.91902e-12
ING3	ENSG00000071243	protein_coding	446.271	-0.436345	0.112275	-3.88639	0.000101748	0.000551509
VASH1	ENSG00000071246	protein_coding	750.05	-0.348245	0.214446	-1.62393	0.104391	0.189137
LMCD1	ENSG00000071282	protein_coding	2005.17	-2.11429	0.334958	-6.3121	2.7528e-10	5.5115e-09
BUD23	ENSG00000071462	protein_coding	5091.07	0.478226	0.123856	3.86116	0.000112851	0.000602824
SEL1L	ENSG00000071537	protein_coding	4012.91	-0.392029	0.121977	-3.21395	0.00130924	0.00499893
TRIP13	ENSG00000071539	protein_coding	1497.63	2.08086	0.260228	7.99631	1.28208e-15	6.55948e-14
ATP6AP1	ENSG00000071553	protein_coding	11329.2	0.655332	0.130267	5.03067	4.88774e-07	4.87313e-06
TCF3	ENSG00000071564	protein_coding	5352.7	0.986542	0.130425	7.56403	3.90757e-14	1.57856e-12
TRIB2	ENSG00000071575	protein_coding	2630.61	0.00092241	0.302384	0.00305046	0.997566	0.998271
DAZAP1	ENSG00000071626	protein_coding	7502.21	0.615115	0.0940959	6.53711	6.27198e-11	1.43445e-09
MBD3	ENSG00000071655	protein_coding	4680.96	0.384153	0.149851	2.56357	0.0103602	0.0286528
PRLH	ENSG00000071677	protein_coding	0.203598	-0.16127	1.1917	-0.135328	0.892353
HLTF	ENSG00000071794	protein_coding	2269.5	0.362202	0.165728	2.18552	0.028851	0.0671193
FAM50A	ENSG00000071859	protein_coding	5187.31	0.652442	0.165172	3.95008	7.81256e-05	0.000437448
FAM3A	ENSG00000071889	protein_coding	2949.52	0.37695	0.142067	2.65332	0.00797039	0.0229734
CPSF1	ENSG00000071894	protein_coding	6080.87	0.752485	0.132528	5.67791	1.36348e-08	1.91743e-07
MYO3B	ENSG00000071909	protein_coding	221.77	0.826742	0.522149	1.58334	0.113343	0.201493
CYBRD1	ENSG00000071967	protein_coding	2773.97	-2.28258	0.317054	-7.19932	6.05115e-13	1.99765e-11
CDH19	ENSG00000071991	protein_coding	88.1308	-2.89514	0.69945	-4.13916	3.4858e-05	0.000216588
PDCD2	ENSG00000071994	protein_coding	2195.28	0.190014	0.108844	1.74575	0.0808551	0.154445
SLC6A15	ENSG00000072041	protein_coding	62.8286	1.53899	0.905641	1.69934	0.0892551	0.167236
RDH11	ENSG00000072042	protein_coding	3560.7	-0.0756993	0.134116	-0.564433	0.57246	0.680568
PRKACA	ENSG00000072062	protein_coding	4504.01	-0.152142	0.10585	-1.43734	0.150621	0.251005
ADGRL1	ENSG00000072071	protein_coding	1766.11	-0.161957	0.27064	-0.598421	0.549559	0.660627
SPP2	ENSG00000072080	protein_coding	0.613753	1.17657	1.08303	1.08637	0.277315	0.400165
ACTN1	ENSG00000072110	protein_coding	15330.8	-1.52986	0.256973	-5.95339	2.62642e-09	4.34115e-08
ZFYVE26	ENSG00000072121	protein_coding	1561.54	-0.0373319	0.141551	-0.263735	0.791984	0.854327
RPS6KA6	ENSG00000072133	protein_coding	378.277	0.288419	0.385637	0.747902	0.45452	0.575489
EPN2	ENSG00000072134	protein_coding	1891.24	-0.509873	0.155311	-3.28292	0.00102737	0.00406922
PTPN18	ENSG00000072135	protein_coding	3399.1	0.390947	0.170264	2.29613	0.0216685	0.0529256
LIMS2	ENSG00000072163	protein_coding	1524.38	-3.44221	0.335816	-10.2503	1.17998e-24	4.0608e-22
ASIC4	ENSG00000072182	protein_coding	6.70577	0.26126	0.412846	0.632828	0.526846	0.6412
SPEG	ENSG00000072195	protein_coding	955.557	-3.20215	0.420935	-7.60723	2.80042e-14	1.16219e-12
LNX1	ENSG00000072201	protein_coding	662.185	-0.0835221	0.244611	-0.341448	0.732766	0.809135
ALDH3A2	ENSG00000072210	protein_coding	3399.32	-0.389285	0.251336	-1.54886	0.121414	0.212558
TFRC	ENSG00000072274	protein_coding	11141.9	1.1076	0.256743	4.31403	1.60307e-05	0.00010949
SREBF1	ENSG00000072310	protein_coding	9451.71	1.09977	0.240548	4.57196	4.8318e-06	3.79297e-05
TRPC5	ENSG00000072315	protein_coding	0.981672	1.33638	0.910316	1.46804	0.142094	0.239846
AFF4	ENSG00000072364	protein_coding	4055.8	-0.846442	0.171494	-4.93569	7.98672e-07	7.55569e-06
UBE2D1	ENSG00000072401	protein_coding	1291.74	0.373603	0.121497	3.075	0.00210504	0.00746911
MPP5	ENSG00000072415	protein_coding	1357.55	-0.222963	0.138914	-1.60505	0.108484	0.194839
RHOBTB1	ENSG00000072422	protein_coding	705.227	-0.353715	0.243393	-1.45327	0.14615	0.245223
SMC1A	ENSG00000072501	protein_coding	4881.27	0.0192268	0.153425	0.125317	0.900272	0.933801
HSD17B10	ENSG00000072506	protein_coding	4297.12	0.378205	0.14397	2.62698	0.00861462	0.0245186
MARK2	ENSG00000072518	protein_coding	4421.07	0.376579	0.115481	3.26096	0.00111035	0.00435363
HMMR	ENSG00000072571	protein_coding	959.37	2.01502	0.242395	8.31298	9.33272e-17	6.15639e-15
CHFR	ENSG00000072609	protein_coding	1865.94	0.391924	0.115798	3.38455	0.000712956	0.0029754
TRHDE	ENSG00000072657	protein_coding	287.329	0.358952	0.556466	0.645056	0.518891	0.634146
P4HA2	ENSG00000072682	protein_coding	2620.79	0.0329072	0.207344	0.158708	0.873899	0.914827
FCGR2B	ENSG00000072694	protein_coding	297.408	-0.563593	0.381763	-1.47629	0.139866	0.237133
NFATC3	ENSG00000072736	protein_coding	924.634	-0.544256	0.156839	-3.47017	0.000520135	0.00226563
TRNT1	ENSG00000072756	protein_coding	861.571	0.383066	0.121505	3.15268	0.00161777	0.00596831
ACADVL	ENSG00000072778	protein_coding	16501.6	0.0400102	0.171604	0.233155	0.815641	0.87275
STK10	ENSG00000072786	protein_coding	2023.83	-0.129678	0.169324	-0.765859	0.44376	0.565838
FBXW11	ENSG00000072803	protein_coding	1817.85	-0.62208	0.110386	-5.6355	1.74549e-08	2.39645e-07
ACAP1	ENSG00000072818	protein_coding	642.157	-1.07175	0.307073	-3.4902	0.000482662	0.00212954
CRMP1	ENSG00000072832	protein_coding	440.287	-0.621011	0.323274	-1.92101	0.054731	0.113118
EVC	ENSG00000072840	protein_coding	592.071	-1.52941	0.326951	-4.67781	2.89952e-06	2.39954e-05
DERL2	ENSG00000072849	protein_coding	1907.5	0.353573	0.109915	3.21679	0.00129633	0.00495743
SIDT1	ENSG00000072858	protein_coding	648.43	-0.0866702	0.345106	-0.251141	0.801705	0.861786
NDE1	ENSG00000072864	protein_coding	1659.82	0.183132	0.197072	0.929262	0.352753	0.478581
IRAG1	ENSG00000072952	protein_coding	1423.65	-3.11274	0.343762	-9.05493	1.36655e-19	1.60807e-17
TMEM38A	ENSG00000072954	protein_coding	270.725	0.332225	0.282161	1.17743	0.239023	0.357862
AP1M1	ENSG00000072958	protein_coding	2866.11	0.105341	0.116534	0.90395	0.366022	0.491682
PVR	ENSG00000073008	protein_coding	2377.77	0.689333	0.20648	3.33849	0.000842349	0.00344099
XRCC1	ENSG00000073050	protein_coding	2417.35	0.472058	0.110969	4.25398	2.10007e-05	0.00013901
SCARB1	ENSG00000073060	protein_coding	2730.5	0.937227	0.231251	4.05286	5.05944e-05	0.000299762
CYP2W1	ENSG00000073067	protein_coding	234.934	1.53079	0.606425	2.52428	0.0115935	0.0314765
MCM2	ENSG00000073111	protein_coding	4288.7	1.83447	0.21861	8.3915	4.79965e-17	3.33498e-15
MOV10L1	ENSG00000073146	protein_coding	30.4726	1.00181	0.373632	2.68128	0.00733404	0.0214219
PANX2	ENSG00000073150	protein_coding	629.598	1.34247	0.387288	3.46633	0.000527617	0.00229239
SELENOO	ENSG00000073169	protein_coding	1660.73	0.385247	0.151417	2.54429	0.0109501	0.0300381
TP63	ENSG00000073282	protein_coding	7101.98	0.920161	0.406663	2.26271	0.0236537	0.0568421
ALPK1	ENSG00000073331	protein_coding	1004.35	-0.001546	0.162026	-0.00954167	0.992387	0.994904
LLGL2	ENSG00000073350	protein_coding	5744.24	0.980608	0.245793	3.98956	6.61962e-05	0.000378017
PDE8A	ENSG00000073417	protein_coding	1281.92	-0.292437	0.144697	-2.02103	0.043277	0.0935084
CLCN4	ENSG00000073464	protein_coding	225.752	-0.0408853	0.304318	-0.134351	0.893125	0.928638
NLE1	ENSG00000073536	protein_coding	1238.03	0.546022	0.146214	3.7344	0.000188163	0.000940918
SDHA	ENSG00000073578	protein_coding	6571.49	0.08981	0.156841	0.572619	0.566903	0.675841
SMARCE1	ENSG00000073584	protein_coding	3940.57	0.0279802	0.125158	0.223559	0.823101	0.878412
FNDC8	ENSG00000073598	protein_coding	2.19937	0.0349367	0.369795	0.094476	0.924731	0.950242
GSDMB	ENSG00000073605	protein_coding	2526.47	0.940795	0.313738	2.99866	0.00271169	0.00924051
KDM5A	ENSG00000073614	protein_coding	2873.06	-0.119112	0.128315	-0.928278	0.353264	0.479131
ADAM11	ENSG00000073670	protein_coding	110.768	-0.0432198	0.354061	-0.122069	0.902844	0.935406
PPP2R3A	ENSG00000073711	protein_coding	823.932	-0.723823	0.237728	-3.04475	0.00232875	0.00813389
FERMT2	ENSG00000073712	protein_coding	1929.11	-2.87856	0.306959	-9.37766	6.74524e-21	1.01677e-18
ABCB11	ENSG00000073734	protein_coding	13.226	0.999053	0.586656	1.70296	0.0885751	0.166202
DHRS9	ENSG00000073737	protein_coding	500.582	1.37546	0.565602	2.43185	0.0150218	0.0390606
CD5L	ENSG00000073754	protein_coding	2.05882	1.31755	0.748844	1.75945	0.0785017	0.150798
PTGS2	ENSG00000073756	protein_coding	4155.6	-2.42097	0.42823	-5.65342	1.57285e-08	2.18159e-07
IGF2BP2	ENSG00000073792	protein_coding	1381.27	2.32152	0.467734	4.96334	6.92902e-07	6.66747e-06
MAP3K13	ENSG00000073803	protein_coding	1813.87	0.178871	0.136068	1.31457	0.188654	0.298642
ST6GAL1	ENSG00000073849	protein_coding	1328.29	-0.477689	0.336307	-1.4204	0.155492	0.257336
TBX21	ENSG00000073861	protein_coding	51.9324	-0.0690653	0.41223	-0.167541	0.866945	0.910237
VDAC1P1	ENSG00000073905	processed_pseudogene	7.13804	0.299978	0.241895	1.24012	0.214932	0.33035
FRY	ENSG00000073910	protein_coding	1966.08	-1.38377	0.311383	-4.44394	8.83247e-06	6.4582e-05
PICALM	ENSG00000073921	protein_coding	7596.84	-0.219335	0.118626	-1.84896	0.0644634	0.128895
NSF	ENSG00000073969	protein_coding	2342.85	0.305638	0.144548	2.11444	0.0344778	0.0777039
GLI2	ENSG00000074047	protein_coding	167.145	-1.40997	0.414583	-3.40094	0.000671534	0.00282548
CLASP1	ENSG00000074054	protein_coding	2457.72	-0.556673	0.112236	-4.95986	7.05454e-07	6.77395e-06
MRPS34	ENSG00000074071	protein_coding	3715.07	0.711863	0.150938	4.71627	2.40205e-06	2.02694e-05
NOTCH3	ENSG00000074181	protein_coding	12791.5	0.713794	0.214684	3.32485	0.000884653	0.0035849
CLNS1A	ENSG00000074201	protein_coding	4033.83	0.352677	0.128114	2.75285	0.00590795	0.0178629
PPP2R2C	ENSG00000074211	protein_coding	444.669	0.225989	0.588304	0.384137	0.700877	0.785019
TEAD2	ENSG00000074219	protein_coding	1675.85	0.215458	0.334984	0.64319	0.520101	0.635369
EED	ENSG00000074266	protein_coding	1130.01	0.379345	0.10937	3.46844	0.000523482	0.00227796
CDHR2	ENSG00000074276	protein_coding	20.9974	1.59646	0.354431	4.50431	6.65905e-06	5.03035e-05
SNCB	ENSG00000074317	protein_coding	4.98742	2.13651	0.630998	3.38593	0.000709382	0.00296363
TSG101	ENSG00000074319	protein_coding	2813.43	-0.0896096	0.10541	-0.850104	0.395267	0.51992
NCBP3	ENSG00000074356	protein_coding	2207.88	-0.0780062	0.122185	-0.638428	0.523195	0.638052
ATP2A3	ENSG00000074370	protein_coding	2100.7	-0.77069	0.308299	-2.49981	0.012426	0.0333619
CA12	ENSG00000074410	protein_coding	6048.23	-0.234662	0.403884	-0.581014	0.561231	0.670481
MGLL	ENSG00000074416	protein_coding	2193.4	-1.96161	0.306973	-6.39016	1.65708e-10	3.47895e-09
NTN4	ENSG00000074527	protein_coding	2295.67	-0.190645	0.288258	-0.661369	0.508376	0.624623
BCS1L	ENSG00000074582	protein_coding	1102.07	0.364407	0.140261	2.59805	0.00937535	0.0263498
NUAK1	ENSG00000074590	protein_coding	984.581	0.688548	0.292351	2.35521	0.0185124	0.0465028
DPP8	ENSG00000074603	protein_coding	1720.55	-0.475438	0.122191	-3.89095	9.98536e-05	0.000541865
SLC24A1	ENSG00000074621	protein_coding	497.888	-0.23282	0.158498	-1.46892	0.141855	0.239571
ZNF532	ENSG00000074657	protein_coding	1937.38	-0.662112	0.211573	-3.12947	0.00175121	0.00639079
SCARF1	ENSG00000074660	protein_coding	422.51	-0.493121	0.212244	-2.32337	0.0201592	0.0497854
LMAN1	ENSG00000074695	protein_coding	6320.46	0.430719	0.141881	3.03577	0.00239922	0.00833356
HACD3	ENSG00000074696	protein_coding	5840.71	-0.0182337	0.163927	-0.111231	0.911433	0.941156
IPCEF1	ENSG00000074706	protein_coding	141.238	-0.877544	0.292872	-2.99634	0.00273244	0.00929992
ZZEF1	ENSG00000074755	protein_coding	2243.08	-0.610467	0.139348	-4.38087	1.18206e-05	8.3859e-05
NOX3	ENSG00000074771	protein_coding	0.104071	0.0906293	1.94395	0.0466211	0.962815
ENO1	ENSG00000074800	protein_coding	77683	0.881614	0.181183	4.86587	1.13953e-06	1.04131e-05
SLC12A1	ENSG00000074803	protein_coding	2.31144	0.476617	0.648007	0.735512	0.462028	0.582408
MYDGF	ENSG00000074842	protein_coding	5090.35	0.790658	0.153699	5.14418	2.68689e-07	2.85925e-06
ANO8	ENSG00000074855	protein_coding	853.189	0.869673	0.232361	3.74276	0.000182009	0.000914407
TUBE1	ENSG00000074935	protein_coding	439.485	-0.569872	0.134134	-4.24852	2.15189e-05	0.000141977
ARHGEF10L	ENSG00000074964	protein_coding	3587.81	-0.0815489	0.209689	-0.388904	0.697347	0.782398
TXK	ENSG00000074966	protein_coding	105.604	0.210602	0.327649	0.642766	0.520376	0.635577
WSCD2	ENSG00000075035	protein_coding	459.649	-0.386793	0.548905	-0.704663	0.48102	0.599761
KCNQ2	ENSG00000075043	protein_coding	3.3816	0.93612	0.566398	1.65276	0.0983794	0.18045
TACR2	ENSG00000075073	protein_coding	216.967	-4.43527	0.440626	-10.0658	7.82104e-24	2.26432e-21
ACTR6	ENSG00000075089	protein_coding	1124.63	-0.0119933	0.114669	-0.10459	0.916701	0.944776
TIPIN	ENSG00000075131	protein_coding	381.146	0.776233	0.14793	5.24729	1.54353e-07	1.72932e-06
SRI	ENSG00000075142	protein_coding	5304.45	0.250959	0.153146	1.63869	0.101278	0.184707
EIF4G3	ENSG00000075151	protein_coding	3791.07	-0.279571	0.11769	-2.37548	0.0175263	0.0444357
NUP37	ENSG00000075188	protein_coding	1300.3	0.707974	0.126787	5.58394	2.35127e-08	3.13608e-07
SEMA3A	ENSG00000075213	protein_coding	422.375	-1.88592	0.399027	-4.72628	2.2867e-06	1.93857e-05
GTSE1	ENSG00000075218	protein_coding	909.64	2.36295	0.218783	10.8004	3.42601e-27	1.71202e-24
SEMA3C	ENSG00000075223	protein_coding	6451.08	-0.20704	0.272826	-0.75887	0.44793	0.569459
TTC38	ENSG00000075234	protein_coding	1038.52	0.0781144	0.160856	0.485615	0.62724	0.726981
ACAT1	ENSG00000075239	protein_coding	1497.49	-1.10045	0.210039	-5.23925	1.61228e-07	1.79696e-06
GRAMD4	ENSG00000075240	protein_coding	1480.91	-0.0989262	0.196947	-0.502297	0.615458	0.717111
CELSR1	ENSG00000075275	protein_coding	3050.36	0.348808	0.326094	1.06965	0.284776	0.40758
WNT8B	ENSG00000075290	protein_coding	20.2873	1.35899	0.539315	2.51985	0.0117405	0.0318146
ZNF638	ENSG00000075292	protein_coding	4835.19	0.0121123	0.094556	0.128096	0.898073	0.932373
SLC25A40	ENSG00000075303	protein_coding	762.387	0.269782	0.138226	1.95175	0.0509679	0.106725
TIMM21	ENSG00000075336	protein_coding	841.097	-0.197589	0.126897	-1.55709	0.11945	0.209946
ADD2	ENSG00000075340	protein_coding	254.868	1.35999	0.541741	2.5104	0.0120595	0.032531
FGF4	ENSG00000075388	protein_coding	3.39561	2.87397	1.60358	1.79223	0.0730966	0.142441
RASAL2	ENSG00000075391	protein_coding	1555.55	-0.167743	0.193804	-0.865529	0.386748	0.511983
VPS9D1	ENSG00000075399	protein_coding	1329.23	0.448857	0.168943	2.65685	0.00788747	0.0227758
ZNF37A	ENSG00000075407	protein_coding	946.693	-0.166775	0.134547	-1.23953	0.215148	0.330574
MARK3	ENSG00000075413	protein_coding	3773.98	0.25033	0.106558	2.34924	0.0188117	0.0470763
SLC25A3	ENSG00000075415	protein_coding	16223.8	-0.252328	0.110521	-2.28308	0.0224257	0.0544182
FNDC3B	ENSG00000075420	protein_coding	5401.53	0.632216	0.182422	3.46568	0.00052889	0.00229738
FOSL2	ENSG00000075426	protein_coding	14230.2	-0.911925	0.177169	-5.14721	2.64389e-07	2.81925e-06
CACNG5	ENSG00000075429	protein_coding	0.435475	0.573922	1.07576	0.533503	0.593685
CACNG4	ENSG00000075461	protein_coding	636.622	2.90393	0.580926	4.99879	5.76912e-07	5.65578e-06
FRYL	ENSG00000075539	protein_coding	2185.78	-0.217396	0.139555	-1.55779	0.119284	0.209714
TMEM131	ENSG00000075568	protein_coding	2976.84	-0.256481	0.12322	-2.08149	0.0373887	0.0829996
FSCN1	ENSG00000075618	protein_coding	14775.8	1.41933	0.309767	4.58192	4.60723e-06	3.63389e-05
ACTB	ENSG00000075624	protein_coding	274206	-0.618584	0.160378	-3.85703	0.000114772	0.000611027
MOCOS	ENSG00000075643	protein_coding	1204.95	0.994207	0.207939	4.78124	1.7422e-06	1.51897e-05
PLD1	ENSG00000075651	protein_coding	1128.39	0.0526923	0.239945	0.219602	0.826181	0.88077
ATP12A	ENSG00000075673	protein_coding	89.2222	3.84045	0.711359	5.39874	6.71091e-08	8.16841e-07
WDR62	ENSG00000075702	protein_coding	807.947	1.43238	0.242093	5.91664	3.28592e-09	5.30855e-08
DLG1	ENSG00000075711	protein_coding	3422.53	-0.0973346	0.14051	-0.692725	0.488482	0.606699
RAB7A	ENSG00000075785	protein_coding	14018.9	0.215522	0.101543	2.12246	0.0337994	0.0764584
BCAP29	ENSG00000075790	protein_coding	2360.78	-0.316175	0.128632	-2.45799	0.0139718	0.036768
SEC31B	ENSG00000075826	protein_coding	282.87	0.0601321	0.250723	0.239835	0.810459	0.868852
SART3	ENSG00000075856	protein_coding	2719.79	0.155322	0.0866379	1.79277	0.0730099	0.142295
ARHGAP15	ENSG00000075884	protein_coding	274.417	-0.878923	0.33668	-2.61056	0.00903941	0.0255646
TUBA3D	ENSG00000075886	protein_coding	14.7708	0.956069	0.337633	2.83168	0.00463046	0.0145767
PAX2	ENSG00000075891	protein_coding	2.88143	2.25541	0.792725	2.84513	0.00443934	0.0140478
EXOSC7	ENSG00000075914	protein_coding	2048.79	0.348142	0.125293	2.77861	0.00545917	0.0167208
KIFAP3	ENSG00000075945	protein_coding	1567.91	0.0881225	0.169741	0.519157	0.603651	0.707443
MKRN2	ENSG00000075975	protein_coding	1756.42	0.350423	0.166242	2.1079	0.0350394	0.0787166
MCM6	ENSG00000076003	protein_coding	3124.03	0.927247	0.179661	5.16108	2.45525e-07	2.63659e-06
REXO2	ENSG00000076043	protein_coding	2501.77	-0.10963	0.153001	-0.716526	0.473667	0.593083
RBM7	ENSG00000076053	protein_coding	942.776	-0.587964	0.118748	-4.95134	7.37029e-07	7.04378e-06
RBMS2	ENSG00000076067	protein_coding	1591.54	-0.382849	0.168742	-2.26884	0.0232779	0.0560978
BAZ2A	ENSG00000076108	protein_coding	5058.6	-0.0122756	0.122658	-0.10008	0.920281	0.947368
PTPN23	ENSG00000076201	protein_coding	3728.16	0.338662	0.104544	3.23942	0.00119772	0.0046426
MLH1	ENSG00000076242	protein_coding	1672.94	-0.152755	0.112421	-1.35878	0.174218	0.280686
UNG	ENSG00000076248	protein_coding	3136.97	0.944513	0.133965	7.05045	1.78345e-12	5.43513e-11
FMO4	ENSG00000076258	protein_coding	168.772	-0.198409	0.233127	-0.851079	0.394725	0.51947
KLHL20	ENSG00000076321	protein_coding	744.427	-0.525818	0.143231	-3.67111	0.000241498	0.00116854
RGS11	ENSG00000076344	protein_coding	157.112	-0.945555	0.469547	-2.01376	0.0440346	0.0948756
SLC46A1	ENSG00000076351	protein_coding	382.453	0.533848	0.221729	2.40766	0.0160551	0.0412736
PLXNA2	ENSG00000076356	protein_coding	2816.7	-0.758447	0.224194	-3.383	0.000716992	0.0029895
SPAG5	ENSG00000076382	protein_coding	2457.57	2.0814	0.20906	9.956	2.37412e-23	6.18612e-21
ANKRD13A	ENSG00000076513	protein_coding	2928.58	-0.378365	0.168208	-2.24939	0.0244875	0.0585336
TPD52	ENSG00000076554	protein_coding	3390.22	0.354611	0.193141	1.83602	0.0663545	0.13186
ACACB	ENSG00000076555	protein_coding	716.107	-2.81822	0.2756	-10.2258	1.51985e-24	4.99481e-22
TRAF4	ENSG00000076604	protein_coding	8311.65	0.703569	0.209372	3.36038	0.000778356	0.00321632
PAG1	ENSG00000076641	protein_coding	1142.26	-0.0652697	0.256536	-0.254427	0.799166	0.859989
GPATCH1	ENSG00000076650	protein_coding	721.548	0.421032	0.117645	3.57883	0.000345135	0.00159228
ICAM3	ENSG00000076662	protein_coding	69.7669	-0.883209	0.379176	-2.32928	0.0198441	0.0491474
NT5C2	ENSG00000076685	protein_coding	1886.52	0.0265153	0.233096	0.113753	0.909434	0.939835
MCAM	ENSG00000076706	protein_coding	5243.49	-2.02731	0.251293	-8.06749	7.17601e-16	3.92464e-14
GPC4	ENSG00000076716	protein_coding	1373.66	-0.516477	0.342043	-1.50998	0.13105	0.22553
MBNL3	ENSG00000076770	protein_coding	1728.59	-0.958205	0.286192	-3.34812	0.000813628	0.00333712
CAMSAP3	ENSG00000076826	protein_coding	2019.55	0.64516	0.282052	2.28738	0.0221738	0.0539252
RAP1GAP	ENSG00000076864	protein_coding	1605.45	1.12671	0.375437	3.00108	0.00269028	0.00917957
XAB2	ENSG00000076924	protein_coding	3639.28	0.211074	0.136732	1.5437	0.12266	0.214307
ARHGEF1	ENSG00000076928	protein_coding	5627.46	0.417116	0.13849	3.01189	0.00259623	0.00889862
STXBP2	ENSG00000076944	protein_coding	4140.72	0.891616	0.176101	5.06309	4.12525e-07	4.18712e-06
MAP2K7	ENSG00000076984	protein_coding	2283.53	0.110182	0.103893	1.06054	0.288901	0.411914
NMRK2	ENSG00000077009	protein_coding	1.8329	-2.99308	0.67672	-4.42292	9.73751e-06	7.05631e-05
DGKD	ENSG00000077044	protein_coding	1263.84	-0.316014	0.188932	-1.67264	0.0943991	0.174784
CTTNBP2	ENSG00000077063	protein_coding	297.968	-1.26741	0.503657	-2.51642	0.0118554	0.0320611
ACTL6B	ENSG00000077080	protein_coding	1.95844	0.682807	0.529356	1.28988	0.197091	0.309181
RARB	ENSG00000077092	protein_coding	383.505	-1.25276	0.352251	-3.55643	0.000375925	0.0017146
TOP2B	ENSG00000077097	protein_coding	12635.5	0.143533	0.207634	0.69128	0.48939	0.607409
TM9SF3	ENSG00000077147	protein_coding	10467.7	-0.217526	0.109308	-1.99002	0.0465887	0.099311
NFKB2	ENSG00000077150	protein_coding	3725.93	-0.156827	0.17305	-0.90625	0.364804	0.490587
UBE2T	ENSG00000077152	protein_coding	1069.44	1.78111	0.19263	9.24626	2.32476e-20	3.26172e-18
PPP1R12B	ENSG00000077157	protein_coding	4665.45	-3.99291	0.318124	-12.5514	3.90466e-36	8.90237e-33
DNAJC10	ENSG00000077232	protein_coding	4379.49	0.23377	0.147166	1.58848	0.112177	0.199848
GTF3C1	ENSG00000077235	protein_coding	5317.44	-0.145408	0.106418	-1.36638	0.171819	0.277752
IL4R	ENSG00000077238	protein_coding	5657.12	-0.28763	0.206308	-1.39418	0.163263	0.267011
USP33	ENSG00000077254	protein_coding	2675.9	0.145579	0.114702	1.26919	0.204372	0.317647
PAK3	ENSG00000077264	protein_coding	50.9685	-0.731171	0.525417	-1.3916	0.164043	0.267909
CAPN6	ENSG00000077274	protein_coding	118.588	-0.637266	0.649701	-0.98086	0.326662	0.451751
DCX	ENSG00000077279	protein_coding	6.46007	-1.25706	0.80257	-1.5663	0.117279	0.207108
SNRPA	ENSG00000077312	protein_coding	4353.13	0.683757	0.133542	5.12015	3.05299e-07	3.20305e-06
SPAG6	ENSG00000077327	protein_coding	16.7042	1.94845	0.570258	3.41679	0.000633644	0.00269026
EXOSC5	ENSG00000077348	protein_coding	1653.04	0.810959	0.174286	4.65302	3.27104e-06	2.66944e-05
DYNC1I2	ENSG00000077380	protein_coding	3490.26	-0.407426	0.113407	-3.59262	0.000327374	0.00152247
APBB1IP	ENSG00000077420	protein_coding	730.931	0.121215	0.431366	0.281004	0.778707	0.84435
LRCH4	ENSG00000077454	protein_coding	680.095	0.284321	0.150183	1.89317	0.0583356	0.118969
FAM76B	ENSG00000077458	protein_coding	729.781	0.372642	0.132066	2.82162	0.00477811	0.0149537
SIRT6	ENSG00000077463	protein_coding	1299.22	0.656653	0.145452	4.51457	6.34441e-06	4.82564e-05
TYR	ENSG00000077498	protein_coding	0.618431	1.49149	1.00288	1.4872	0.136963	0.233327
POLD3	ENSG00000077514	protein_coding	1268.19	0.205654	0.12843	1.60129	0.109312	0.195862
ACTN2	ENSG00000077522	protein_coding	92.4679	-4.58152	0.565864	-8.0965	5.65631e-16	3.16953e-14
CAPZB	ENSG00000077549	protein_coding	13998.2	-0.026231	0.104944	-0.249953	0.802624	0.862591
GPR137B	ENSG00000077585	protein_coding	1361.87	0.140536	0.175305	0.801668	0.422745	0.546758
NAALAD2	ENSG00000077616	protein_coding	61.7074	-1.17279	0.286569	-4.09252	4.26704e-05	0.000258267
JADE1	ENSG00000077684	protein_coding	1268.22	-1.12001	0.206182	-5.43215	5.56785e-08	6.89676e-07
SLC25A43	ENSG00000077713	protein_coding	1163.78	0.621117	0.215952	2.87618	0.00402526	0.0129235
UBE2A	ENSG00000077721	protein_coding	3784.74	0.382689	0.110129	3.47491	0.000511021	0.00223172
FGFR1	ENSG00000077782	protein_coding	2490.34	-2.1453	0.375244	-5.71707	1.08376e-08	1.55831e-07
FKBP6	ENSG00000077800	protein_coding	2.17647	1.48903	0.579636	2.56891	0.0102019	0.0282879
SMC1B	ENSG00000077935	protein_coding	136.735	2.78533	0.434247	6.41416	1.41606e-10	3.02615e-09
FBLN1	ENSG00000077942	protein_coding	40463.7	-1.05832	0.366434	-2.88816	0.00387498	0.0125249
ITGA8	ENSG00000077943	protein_coding	551.299	-3.42701	0.337463	-10.1552	3.14124e-24	9.62936e-22
CST7	ENSG00000077984	protein_coding	293.162	-0.946255	0.384088	-2.46364	0.0137532	0.0363134
MAP2	ENSG00000078018	protein_coding	369.088	0.872695	0.456659	1.91104	0.0559992	0.115191
PIAS2	ENSG00000078043	protein_coding	933.404	-0.237827	0.15429	-1.54143	0.123211	0.215075
AMPH	ENSG00000078053	protein_coding	83.9569	-1.35777	0.392393	-3.46024	0.000539698	0.00234042
ARAF	ENSG00000078061	protein_coding	3459.6	-0.0514295	0.120908	-0.425359	0.670575	0.762115
MCCC1	ENSG00000078070	protein_coding	2321.5	0.180957	0.20026	0.903613	0.366201	0.491849
LAMP3	ENSG00000078081	protein_coding	1070.16	0.925393	0.346373	2.67167	0.00754753	0.0219366
FAP	ENSG00000078098	protein_coding	743.696	1.55066	0.424687	3.65129	0.000260924	0.00125026
NEBL	ENSG00000078114	protein_coding	1896.44	-0.0122725	0.339729	-0.0361244	0.971183	0.980961
ACER3	ENSG00000078124	protein_coding	1258.15	-0.0249708	0.157664	-0.158379	0.874158	0.915019
UBE2K	ENSG00000078140	protein_coding	4467.38	0.078609	0.0994294	0.790601	0.429177	0.55294
PIK3C3	ENSG00000078142	protein_coding	1399.82	-0.294697	0.128591	-2.29174	0.0219204	0.0534229
N4BP2	ENSG00000078177	protein_coding	612.521	-0.162028	0.185684	-0.872603	0.38288	0.5083
TIGAR	ENSG00000078237	protein_coding	650.352	-0.184688	0.190207	-0.970981	0.331558	0.456859
TULP3	ENSG00000078246	protein_coding	1149.03	0.177682	0.136176	1.3048	0.191961	0.302721
SYNJ2	ENSG00000078269	protein_coding	1626.83	-0.508114	0.178349	-2.84899	0.00438576	0.0139036
ADCY2	ENSG00000078295	protein_coding	82.8423	-2.38821	0.475278	-5.02487	5.03783e-07	5.0034e-06
PPP2R5C	ENSG00000078304	protein_coding	4720.96	-0.593055	0.0997302	-5.94659	2.73783e-09	4.50286e-08
PMS2P1	ENSG00000078319	transcribed_unprocessed_pseudogene	413.158	0.493092	0.126416	3.90055	9.59752e-05	0.000523565
RBFOX1	ENSG00000078328	protein_coding	7.75675	-1.12721	0.854317	-1.31943	0.187026	0.296605
GNB1	ENSG00000078369	protein_coding	18429.2	0.0204641	0.0943248	0.216954	0.828244	0.882327
HOXA9	ENSG00000078399	protein_coding	541.342	0.0889966	0.423599	0.210096	0.833593	0.886265
EDN1	ENSG00000078401	protein_coding	542.509	0.196848	0.359328	0.547821	0.583815	0.690026
MLLT10	ENSG00000078403	protein_coding	1500.43	-0.155207	0.132472	-1.17162	0.24135	0.360488
ZCWPW1	ENSG00000078487	protein_coding	275.651	-0.552164	0.20244	-2.72754	0.0063808	0.0190682
ADCYAP1R1	ENSG00000078549	protein_coding	30.45	-2.98604	0.464768	-6.4248	1.32046e-10	2.8452e-09
FGF20	ENSG00000078579	protein_coding	4.708	0.473484	0.859593	0.550823	0.581755	0.688398
P2RY10	ENSG00000078589	protein_coding	47.9319	-1.00657	0.439966	-2.28783	0.0221477	0.053883
ITM2A	ENSG00000078596	protein_coding	502.158	-2.65445	0.343627	-7.72478	1.12047e-14	4.9484e-13
NRDC	ENSG00000078618	protein_coding	7211.83	0.245535	0.0933567	2.63007	0.00853667	0.0243403
VDAC3	ENSG00000078668	protein_coding	4597.72	-0.0710602	0.135961	-0.522653	0.601216	0.705428
PCM1	ENSG00000078674	protein_coding	4002.4	-0.92908	0.138476	-6.70931	1.9555e-11	4.9435e-10
TNRC6C	ENSG00000078687	protein_coding	604.071	-1.11013	0.193025	-5.75121	8.86079e-09	1.29917e-07
CBFA2T2	ENSG00000078699	protein_coding	1912.69	0.315269	0.171873	1.83431	0.0666074	0.13224
BRINP1	ENSG00000078725	protein_coding	46.2086	-1.38083	0.641963	-2.15094	0.0314806	0.0720711
ITCH	ENSG00000078747	protein_coding	3520.27	0.187632	0.148687	1.26192	0.206976	0.320784
PKD2L2	ENSG00000078795	protein_coding	9.73489	0.284965	0.294761	0.966766	0.333661	0.458818
TP53INP2	ENSG00000078804	protein_coding	2161.57	-2.34115	0.241644	-9.68841	3.37761e-22	6.76988e-20
SDF4	ENSG00000078808	protein_coding	7860.16	0.368773	0.106028	3.47807	0.000505034	0.00220795
MYH7B	ENSG00000078814	protein_coding	119.436	0.297193	0.304124	0.977211	0.328465	0.453677
BPIFB2	ENSG00000078898	protein_coding	4.89418	3.58126	1.13441	3.15692	0.00159446	0.00589362
TP73	ENSG00000078900	protein_coding	491.958	1.85127	0.385759	4.79904	1.59425e-06	1.40407e-05
TOLLIP	ENSG00000078902	protein_coding	4265.82	-0.404478	0.159841	-2.53051	0.0113898	0.0310157
UBE2D4	ENSG00000078967	protein_coding	813.492	-0.483851	0.135427	-3.57277	0.000353225	0.00162611
CLUL1	ENSG00000079101	protein_coding	24.0078	0.794534	0.415404	1.91268	0.0557894	0.114828
RUNX1T1	ENSG00000079102	protein_coding	148.817	-2.68315	0.37964	-7.06762	1.57613e-12	4.85195e-11
CDH17	ENSG00000079112	protein_coding	28.4629	-1.41036	0.490187	-2.87718	0.00401248	0.0128906
THOC1	ENSG00000079134	protein_coding	1568.9	0.642496	0.142764	4.5004	6.78246e-06	5.11299e-05
FKBP7	ENSG00000079150	protein_coding	445.935	-0.85623	0.207471	-4.12699	3.67546e-05	0.000227095
OSBPL6	ENSG00000079156	protein_coding	132.209	-0.499351	0.452177	-1.10433	0.269451	0.391724
SLC1A3	ENSG00000079215	protein_coding	1195.95	0.964303	0.358323	2.69115	0.00712052	0.0209071
XRCC5	ENSG00000079246	protein_coding	14151.2	-0.0690952	0.108255	-0.638265	0.523301	0.638061
LXN	ENSG00000079257	protein_coding	990.237	0.0646292	0.31653	0.204181	0.838212	0.889543
SP140	ENSG00000079263	protein_coding	232.682	-0.0689133	0.411149	-0.167611	0.866889	0.910231
MKNK1	ENSG00000079277	protein_coding	1664.69	0.170027	0.109281	1.55587	0.119738	0.21035
TNS1	ENSG00000079308	protein_coding	9808.26	-4.35354	0.372449	-11.689	1.45163e-31	1.51297e-28
REXO1	ENSG00000079313	protein_coding	1980.74	0.13495	0.110446	1.22186	0.22176	0.338024
SAR1A	ENSG00000079332	protein_coding	5280.42	-0.027168	0.105815	-0.25675	0.797372	0.858464
CDC14A	ENSG00000079335	protein_coding	347.771	-0.399536	0.193277	-2.06716	0.0387187	0.0853646
RAPGEF3	ENSG00000079337	protein_coding	883.485	-0.699444	0.282914	-2.47228	0.0134254	0.0355778
CEACAM1	ENSG00000079385	protein_coding	2003.33	-0.311916	0.362305	-0.860921	0.389281	0.514189
SENP1	ENSG00000079387	protein_coding	1078.18	0.381121	0.121073	3.14786	0.00164469	0.0060505
DUSP13	ENSG00000079393	protein_coding	14.1071	0.517546	0.524986	0.985828	0.324218	0.44912
CIC	ENSG00000079432	protein_coding	4289.82	-0.196239	0.118422	-1.65711	0.0974975	0.179204
LIPE	ENSG00000079435	protein_coding	727.764	-0.0977076	0.285922	-0.341728	0.732555	0.809024
FDFT1	ENSG00000079459	protein_coding	8334.65	0.405435	0.201709	2.01	0.0444316	0.0955673
PAFAH1B3	ENSG00000079462	protein_coding	3414.44	1.6271	0.223755	7.27176	3.54828e-13	1.22458e-11
OPHN1	ENSG00000079482	protein_coding	308.978	-0.749892	0.203695	-3.68144	0.00023192	0.00112803
AFM	ENSG00000079557	protein_coding	1.33752	2.40228	1.08771	2.20856	0.027205	0.0639028
KIF22	ENSG00000079616	protein_coding	4401.54	1.14405	0.174326	6.56273	5.28309e-11	1.22813e-09
SCGN	ENSG00000079689	protein_coding	2.67515	0.0507271	1.00427	0.0505114	0.959715	0.973647
CARMIL1	ENSG00000079691	protein_coding	1208.48	0.16047	0.212542	0.755003	0.450247	0.571488
PGM1	ENSG00000079739	protein_coding	3153.69	-0.416293	0.225458	-1.84643	0.0648302	0.129437
DDX1	ENSG00000079785	protein_coding	5612.97	-0.0736766	0.100845	-0.730594	0.465027	0.585077
DNM2	ENSG00000079805	protein_coding	11511.5	0.440403	0.165662	2.65844	0.00785033	0.0226829
EPB41L2	ENSG00000079819	protein_coding	1565.87	-1.43116	0.245939	-5.81914	5.91506e-09	9.01318e-08
RIMS1	ENSG00000079841	protein_coding	12.7657	-1.70797	0.620771	-2.75136	0.00593477	0.0179277
MOXD1	ENSG00000079931	protein_coding	794.118	-0.861403	0.425597	-2.02399	0.0429714	0.0930077
STX7	ENSG00000079950	protein_coding	2294.89	-0.565177	0.129375	-4.36851	1.25099e-05	8.78776e-05
RABL2B	ENSG00000079974	protein_coding	641.344	0.358527	0.123621	2.90021	0.00372913	0.0121146
KEAP1	ENSG00000079999	protein_coding	4839.5	0.222228	0.118505	1.87526	0.0607575	0.122872
DDX43	ENSG00000080007	protein_coding	71.2566	0.331794	0.507997	0.653142	0.513665	0.62953
PTPRH	ENSG00000080031	protein_coding	365.367	0.00126709	0.438403	0.00289024	0.997694	0.998298
DCT	ENSG00000080166	protein_coding	3.92901	-2.78171	0.592881	-4.69186	2.70731e-06	2.25582e-05
SLC35C2	ENSG00000080189	protein_coding	4189.38	0.638693	0.111654	5.72031	1.06332e-08	1.53316e-07
CRYBG3	ENSG00000080200	protein_coding	748.809	-0.873391	0.313296	-2.78775	0.00530755	0.016325
EPHA6	ENSG00000080224	protein_coding	24.5513	-2.86982	0.558939	-5.1344	2.8304e-07	2.99797e-06
SCTR	ENSG00000080293	protein_coding	9.94601	1.58889	0.55211	2.87785	0.004004	0.0128678
RFX3	ENSG00000080298	protein_coding	414.646	0.0953393	0.204166	0.466968	0.640523	0.73811
RIF1	ENSG00000080345	protein_coding	2512.57	-0.0115891	0.134762	-0.0859969	0.931469	0.95487
RAB21	ENSG00000080371	protein_coding	3483.33	-0.553517	0.14953	-3.70172	0.000214144	0.00105185
SLC4A4	ENSG00000080493	protein_coding	318.33	-0.566783	0.513743	-1.10324	0.269922	0.392149
SMARCA2	ENSG00000080503	protein_coding	4055.78	-0.927515	0.179812	-5.15824	2.49281e-07	2.67378e-06
RDH8	ENSG00000080511	protein_coding	2.38481	2.95107	0.807577	3.65423	0.000257953	0.00123863
SESN1	ENSG00000080546	protein_coding	1094.93	-0.450566	0.183947	-2.44943	0.0143081	0.0375014
MID2	ENSG00000080561	protein_coding	316.449	-1.33262	0.187785	-7.09652	1.27941e-12	3.99926e-11
DNAAF6	ENSG00000080572	protein_coding	0.614606	1.33964	0.778766	1.72021	0.0853947	0.161346
COL5A3	ENSG00000080573	protein_coding	1630.32	1.02739	0.344456	2.98265	0.0028576	0.00966551
SRCAP	ENSG00000080603	protein_coding	7689.92	0.064116	0.104258	0.614976	0.538571	0.651367
PUM3	ENSG00000080608	protein_coding	1915.31	0.33029	0.16566	1.99378	0.0461758	0.0985344
CPB2	ENSG00000080618	protein_coding	8.85938	2.19593	0.571559	3.84201	0.000122033	0.000644094
CHRNA3	ENSG00000080644	protein_coding	45.4395	-0.355051	0.350205	-1.01384	0.31066	0.434931
KCNN2	ENSG00000080709	protein_coding	57.7447	-2.37802	0.376188	-6.32135	2.59283e-10	5.21986e-09
CNOT4	ENSG00000080802	protein_coding	957.47	-0.353928	0.091437	-3.87073	0.000108508	0.00058325
PSEN1	ENSG00000080815	protein_coding	3758.43	0.150915	0.0940577	1.60449	0.108605	0.194971
CPOX	ENSG00000080819	protein_coding	1211.98	0.813155	0.146554	5.54849	2.88152e-08	3.77297e-07
CLDND1	ENSG00000080822	protein_coding	3029.44	-0.444978	0.141789	-3.13831	0.00169924	0.00622857
MOK	ENSG00000080823	protein_coding	538.278	0.658705	0.245887	2.6789	0.00738652	0.0215476
HSP90AA1	ENSG00000080824	protein_coding	61878.1	0.22089	0.143192	1.54261	0.122924	0.214645
RBL1	ENSG00000080839	protein_coding	896.033	1.16365	0.168237	6.91675	4.62107e-12	1.31594e-10
DLGAP4	ENSG00000080845	protein_coding	5351.25	-0.113326	0.11659	-0.972003	0.331049	0.456351
IGSF9B	ENSG00000080854	protein_coding	51.2572	-3.58083	0.417666	-8.57342	1.00458e-17	7.94926e-16
CFHR2	ENSG00000080910	protein_coding	0.0318058	-0.133335	4.81618	-0.0276848	0.977914
CROCCP3	ENSG00000080947	transcribed_unprocessed_pseudogene	164.205	0.369185	0.216917	1.70196	0.088762	0.166463
NDC80	ENSG00000080986	protein_coding	1177.59	1.88467	0.235588	7.99985	1.24573e-15	6.39142e-14
AP4E1	ENSG00000081014	protein_coding	682.674	-0.377408	0.133621	-2.82446	0.00473597	0.0148364
RSBN1	ENSG00000081019	protein_coding	941.644	-0.306762	0.1187	-2.58433	0.00975676	0.0272524
MAGI3	ENSG00000081026	protein_coding	593.081	-0.773244	0.193515	-3.99579	6.44791e-05	0.000369632
CXCL2	ENSG00000081041	protein_coding	474.733	-2.253	0.484891	-4.64641	3.37761e-06	2.74843e-05
AFP	ENSG00000081051	protein_coding	8.81438	0.927041	0.842961	1.09974	0.271444	0.393749
COL4A4	ENSG00000081052	protein_coding	238.457	-2.26334	0.43183	-5.24128	1.59467e-07	1.77951e-06
TCF7	ENSG00000081059	protein_coding	736.803	-0.193673	0.276095	-0.701473	0.483008	0.60162
OSTM1	ENSG00000081087	protein_coding	1325.16	-0.841669	0.172424	-4.8814	1.05335e-06	9.69595e-06
CDH7	ENSG00000081138	protein_coding	5.33936	0.751058	0.78575	0.955848	0.339149	0.464495
IMPG2	ENSG00000081148	protein_coding	15.8118	0.110203	0.264678	0.416365	0.677143	0.767062
PCNP	ENSG00000081154	protein_coding	4912.5	-0.38872	0.0911524	-4.26451	2.00343e-05	0.000133607
EXD2	ENSG00000081177	protein_coding	1252.54	-0.214496	0.108355	-1.97956	0.0477526	0.10125
ARG2	ENSG00000081181	protein_coding	464.601	-1.73291	0.294757	-5.87911	4.12475e-09	6.5109e-08
MEF2C	ENSG00000081189	protein_coding	748.066	-1.90631	0.274801	-6.93704	4.00395e-12	1.15371e-10
PTPRC	ENSG00000081237	protein_coding	1354.71	-0.568002	0.406004	-1.39901	0.161811	0.265314
CACNA1S	ENSG00000081248	protein_coding	4.03298	-0.387413	0.633686	-0.611364	0.540959	0.653367
PKP1	ENSG00000081277	protein_coding	9745.38	1.33007	0.510765	2.60407	0.0092124	0.0259708
UBA5	ENSG00000081307	protein_coding	1616.69	0.162994	0.0962143	1.69407	0.0902519	0.168689
STK17B	ENSG00000081320	protein_coding	1795.82	-0.344151	0.219833	-1.56551	0.117463	0.207342
CDC14B	ENSG00000081377	protein_coding	959.435	-0.827922	0.18254	-4.53557	5.74476e-06	4.41947e-05
ZNF510	ENSG00000081386	protein_coding	395.157	-0.353827	0.132779	-2.66477	0.007704	0.0223132
LRP2	ENSG00000081479	protein_coding	52.3974	2.5311	0.528115	4.7927	1.64549e-06	1.44362e-05
ZNF506	ENSG00000081665	protein_coding	851.34	0.285029	0.200111	1.42435	0.154345	0.25582
JMJD4	ENSG00000081692	protein_coding	860.762	0.527617	0.134765	3.9151	9.03672e-05	0.000496312
DUSP12	ENSG00000081721	protein_coding	979.062	0.869576	0.159012	5.46863	4.53517e-08	5.7028e-07
AACS	ENSG00000081760	protein_coding	1707.91	0.544699	0.154305	3.53001	0.000415538	0.00186964
DELE1	ENSG00000081791	protein_coding	2190.11	-0.319268	0.124589	-2.56257	0.01039	0.0287265
SLC13A1	ENSG00000081800	protein_coding	0.40604	0.449563	1.18003	0.380977	0.70322
CADPS2	ENSG00000081803	protein_coding	870.409	-0.205858	0.251377	-0.818919	0.412833	0.537271
PCDHB4	ENSG00000081818	protein_coding	136.197	-1.12591	0.372771	-3.02036	0.00252471	0.00869678
PCDHA6	ENSG00000081842	protein_coding	12.1638	1.57364	0.639972	2.45892	0.0139355	0.0366908
PCDHGA2	ENSG00000081853	protein_coding	52.7935	-1.12028	0.323155	-3.46669	0.000526918	0.0022899
HSPB11	ENSG00000081870	protein_coding	1223.53	0.490355	0.154288	3.17817	0.00148207	0.00555762
PHLPP1	ENSG00000081913	protein_coding	1424.21	-0.211406	0.201223	-1.0506	0.293441	0.417014
ATP8B1	ENSG00000081923	protein_coding	5422.04	-0.299516	0.26652	-1.1238	0.261096	0.382678
IL12RB2	ENSG00000081985	protein_coding	114.673	1.83742	0.487753	3.76711	0.000165148	0.000841049
SMARCD3	ENSG00000082014	protein_coding	788.543	-1.068	0.25183	-4.24096	2.22561e-05	0.000146232
WDR70	ENSG00000082068	protein_coding	1604.85	0.258541	0.12127	2.13195	0.033011	0.0749725
FYB1	ENSG00000082074	protein_coding	1153.44	0.762304	0.419082	1.81898	0.0689141	0.135874
MPP4	ENSG00000082126	protein_coding	6.20639	0.716117	0.354161	2.02201	0.0431749	0.0933376
STRADB	ENSG00000082146	protein_coding	467.496	0.315659	0.169611	1.86108	0.0627329	0.126064
BZW1	ENSG00000082153	protein_coding	5023.26	-0.259995	0.136514	-1.90453	0.0568408	0.116606
PGR	ENSG00000082175	protein_coding	78.0698	-3.36046	0.383676	-8.75857	1.9775e-18	1.79894e-16
C1QTNF3	ENSG00000082196	protein_coding	375.385	-1.04941	0.356451	-2.94404	0.00323963	0.0107533
ME2	ENSG00000082212	protein_coding	1603.59	-0.293495	0.144188	-2.0355	0.0418001	0.090972
C5orf22	ENSG00000082213	protein_coding	1282.28	0.4581	0.146723	3.12221	0.00179497	0.00652245
CCNT2	ENSG00000082258	protein_coding	2092.35	0.229502	0.183621	1.24987	0.211348	0.325966
FAM135A	ENSG00000082269	protein_coding	823.858	-0.552315	0.196036	-2.81742	0.00484112	0.0151133
COL19A1	ENSG00000082293	protein_coding	49.3172	-4.26113	0.623966	-6.8291	8.54482e-12	2.32965e-10
EPB41L3	ENSG00000082397	protein_coding	855.369	-0.811074	0.354718	-2.28653	0.0222233	0.0540167
COBLL1	ENSG00000082438	protein_coding	2536.7	-0.406592	0.270506	-1.50308	0.132818	0.227982
DLG3	ENSG00000082458	protein_coding	2559.6	-0.0343445	0.169981	-0.202049	0.839878	0.890809
KCNK2	ENSG00000082482	protein_coding	35.1186	-2.46846	0.550395	-4.48489	7.29532e-06	5.44225e-05
SERTAD4	ENSG00000082497	protein_coding	463.016	0.381616	0.327619	1.16481	0.244094	0.363723
TRAF5	ENSG00000082512	protein_coding	866.315	-0.642021	0.201443	-3.18712	0.00143699	0.00541306
MRPL22	ENSG00000082515	protein_coding	1079.81	0.415119	0.1249	3.32361	0.000888615	0.00359656
GEMIN5	ENSG00000082516	protein_coding	1153.8	-0.228686	0.126076	-1.81388	0.069697	0.137053
OPRK1	ENSG00000082556	protein_coding	15.7647	1.50278	0.784786	1.91489	0.0555067	0.114384
NFE2L1	ENSG00000082641	protein_coding	13208.3	-0.344953	0.136081	-2.5349	0.0112479	0.0306959
SEMA5B	ENSG00000082684	protein_coding	192.681	0.730484	0.375186	1.94699	0.0515356	0.107707
GSK3B	ENSG00000082701	protein_coding	3187.4	0.390863	0.103917	3.76131	0.000169028	0.000858055
ITGB5	ENSG00000082781	protein_coding	7310.62	0.249779	0.229014	1.09067	0.275417	0.398038
ERC1	ENSG00000082805	protein_coding	2437.32	-1.35923	0.185383	-7.33202	2.26717e-13	8.05298e-12
XPO1	ENSG00000082898	protein_coding	9000.4	0.421389	0.100939	4.17468	2.98405e-05	0.000189116
LINC01587	ENSG00000082929	lncRNA	4.76311	-0.483282	0.636714	-0.759025	0.447838	0.569381
RNF13	ENSG00000082996	protein_coding	2257.8	-0.195132	0.1193	-1.63564	0.101915	0.185656
TRPM3	ENSG00000083067	protein_coding	11.7548	-1.77054	0.511862	-3.45901	0.000542156	0.00234829
PALB2	ENSG00000083093	protein_coding	951.119	0.925075	0.148751	6.21894	5.00527e-10	9.60481e-09
DOP1A	ENSG00000083097	protein_coding	779.797	-0.622797	0.181409	-3.43311	0.000596701	0.00255602
LYRM2	ENSG00000083099	protein_coding	1492.19	-0.144513	0.102276	-1.41297	0.157665	0.260105
BCKDHB	ENSG00000083123	protein_coding	1016.33	-0.0975094	0.209659	-0.465086	0.64187	0.739137
KAT6A	ENSG00000083168	protein_coding	2477.92	-0.316265	0.164308	-1.92483	0.0542508	0.112329
TUT7	ENSG00000083223	protein_coding	1678.1	-0.20255	0.15385	-1.31655	0.18799	0.297798
ULK2	ENSG00000083290	protein_coding	972.588	-0.594942	0.194875	-3.05294	0.00226613	0.00795097
GRHL2	ENSG00000083307	protein_coding	4049.12	0.967605	0.276135	3.50411	0.000458143	0.00203614
TNPO1	ENSG00000083312	protein_coding	4712.33	-0.220761	0.141052	-1.5651	0.117559	0.207471
PLOD1	ENSG00000083444	protein_coding	9216.76	0.938659	0.190116	4.9373	7.92101e-07	7.50091e-06
P2RX5	ENSG00000083454	protein_coding	149.424	-0.217316	0.448808	-0.484207	0.628239	0.727748
ITGAE	ENSG00000083457	protein_coding	860.376	0.221082	0.160616	1.37647	0.168677	0.273876
DIS3	ENSG00000083520	protein_coding	2477.66	-0.134437	0.129058	-1.04168	0.297561	0.421372
PIBF1	ENSG00000083535	protein_coding	867.726	-0.0675546	0.13285	-0.508503	0.611101	0.713562
TDRD3	ENSG00000083544	protein_coding	861.766	-0.406316	0.125823	-3.22927	0.00124109	0.00477881
AC000061.1	ENSG00000083622	lncRNA	0.138141	0.231052	2.23048	0.103588	0.917496
NUFIP1	ENSG00000083635	protein_coding	515.704	0.157132	0.12345	1.27284	0.203074	0.316065
PDS5B	ENSG00000083642	protein_coding	1692.88	-0.366284	0.147305	-2.48656	0.0128983	0.0343971
OXCT1	ENSG00000083720	protein_coding	1276.63	-0.75188	0.347139	-2.16594	0.0303161	0.069923
RRAGB	ENSG00000083750	protein_coding	666.765	-0.437061	0.144414	-3.02645	0.00247441	0.00855421
EPYC	ENSG00000083782	protein_coding	56.0856	5.19462	0.796467	6.52208	6.93404e-11	1.57207e-09
CYLD	ENSG00000083799	protein_coding	2020.96	-0.795245	0.169783	-4.68388	2.81493e-06	2.33642e-05
SLC27A5	ENSG00000083807	protein_coding	383.9	0.350252	0.251555	1.39235	0.163817	0.267653
ZNF324	ENSG00000083812	protein_coding	491.809	-0.179796	0.123404	-1.45697	0.145123	0.244017
ZNF671	ENSG00000083814	protein_coding	159.995	-1.09167	0.288075	-3.78953	0.000150933	0.000777669
ZNF416	ENSG00000083817	protein_coding	258.523	0.0635612	0.135948	0.46754	0.640113	0.737755
ZNF586	ENSG00000083828	protein_coding	443.023	0.0524047	0.147441	0.355428	0.722269	0.801394
ZNF446	ENSG00000083838	protein_coding	583.771	0.409115	0.15436	2.6504	0.00803956	0.0231454
ZNF264	ENSG00000083844	protein_coding	1541.07	0.143081	0.139053	1.02897	0.303494	0.42726
RPS5	ENSG00000083845	protein_coding	30490.4	0.0130677	0.165897	0.0787697	0.937216	0.958365
FAT1	ENSG00000083857	protein_coding	9078.12	0.228562	0.247721	0.922662	0.356183	0.48198
YTHDC1	ENSG00000083896	protein_coding	3699	-0.327831	0.0886208	-3.69925	0.000216236	0.00106123
CHMP2B	ENSG00000083937	protein_coding	3036.52	-0.175672	0.164671	-1.0668	0.286062	0.408905
SMAP2	ENSG00000084070	protein_coding	2284.19	-0.614819	0.173006	-3.55374	0.000379801	0.0017299
PPIE	ENSG00000084072	protein_coding	2853.6	0.466743	0.155595	2.99974	0.00270213	0.00921137
ZMPSTE24	ENSG00000084073	protein_coding	3740.37	0.227098	0.144537	1.5712	0.116135	0.205576
STARD7	ENSG00000084090	protein_coding	6698.33	0.304129	0.112367	2.70657	0.00679814	0.0201062
NOA1	ENSG00000084092	protein_coding	1425.92	0.176355	0.10919	1.61511	0.106286	0.191875
REST	ENSG00000084093	protein_coding	1904.84	-0.05533	0.118608	-0.466495	0.640861	0.738337
HAL	ENSG00000084110	protein_coding	67.0015	1.19479	0.418231	2.85677	0.0042797	0.0136182
SSH1	ENSG00000084112	protein_coding	2485.33	-0.30386	0.146028	-2.08083	0.037449	0.0831114
GSTP1	ENSG00000084207	protein_coding	36380.7	0.307648	0.231898	1.32666	0.184622	0.293615
APLP2	ENSG00000084234	protein_coding	31357.7	0.167742	0.148351	1.13071	0.258176	0.379567
FAM234B	ENSG00000084444	protein_coding	1079.36	0.900676	0.27722	3.24896	0.00115828	0.00451322
SLCO1A2	ENSG00000084453	protein_coding	106.454	2.53389	0.645944	3.92277	8.75361e-05	0.000483091
WBP11	ENSG00000084463	protein_coding	4408.73	0.0452215	0.111112	0.406991	0.684015	0.772585
EIF3I	ENSG00000084623	protein_coding	10917.3	0.290194	0.104815	2.76862	0.00562935	0.0171556
NKAIN1	ENSG00000084628	protein_coding	63.0283	1.74426	0.466324	3.74044	0.000183695	0.000921608
COL16A1	ENSG00000084636	protein_coding	4058.57	-0.917779	0.359479	-2.55308	0.0106775	0.0293988
TXLNA	ENSG00000084652	protein_coding	4626.49	0.203703	0.102656	1.98433	0.0472186	0.100356
APOB	ENSG00000084674	protein_coding	51.3326	-0.694279	0.642516	-1.08056	0.279892	0.402784
NCOA1	ENSG00000084676	protein_coding	2670.35	-0.55643	0.147037	-3.78428	0.000154157	0.000791817
AGBL5	ENSG00000084693	protein_coding	1923.69	-0.204079	0.131132	-1.55628	0.119641	0.210224
EFR3B	ENSG00000084710	protein_coding	99.0715	-1.72826	0.350943	-4.92462	8.45246e-07	7.94274e-06
KIF3C	ENSG00000084731	protein_coding	1514.25	1.13587	0.207848	5.4649	4.63161e-08	5.81606e-07
RAB10	ENSG00000084733	protein_coding	10244.2	-0.196207	0.136545	-1.43694	0.150735	0.251116
GCKR	ENSG00000084734	protein_coding	41.936	1.83738	0.508719	3.61178	0.000304102	0.00143066
HADHA	ENSG00000084754	protein_coding	10959.8	-0.429868	0.104916	-4.09728	4.18041e-05	0.000253528
MAPRE3	ENSG00000084764	protein_coding	900.517	-0.1871	0.219806	-0.851204	0.394656	0.519435
CAD	ENSG00000084774	protein_coding	3657.61	0.864271	0.149581	5.77793	7.56257e-09	1.12925e-07
CD59	ENSG00000085063	protein_coding	15937.5	-0.429922	0.234153	-1.83607	0.0663476	0.131853
CD82	ENSG00000085117	protein_coding	4858.05	0.0864972	0.300371	0.287968	0.773372	0.840607
BCORL1	ENSG00000085185	protein_coding	901.339	-0.0804021	0.165784	-0.484981	0.62769	0.727298
ATRX	ENSG00000085224	protein_coding	2960.4	-0.661649	0.145818	-4.53749	5.69275e-06	4.38298e-05
AK6	ENSG00000085231	protein_coding	729.052	-0.353528	0.11133	-3.17551	0.00149574	0.0056031
FCN1	ENSG00000085265	protein_coding	177.235	-1.59644	0.431497	-3.69977	0.000215799	0.00105951
MYNN	ENSG00000085274	protein_coding	860.809	-0.0523953	0.094918	-0.552005	0.580945	0.68786
MECOM	ENSG00000085276	protein_coding	3898.1	0.0227168	0.301964	0.0752301	0.940032	0.960221
SCAMP1	ENSG00000085365	protein_coding	2521.68	-0.259981	0.142644	-1.82259	0.0683653	0.135046
PREP	ENSG00000085377	protein_coding	2574.77	0.0248386	0.13277	0.187081	0.851597	0.899168
HACE1	ENSG00000085382	protein_coding	526.711	-0.205757	0.184991	-1.11225	0.266029	0.388148
SEH1L	ENSG00000085415	protein_coding	2236.5	0.159148	0.137709	1.15568	0.247813	0.367897
WDR47	ENSG00000085433	protein_coding	762.323	-0.57803	0.155626	-3.71423	0.000203824	0.00100763
WDFY1	ENSG00000085449	protein_coding	2262.93	0.0170633	0.138817	0.12292	0.902171	0.93505
OVGP1	ENSG00000085465	protein_coding	309.439	0.614714	0.394644	1.55764	0.119318	0.209757
SLC25A24	ENSG00000085491	protein_coding	2464.59	0.268795	0.166298	1.61634	0.106021	0.191529
MAP3K4	ENSG00000085511	protein_coding	1434.49	-0.345105	0.126431	-2.72961	0.00634101	0.0189633
PILRA	ENSG00000085514	protein_coding	240.802	0.0328599	0.343354	0.0957027	0.923757	0.94974
IGSF9	ENSG00000085552	protein_coding	2687.81	2.13224	0.334261	6.37898	1.78271e-10	3.72013e-09
ABCB1	ENSG00000085563	protein_coding	132.089	-1.92049	0.282253	-6.80414	1.01656e-11	2.72671e-10
ZNF213	ENSG00000085644	protein_coding	1119.65	0.371355	0.129518	2.8672	0.00414124	0.0132238
AKR1B1	ENSG00000085662	protein_coding	10310.6	1.38904	0.32729	4.24406	2.19507e-05	0.000144423
CPNE3	ENSG00000085719	protein_coding	5758.57	-0.0852537	0.152983	-0.557275	0.577339	0.684747
RRN3	ENSG00000085721	protein_coding	2157.53	-0.209503	0.122352	-1.7123	0.0868407	0.163612
CTTN	ENSG00000085733	protein_coding	17280.3	0.462384	0.199664	2.31581	0.0205687	0.0506294
WNT11	ENSG00000085741	protein_coding	268.78	0.737348	0.523657	1.40807	0.159109	0.261999
MTIF2	ENSG00000085760	protein_coding	1968.81	0.43997	0.0979027	4.49395	6.99126e-06	5.2487e-05
DDHD2	ENSG00000085788	protein_coding	1634.61	-0.510975	0.188296	-2.71368	0.00665412	0.0197394
TTC39A	ENSG00000085831	protein_coding	1464.5	0.556543	0.294602	1.88913	0.0588738	0.119827
EPS15	ENSG00000085832	protein_coding	3196.34	-0.253112	0.104976	-2.41113	0.0159031	0.0409456
ORC1	ENSG00000085840	protein_coding	514.606	2.08857	0.231182	9.03432	1.65018e-19	1.91102e-17
MGST2	ENSG00000085871	protein_coding	3573.6	0.12276	0.213646	0.574594	0.565566	0.674533
CHERP	ENSG00000085872	protein_coding	2527.31	0.151248	0.104542	1.44677	0.147963	0.247638
ATG16L1	ENSG00000085978	protein_coding	1285.02	-0.332671	0.107987	-3.08067	0.00206536	0.00735118
USP40	ENSG00000085982	protein_coding	2417.5	0.1464	0.164922	0.887693	0.374706	0.500271
POMGNT1	ENSG00000085998	protein_coding	4346.56	0.506789	0.129042	3.92732	8.58965e-05	0.000474904
RAD54L	ENSG00000085999	protein_coding	567.139	2.2522	0.223691	10.0683	7.62518e-24	2.22527e-21
MAST2	ENSG00000086015	protein_coding	3036.87	-0.369672	0.170434	-2.16901	0.0300822	0.0694749
DNAJA1	ENSG00000086061	protein_coding	9351.11	0.00257645	0.166221	0.0155001	0.987633	0.991823
B4GALT1	ENSG00000086062	protein_coding	11883.4	0.200536	0.177774	1.12804	0.259302	0.380785
CHMP5	ENSG00000086065	protein_coding	3812.63	0.142434	0.129779	1.09751	0.272418	0.394738
NFX1	ENSG00000086102	protein_coding	2008.12	-0.50613	0.116692	-4.33733	1.44221e-05	9.95845e-05
AQP6	ENSG00000086159	protein_coding	5.42583	0.375029	0.512003	0.732475	0.463879	0.584018
DIMT1	ENSG00000086189	protein_coding	1417.42	-0.360685	0.105835	-3.40801	0.000654395	0.00276641
IPO11	ENSG00000086200	protein_coding	936.861	-0.405809	0.134378	-3.0199	0.00252856	0.00870674
FOLH1	ENSG00000086205	protein_coding	123.887	0.712596	0.313076	2.27611	0.0228391	0.0552376
EIF2AK1	ENSG00000086232	protein_coding	9205.89	0.971796	0.100019	9.71612	2.57398e-22	5.39634e-20
NME8	ENSG00000086288	protein_coding	14.3359	-0.103999	0.416377	-0.249772	0.802764	0.862716
EPDR1	ENSG00000086289	protein_coding	451.242	-1.09149	0.378048	-2.88717	0.00388729	0.0125569
SNX10	ENSG00000086300	protein_coding	754.631	1.72485	0.27522	6.26715	3.67715e-10	7.21953e-09
SEPHS1	ENSG00000086475	protein_coding	3045.42	0.526405	0.129227	4.07349	4.63146e-05	0.00027706
MRPL28	ENSG00000086504	protein_coding	3329.91	0.425562	0.167219	2.54493	0.0109298	0.029994
HBQ1	ENSG00000086506	protein_coding	4.63297	2.08108	0.674775	3.08411	0.00204165	0.00727601
ITPKC	ENSG00000086544	protein_coding	4399.65	-0.97469	0.195199	-4.99332	5.93492e-07	5.79497e-06
CEACAM6	ENSG00000086548	protein_coding	6886.02	-0.369039	0.666685	-0.553543	0.579891	0.686947
FAT2	ENSG00000086570	protein_coding	3740.46	0.751699	0.512055	1.468	0.142103	0.239846
RBM22	ENSG00000086589	protein_coding	2117.11	-0.040414	0.090255	-0.447775	0.654315	0.749391
TMED2	ENSG00000086598	protein_coding	13955.9	0.521014	0.110255	4.72552	2.29526e-06	1.94537e-05
ERO1B	ENSG00000086619	protein_coding	566.251	-0.0250855	0.221888	-0.113055	0.909987	0.940194
ZFAND6	ENSG00000086666	protein_coding	2797.39	-0.122878	0.0915787	-1.34178	0.179669	0.287475
HSD17B2	ENSG00000086696	protein_coding	2574.21	0.0307796	0.527957	0.0582994	0.95351	0.969618
TXLNG	ENSG00000086712	protein_coding	1080.4	0.0260232	0.13025	0.199795	0.841641	0.892014
PPEF1	ENSG00000086717	protein_coding	30.8567	1.67388	0.386297	4.33314	1.46999e-05	0.00010126
LAT2	ENSG00000086730	protein_coding	454.629	-0.0470303	0.320661	-0.146667	0.883395	0.921548
HUWE1	ENSG00000086758	protein_coding	12756.2	-0.177463	0.116185	-1.52742	0.126658	0.219744
ZW10	ENSG00000086827	protein_coding	943.344	0.207888	0.120453	1.72588	0.0843692	0.159806
ALG9	ENSG00000086848	protein_coding	361.536	-1.03536	0.123534	-8.38113	5.24225e-17	3.60815e-15
MYBPC2	ENSG00000086967	protein_coding	13.4414	0.868841	0.467107	1.86005	0.062879	0.126322
NOX4	ENSG00000086991	protein_coding	161.58	0.604689	0.32431	1.86454	0.0622457	0.125225
ACOX3	ENSG00000087008	protein_coding	1773.46	0.175317	0.190817	0.918775	0.358213	0.484009
MTMR2	ENSG00000087053	protein_coding	2006.02	-0.107479	0.116898	-0.919431	0.35787	0.483616
PPP1R15A	ENSG00000087074	protein_coding	7287.89	-1.40657	0.213326	-6.5935	4.29564e-11	1.01886e-09
HSD17B14	ENSG00000087076	protein_coding	777.485	0.557536	0.327641	1.70167	0.088818	0.166538
TRIP6	ENSG00000087077	protein_coding	4886.11	-0.0462583	0.17611	-0.262667	0.792808	0.854976
ACHE	ENSG00000087085	protein_coding	198.75	0.706577	0.411356	1.71768	0.085855	0.162124
FTL	ENSG00000087086	protein_coding	129316	0.0552215	0.218135	0.253153	0.80015	0.860693
SRRT	ENSG00000087087	protein_coding	6735.55	0.356325	0.0967865	3.68156	0.000231814	0.00112781
BAX	ENSG00000087088	protein_coding	4233.58	0.884752	0.141833	6.238	4.4321e-10	8.57257e-09
NLK	ENSG00000087095	protein_coding	1415.87	0.753402	0.139729	5.39189	6.97191e-08	8.44103e-07
PIGS	ENSG00000087111	protein_coding	3620.5	0.377501	0.151671	2.48896	0.0128119	0.0342115
ADAMTS2	ENSG00000087116	protein_coding	2085.88	0.582413	0.390317	1.49215	0.135659	0.231692
TMPRSS11E	ENSG00000087128	protein_coding	909.457	-2.48639	0.610647	-4.07173	4.66651e-05	0.000278974
ATXN7L3	ENSG00000087152	protein_coding	4730.75	0.467263	0.102035	4.57942	4.66268e-06	3.67425e-05
PGS1	ENSG00000087157	protein_coding	1721.79	0.648223	0.103815	6.24401	4.26497e-10	8.30213e-09
PSMC5	ENSG00000087191	protein_coding	8692.78	0.213191	0.124164	1.71701	0.0859771	0.162295
UIMC1	ENSG00000087206	protein_coding	1109.49	-0.386828	0.100017	-3.86763	0.0001099	0.00058939
CETP	ENSG00000087237	protein_coding	64.1002	0.245535	0.295695	0.830365	0.406333	0.53101
MMP2	ENSG00000087245	protein_coding	21304.2	-1.0128	0.355734	-2.84707	0.00441231	0.0139707
MT3	ENSG00000087250	protein_coding	12.8608	-0.15097	0.568995	-0.265327	0.790757	0.853458
LPCAT2	ENSG00000087253	protein_coding	1321.24	0.00289681	0.267756	0.0108188	0.991368	0.994148
GNAO1	ENSG00000087258	protein_coding	279.912	-3.51618	0.430019	-8.1768	2.91484e-16	1.74885e-14
OGFOD1	ENSG00000087263	protein_coding	1924.65	0.15152	0.0971634	1.55943	0.118894	0.20919
SH3BP2	ENSG00000087266	protein_coding	3064.72	1.00583	0.153699	6.54418	5.98238e-11	1.37512e-09
NOP14	ENSG00000087269	protein_coding	2869.18	0.0291879	0.118602	0.246098	0.805606	0.865031
ADD1	ENSG00000087274	protein_coding	10513.3	-0.928514	0.101455	-9.15202	5.58806e-20	7.17771e-18
L2HGDH	ENSG00000087299	protein_coding	512.149	0.572439	0.171458	3.33866	0.000841846	0.00343932
TXNDC16	ENSG00000087301	protein_coding	460.913	-0.162246	0.224141	-0.723859	0.469153	0.589008
RTRAF	ENSG00000087302	protein_coding	5900.46	0.228369	0.101657	2.24648	0.0246733	0.0589275
NID2	ENSG00000087303	protein_coding	695.711	0.0389217	0.353675	0.110049	0.91237	0.941829
GMCL1	ENSG00000087338	protein_coding	1524.78	0.42388	0.127445	3.32597	0.000881099	0.00357367
SF3B2	ENSG00000087365	protein_coding	12970.2	0.169878	0.0922997	1.8405	0.0656948	0.130805
KLHL42	ENSG00000087448	protein_coding	1591.15	-1.59075	0.159519	-9.97218	2.01741e-23	5.37176e-21
GNAS	ENSG00000087460	protein_coding	54411.5	0.385767	0.134036	2.87808	0.00400109	0.0128595
DNM1L	ENSG00000087470	protein_coding	4582.37	0.077433	0.118972	0.650851	0.515143	0.630685
PTHLH	ENSG00000087494	protein_coding	1863.79	1.79377	0.571529	3.13855	0.00169785	0.00622535
PHACTR3	ENSG00000087495	protein_coding	98.5985	1.50541	0.494294	3.04557	0.00232237	0.00811552
ERGIC2	ENSG00000087502	protein_coding	2446.17	0.0368437	0.108947	0.338179	0.735228	0.810896
TFAP2C	ENSG00000087510	protein_coding	1383.14	0.806899	0.272369	2.96252	0.0030513	0.0102211
AURKA	ENSG00000087586	protein_coding	1579.65	2.33761	0.216368	10.8039	3.29977e-27	1.67184e-24
CASS4	ENSG00000087589	protein_coding	74.1902	-0.330862	0.292538	-1.131	0.258053	0.379455
PIR	ENSG00000087842	protein_coding	2024.92	-0.255873	0.310792	-0.823293	0.410342	0.534866
AAMDC	ENSG00000087884	protein_coding	724.75	-0.617433	0.204357	-3.02135	0.00251649	0.00867749
RFX2	ENSG00000087903	protein_coding	713.473	-1.42285	0.192805	-7.37973	1.58612e-13	5.7687e-12
METTL2A	ENSG00000087995	protein_coding	873.747	0.459329	0.105554	4.35159	1.35154e-05	9.40894e-05
SULT2B1	ENSG00000088002	protein_coding	603.651	0.0184016	0.510649	0.0360357	0.971254	0.980989
ALG6	ENSG00000088035	protein_coding	847.952	0.739234	0.116584	6.34081	2.28559e-10	4.64232e-09
CNOT3	ENSG00000088038	protein_coding	3409.93	0.611529	0.110992	5.50965	3.59552e-08	4.61672e-07
GP6	ENSG00000088053	protein_coding	26.958	1.27194	0.426671	2.98108	0.00287236	0.00971003
PTPN4	ENSG00000088179	protein_coding	742.837	-0.149531	0.125002	-1.19624	0.231605	0.349374
DDX18	ENSG00000088205	protein_coding	3456.82	-0.0749325	0.109128	-0.686648	0.492305	0.609959
KHSRP	ENSG00000088247	protein_coding	10102.8	0.421108	0.0946185	4.45058	8.56373e-06	6.27806e-05
GNA11	ENSG00000088256	protein_coding	4059.04	-0.503556	0.11144	-4.51863	6.22397e-06	4.74591e-05
ASAP3	ENSG00000088280	protein_coding	1266.75	-0.374791	0.239804	-1.56291	0.118075	0.208149
EDEM2	ENSG00000088298	protein_coding	2117.65	0.852127	0.135383	6.2942	3.0898e-10	6.11904e-09
DNMT3B	ENSG00000088305	protein_coding	891.511	2.20917	0.280536	7.87481	3.41269e-15	1.6402e-13
REM1	ENSG00000088320	protein_coding	60.7052	-1.09138	0.377673	-2.88975	0.00385543	0.0124672
TPX2	ENSG00000088325	protein_coding	5300.32	2.36727	0.24802	9.54469	1.36514e-21	2.30551e-19
FER1L4	ENSG00000088340	transcribed_unitary_pseudogene	11865.7	1.98642	0.465413	4.26808	1.97161e-05	0.000131605
PDRG1	ENSG00000088356	protein_coding	1522.94	1.03482	0.153033	6.76209	1.36013e-11	3.54403e-10
EPB41L1	ENSG00000088367	protein_coding	5348.18	-0.193494	0.236002	-0.819879	0.412285	0.536846
SLC15A1	ENSG00000088386	protein_coding	701.433	2.59401	0.464026	5.59023	2.26772e-08	3.03353e-07
DOCK9	ENSG00000088387	protein_coding	2827.98	-0.257994	0.184491	-1.39841	0.161991	0.265549
ANKRD10	ENSG00000088448	protein_coding	4204.73	0.373321	0.163402	2.28468	0.0223319	0.0542445
TGDS	ENSG00000088451	protein_coding	490.485	0.296976	0.114309	2.59802	0.00937643	0.0263498
DOCK3	ENSG00000088538	protein_coding	499.513	0.608931	0.406177	1.49918	0.133828	0.229283
C3orf18	ENSG00000088543	protein_coding	207.371	-1.66029	0.228649	-7.26131	3.83367e-13	1.31313e-11
COQ9	ENSG00000088682	protein_coding	2689.79	-0.409578	0.123678	-3.31165	0.000927469	0.00372434
TMEM40	ENSG00000088726	protein_coding	2034.58	-0.0590104	0.367539	-0.160556	0.872443	0.913775
KIF9	ENSG00000088727	protein_coding	361.54	0.245665	0.185818	1.32207	0.186144	0.295451
ARHGAP28	ENSG00000088756	protein_coding	288.937	-1.09765	0.369992	-2.96668	0.00301039	0.0101064
CRLS1	ENSG00000088766	protein_coding	2148.9	0.550218	0.117548	4.68078	2.85779e-06	2.36822e-05
DEFB127	ENSG00000088782	protein_coding	0.0319476	-0.112387	3.36825	-0.0333665	0.973382
PPP1R13B	ENSG00000088808	protein_coding	1592.17	-0.53708	0.16035	-3.34942	0.000809803	0.00332442
ATRN	ENSG00000088812	protein_coding	3842.76	0.458462	0.134903	3.39845	0.000677677	0.00284843
SMOX	ENSG00000088826	protein_coding	812.898	0.0522712	0.280692	0.186223	0.85227	0.899646
SIGLEC1	ENSG00000088827	protein_coding	797.377	0.0227713	0.425727	0.053488	0.957343	0.971944
FKBP1A	ENSG00000088832	protein_coding	13182.1	0.50624	0.12115	4.17861	2.93293e-05	0.000186232
NSFL1C	ENSG00000088833	protein_coding	5626.89	0.326037	0.116268	2.80418	0.00504454	0.0156318
SLC4A11	ENSG00000088836	protein_coding	1244.64	1.1432	0.334576	3.41687	0.000633449	0.00268987
C20orf194	ENSG00000088854	protein_coding	1321.28	-1.31778	0.18524	-7.11391	1.12805e-12	3.55969e-11
ZNF343	ENSG00000088876	protein_coding	593.467	0.160262	0.111664	1.43522	0.151226	0.251741
EBF4	ENSG00000088881	protein_coding	738.031	-0.81179	0.310935	-2.6108	0.00903301	0.0255498
CPXM1	ENSG00000088882	protein_coding	1691.5	-1.01024	0.449763	-2.24617	0.0246933	0.058961
MAVS	ENSG00000088888	protein_coding	4930	-0.0579146	0.138709	-0.417524	0.676295	0.766333
LZTS3	ENSG00000088899	protein_coding	846.331	0.232179	0.259655	0.894181	0.371225	0.496714
F11	ENSG00000088926	protein_coding	0.947656	0.782886	0.87267	0.897116	0.369657	0.495216
XRN2	ENSG00000088930	protein_coding	4635.75	0.0960142	0.119107	0.806116	0.420176	0.544488
KIZ	ENSG00000088970	protein_coding	1082.93	-1.20454	0.210952	-5.71004	1.12949e-08	1.61904e-07
DYNLL1	ENSG00000088986	protein_coding	10451.9	0.191063	0.113394	1.68494	0.0919994	0.171236
TESC	ENSG00000088992	protein_coding	1356.9	-0.644143	0.533047	-1.20842	0.226887	0.343928
SNX5	ENSG00000089006	protein_coding	5247.49	0.55451	0.117461	4.72079	2.34927e-06	1.98653e-05
RPL6	ENSG00000089009	protein_coding	36632.7	0.0413924	0.161646	0.256068	0.797898	0.858853
SIRPG	ENSG00000089012	protein_coding	136.065	0.0632377	0.410882	0.153907	0.877683	0.91757
MAPKAPK5	ENSG00000089022	protein_coding	1868.24	0.451381	0.110917	4.06955	4.71046e-05	0.000281186
P2RX7	ENSG00000089041	protein_coding	151.727	-0.774612	0.330127	-2.34641	0.0189553	0.0473836
ESF1	ENSG00000089048	protein_coding	1136.19	0.188525	0.147037	1.28216	0.199785	0.312172
RBBP9	ENSG00000089050	protein_coding	1301.79	0.202259	0.139598	1.44887	0.147373	0.246855
ANAPC5	ENSG00000089053	protein_coding	6229.1	0.40776	0.0937364	4.35007	1.36091e-05	9.47058e-05
SLC23A2	ENSG00000089057	protein_coding	2975.23	-0.00459625	0.269329	-0.0170656	0.986384	0.991084
SLC8B1	ENSG00000089060	protein_coding	2441.34	0.635328	0.157904	4.02352	5.73353e-05	0.000334432
TMEM230	ENSG00000089063	protein_coding	4901.51	-0.0134781	0.111529	-0.120849	0.903811	0.936013
DZANK1	ENSG00000089091	protein_coding	203.85	0.777777	0.18203	4.27279	1.93041e-05	0.000129186
KDM2B	ENSG00000089094	protein_coding	1944.33	0.21428	0.106131	2.01902	0.0434851	0.0939024
CFAP61	ENSG00000089101	protein_coding	13.4248	0.926093	0.364621	2.53988	0.0110892	0.0303354
LHX5	ENSG00000089116	protein_coding	67.9948	4.53099	0.558089	8.11875	4.71e-16	2.70151e-14
TASP1	ENSG00000089123	protein_coding	511.718	0.256554	0.130834	1.96092	0.0498886	0.104874
OAS1	ENSG00000089127	protein_coding	6225.67	1.03088	0.277888	3.70971	0.000207494	0.00102355
GCN1	ENSG00000089154	protein_coding	8222.63	0.332912	0.122396	2.71995	0.00652918	0.0194381
RPLP0	ENSG00000089157	protein_coding	83517.5	0.204731	0.157135	1.3029	0.19261	0.303469
PXN	ENSG00000089159	protein_coding	7834.64	0.0704408	0.174391	0.403925	0.686268	0.773955
SIRT4	ENSG00000089163	protein_coding	41.1244	-0.0594487	0.240183	-0.247514	0.804511	0.86416
RPH3A	ENSG00000089169	protein_coding	4.84952	-0.392589	0.50243	-0.781381	0.434579	0.557772
KIF16B	ENSG00000089177	protein_coding	1089.03	-0.286692	0.169611	-1.69029	0.0909719	0.169704
TRMT6	ENSG00000089195	protein_coding	1453.17	0.496205	0.129078	3.84422	0.000120935	0.000639107
CHGB	ENSG00000089199	protein_coding	37.6981	0.102346	0.53009	0.193073	0.846902	0.896027
PEBP1	ENSG00000089220	protein_coding	20415.1	0.244091	0.20158	1.21089	0.225938	0.342916
TBX5	ENSG00000089225	protein_coding	106.091	-3.01858	0.40549	-7.44429	9.74675e-14	3.6883e-12
BRAP	ENSG00000089234	protein_coding	1360.68	0.212201	0.102216	2.076	0.0378935	0.0839192
ERP29	ENSG00000089248	protein_coding	10811.1	0.464781	0.154262	3.01293	0.00258739	0.00887248
NOS1	ENSG00000089250	protein_coding	28.153	-0.793215	0.643164	-1.2333	0.217463	0.333228
FUS	ENSG00000089280	protein_coding	13258.4	0.0489383	0.113669	0.430532	0.666809	0.759093
IGBP1	ENSG00000089289	protein_coding	3084.15	-0.353639	0.119461	-2.96028	0.00307357	0.0102845
FXYD5	ENSG00000089327	protein_coding	7982.74	0.435945	0.295475	1.4754	0.140104	0.237438
ZNF302	ENSG00000089335	protein_coding	958.115	0.0119263	0.182963	0.0651843	0.948027	0.96587
GRAMD1A	ENSG00000089351	protein_coding	2921.94	0.102546	0.197511	0.51919	0.603628	0.707443
FXYD3	ENSG00000089356	protein_coding	30161.7	0.631184	0.349054	1.80827	0.0705643	0.138453
HEPH	ENSG00000089472	protein_coding	781.298	-2.06891	0.36849	-5.61455	1.97076e-08	2.66858e-07
CDIP1	ENSG00000089486	protein_coding	921.735	-1.26982	0.317227	-4.00289	6.25738e-05	0.000360719
CMTM1	ENSG00000089505	protein_coding	40.8417	1.24605	0.229325	5.43358	5.52334e-08	6.84395e-07
KCNH4	ENSG00000089558	protein_coding	72.8291	-1.02716	0.437085	-2.35003	0.018772	0.0470061
GANAB	ENSG00000089597	protein_coding	21014	0.512356	0.110825	4.62313	3.77995e-06	3.03653e-05
GMIP	ENSG00000089639	protein_coding	1864.5	0.571163	0.163067	3.50263	0.000460681	0.00204615
RBM41	ENSG00000089682	protein_coding	472.188	0.238215	0.151918	1.56805	0.116869	0.206523
BIRC5	ENSG00000089685	protein_coding	3280.48	1.88996	0.247887	7.62429	2.45383e-14	1.02771e-12
LAG3	ENSG00000089692	protein_coding	454.569	0.68991	0.432288	1.59595	0.1105	0.197585
MLF2	ENSG00000089693	protein_coding	12236.5	0.426364	0.121326	3.51421	0.000441063	0.00197127
OTUB2	ENSG00000089723	protein_coding	204.059	0.417555	0.251216	1.66213	0.0964866	0.177899
DDX24	ENSG00000089737	protein_coding	5736.02	-0.74018	0.118534	-6.24444	4.25315e-10	8.28353e-09
ZBTB25	ENSG00000089775	protein_coding	617.868	0.135092	0.136037	0.993052	0.320685	0.445393
NECAP1	ENSG00000089818	protein_coding	1438.33	-0.0235894	0.11595	-0.203444	0.838788	0.889992
ARHGAP4	ENSG00000089820	protein_coding	1651.82	-0.0988407	0.290513	-0.340228	0.733685	0.809748
ANKRD24	ENSG00000089847	protein_coding	86.875	-0.399675	0.335748	-1.1904	0.233889	0.351863
DHX32	ENSG00000089876	protein_coding	1837.69	0.318696	0.113819	2.80002	0.00510999	0.0158053
RCOR1	ENSG00000089902	protein_coding	2281.71	-0.220576	0.171142	-1.28885	0.19745	0.309507
GPATCH2L	ENSG00000089916	protein_coding	1318.07	-0.761164	0.14291	-5.32618	1.00299e-07	1.17722e-06
LTBP4	ENSG00000090006	protein_coding	4477.08	-2.51731	0.261713	-9.61859	6.6739e-22	1.23582e-19
BLVRB	ENSG00000090013	protein_coding	3328.8	-0.171266	0.214908	-0.796925	0.425495	0.549424
SLC9A1	ENSG00000090020	protein_coding	5402.4	0.419927	0.189655	2.21417	0.0268173	0.0631305
SPTLC1	ENSG00000090054	protein_coding	2302.49	0.103088	0.161047	0.640111	0.522101	0.637108
PAPOLA	ENSG00000090060	protein_coding	8138.15	-0.00634773	0.0940934	-0.067462	0.946214	0.964645
CCNK	ENSG00000090061	protein_coding	448.443	0.0477975	0.191989	0.24896	0.803392	0.863187
PCBP4	ENSG00000090097	protein_coding	2251.63	0.63398	0.215204	2.94595	0.00321967	0.0106977
RGS1	ENSG00000090104	protein_coding	2463.29	-1.16186	0.366543	-3.16976	0.00152563	0.00568413
YPEL3	ENSG00000090238	protein_coding	3915.15	0.643496	0.235441	2.73315	0.00627308	0.0187878
MRPS33	ENSG00000090263	protein_coding	1844.08	0.256868	0.131971	1.9464	0.0516069	0.107822
NDUFB2	ENSG00000090266	protein_coding	4534.51	0.229258	0.135655	1.69001	0.0910258	0.169765
NUDC	ENSG00000090273	protein_coding	7224.21	0.223824	0.135433	1.65265	0.0984024	0.180483
MAEA	ENSG00000090316	protein_coding	3356.7	0.212006	0.107091	1.97968	0.0477392	0.101243
ICAM1	ENSG00000090339	protein_coding	3010.31	-0.104535	0.375372	-0.278485	0.78064	0.845924
STRN4	ENSG00000090372	protein_coding	6207.78	0.420869	0.10306	4.08374	4.43173e-05	0.000266422
IRAK3	ENSG00000090376	protein_coding	406.41	-1.13674	0.30433	-3.73521	0.000187557	0.000938529
LYZ	ENSG00000090382	protein_coding	4529.56	1.20405	0.455968	2.64064	0.00827503	0.0237035
SI	ENSG00000090402	protein_coding	1.20399	1.80583	1.32567	1.36221	0.173132	0.279361
MUL1	ENSG00000090432	protein_coding	2001.3	-0.23263	0.109944	-2.1159	0.0343535	0.0774827
TFAP4	ENSG00000090447	protein_coding	943.795	1.13396	0.150434	7.53791	4.77545e-14	1.90304e-12
PDCD7	ENSG00000090470	protein_coding	1212.42	-0.140087	0.0986089	-1.42064	0.155423	0.257245
SPG21	ENSG00000090487	protein_coding	4927.38	0.360369	0.0895016	4.0264	5.66377e-05	0.000330838
FETUB	ENSG00000090512	protein_coding	3.10715	0.892314	0.847832	1.05247	0.292586	0.416046
DNAJB11	ENSG00000090520	protein_coding	4614.26	0.932817	0.121725	7.66333	1.81175e-14	7.75715e-13
P3H2	ENSG00000090530	protein_coding	1134.46	-0.49633	0.369986	-1.34148	0.179763	0.287588
THPO	ENSG00000090534	protein_coding	8.17888	-0.625725	0.385284	-1.62406	0.104363	0.189097
CHRD	ENSG00000090539	protein_coding	186.63	-1.07725	0.336455	-3.20177	0.00136587	0.00518316
FLT3LG	ENSG00000090554	protein_coding	134.916	-0.292081	0.215037	-1.35828	0.174373	0.280862
RAB11FIP3	ENSG00000090565	protein_coding	2108.02	-0.520008	0.144447	-3.6	0.000318222	0.00148711
GNPTG	ENSG00000090581	protein_coding	2785.11	0.14091	0.135928	1.03665	0.299898	0.423701
ZNF268	ENSG00000090612	protein_coding	971.602	-0.0884225	0.140765	-0.628158	0.5299	0.643822
GOLGA3	ENSG00000090615	protein_coding	5153.79	-0.194411	0.107032	-1.81639	0.0693108	0.136441
PABPC4	ENSG00000090621	protein_coding	13217.4	0.422124	0.188462	2.23983	0.025102	0.0597675
CD209	ENSG00000090659	protein_coding	510.583	-0.62954	0.478547	-1.31552	0.188334	0.298252
CERS4	ENSG00000090661	protein_coding	886.571	-1.01222	0.378942	-2.67118	0.00755841	0.0219665
MCOLN1	ENSG00000090674	protein_coding	1441.97	0.407882	0.127884	3.18948	0.00142528	0.00537838
USP48	ENSG00000090686	protein_coding	2836.29	-0.0709174	0.0919085	-0.771609	0.440346	0.562858
EFNB1	ENSG00000090776	protein_coding	5857.83	0.124454	0.273987	0.454234	0.649661	0.745409
PDPR	ENSG00000090857	protein_coding	1781.84	-0.407935	0.183599	-2.22188	0.0262917	0.0621377
AARS1	ENSG00000090861	protein_coding	6927.54	0.235339	0.147643	1.59397	0.110942	0.198142
GLG1	ENSG00000090863	protein_coding	8773.47	-0.147104	0.141914	-1.03657	0.299937	0.42374
KIF4A	ENSG00000090889	protein_coding	1476.54	2.26796	0.230652	9.83282	8.13126e-23	1.87734e-20
TNRC6A	ENSG00000090905	protein_coding	2573.18	0.0462472	0.161466	0.286421	0.774555	0.841499
PLEKHG2	ENSG00000090924	protein_coding	1567.53	-0.180859	0.206459	-0.876007	0.381026	0.506558
DLL3	ENSG00000090932	protein_coding	44.4395	2.9339	0.553157	5.30392	1.13343e-07	1.31425e-06
NAT14	ENSG00000090971	protein_coding	1108.33	1.11749	0.233435	4.78714	1.69178e-06	1.47854e-05
PITPNM2	ENSG00000090975	protein_coding	773.049	-1.24513	0.212944	-5.84722	4.99844e-09	7.75907e-08
EXOC1	ENSG00000090989	protein_coding	2171.49	0.104482	0.105943	0.986212	0.324029	0.448944
RBM27	ENSG00000091009	protein_coding	1108.03	-0.248172	0.0970762	-2.55647	0.010574	0.02916
POU4F3	ENSG00000091010	protein_coding	2.4149	0.586777	0.425603	1.3787	0.167988	0.272989
OSBPL8	ENSG00000091039	protein_coding	2348.43	-0.300632	0.167528	-1.79452	0.0727303	0.141825
DTX2	ENSG00000091073	protein_coding	2290.66	0.519214	0.171961	3.01936	0.00253307	0.00871734
NLRC4	ENSG00000091106	protein_coding	83.9799	0.0915057	0.242256	0.377722	0.705637	0.788366
PUS7	ENSG00000091127	protein_coding	1087.59	0.92915	0.158816	5.85049	4.90136e-09	7.6246e-08
LAMB4	ENSG00000091128	protein_coding	16.7425	0.0860206	0.413806	0.207877	0.835325	0.887408
NRCAM	ENSG00000091129	protein_coding	479.804	2.76405	0.490094	5.63983	1.70217e-08	2.3405e-07
LAMB1	ENSG00000091136	protein_coding	11468.2	-0.206516	0.197861	-1.04374	0.296605	0.420401
SLC26A4	ENSG00000091137	protein_coding	19.5164	0.0150806	0.341555	0.0441527	0.964783	0.977077
SLC26A3	ENSG00000091138	protein_coding	2.91699	-1.57565	0.43953	-3.58485	0.000337269	0.00156255
DLD	ENSG00000091140	protein_coding	3955.25	-0.335456	0.125846	-2.66562	0.0076847	0.0222725
WDR7	ENSG00000091157	protein_coding	795.224	-0.748798	0.151821	-4.9321	8.13513e-07	7.68215e-06
TXNL1	ENSG00000091164	protein_coding	3301.39	-0.206708	0.13421	-1.54018	0.123516	0.215483
IL5RA	ENSG00000091181	protein_coding	10.6282	-1.08608	0.424282	-2.5598	0.0104731	0.0289299
ABCC6	ENSG00000091262	protein_coding	66.3239	0.364916	0.33046	1.10427	0.269476	0.391736
CMTM6	ENSG00000091317	protein_coding	8048.55	0.635998	0.160677	3.95823	7.55063e-05	0.000425652
ITGA6	ENSG00000091409	protein_coding	10256.4	-0.13052	0.320992	-0.406614	0.684291	0.772778
RAPGEF4	ENSG00000091428	protein_coding	258.423	-0.819371	0.23506	-3.48579	0.000490679	0.00215671
MAP3K20	ENSG00000091436	protein_coding	3135.94	-3.12924	0.264165	-11.8458	2.26328e-32	2.94866e-29
SMPX	ENSG00000091482	protein_coding	28.1165	-3.40406	0.591125	-5.75862	8.48064e-09	1.24996e-07
FH	ENSG00000091483	protein_coding	3189.41	0.000395624	0.118968	0.00332546	0.997347	0.99814
SEL1L3	ENSG00000091490	protein_coding	2874.96	-0.196681	0.258749	-0.760122	0.447181	0.568804
TF	ENSG00000091513	protein_coding	180.753	0.45871	0.557759	0.822416	0.41084	0.535366
CDV3	ENSG00000091527	protein_coding	6925.37	-0.40682	0.141218	-2.88079	0.0039668	0.012764
MYO15A	ENSG00000091536	protein_coding	59.2366	0.732	0.270184	2.70926	0.00674327	0.0199649
ALKBH5	ENSG00000091542	protein_coding	4220.13	-0.312492	0.10925	-2.86034	0.00423186	0.0134813
APOH	ENSG00000091583	protein_coding	13.4531	5.28468	1.10502	4.78244	1.73181e-06	1.51136e-05
NLRP1	ENSG00000091592	protein_coding	1609.25	-0.638318	0.262318	-2.43338	0.0149587	0.0389261
PITPNM3	ENSG00000091622	protein_coding	387.177	-1.22719	0.359244	-3.41603	0.000635423	0.00269593
SPAG7	ENSG00000091640	protein_coding	2168.36	-0.239693	0.13921	-1.72181	0.0851038	0.160905
ORC6	ENSG00000091651	protein_coding	749.819	2.0807	0.219079	9.49748	2.15029e-21	3.44036e-19
ZFHX4	ENSG00000091656	protein_coding	360.258	-2.12062	0.439147	-4.82897	1.37243e-06	1.22919e-05
SLC17A6	ENSG00000091664	protein_coding	0.450196	0.435284	1.6875	0.257946	0.796449
CPA1	ENSG00000091704	protein_coding	2.92132	0.426794	0.680602	0.627083	0.530605	0.644403
ZC3HC1	ENSG00000091732	protein_coding	838.338	0.431725	0.107076	4.03195	5.53165e-05	0.000324055
ESR1	ENSG00000091831	protein_coding	320.482	-2.92303	0.412278	-7.08994	1.3417e-12	4.17966e-11
RGS17	ENSG00000091844	protein_coding	211.763	1.00452	0.344502	2.91586	0.00354714	0.0116102
ANGPT2	ENSG00000091879	protein_coding	752.542	0.451236	0.273734	1.64845	0.0992607	0.181664
TMEM101	ENSG00000091947	protein_coding	1966.36	0.501	0.154279	3.24736	0.00116481	0.00453479
CD200	ENSG00000091972	protein_coding	536.303	-1.85883	0.33039	-5.62617	1.84251e-08	2.5164e-07
CCDC80	ENSG00000091986	protein_coding	5065.09	-2.70467	0.43826	-6.17138	6.76956e-10	1.26965e-08
CMA1	ENSG00000092009	protein_coding	51.6386	-3.24863	0.680429	-4.77438	1.80261e-06	1.56528e-05
PSME1	ENSG00000092010	protein_coding	10880.8	0.319659	0.156179	2.04675	0.0406829	0.0889891
PPP2R3C	ENSG00000092020	protein_coding	792.534	-0.552075	0.118951	-4.64121	3.46368e-06	2.80969e-05
HAUS4	ENSG00000092036	protein_coding	886.941	-0.0887427	0.150306	-0.590413	0.554914	0.665091
JPH4	ENSG00000092051	protein_coding	85.0203	-1.28789	0.44323	-2.90569	0.00366443	0.0119288
MYH7	ENSG00000092054	protein_coding	8.82488	1.07956	0.613286	1.76028	0.0783599	0.150637
CEBPE	ENSG00000092067	protein_coding	5.90276	0.230542	0.465953	0.494776	0.620759	0.721696
SLC7A8	ENSG00000092068	protein_coding	3139.72	-0.174291	0.308758	-0.56449	0.57242	0.680568
OSGEP	ENSG00000092094	protein_coding	1400.3	0.0729149	0.118672	0.614423	0.538936	0.6517
SLC22A17	ENSG00000092096	protein_coding	946.385	-1.02847	0.25874	-3.97492	7.04043e-05	0.000399794
RNF31	ENSG00000092098	protein_coding	818.797	0.0563757	0.134192	0.420112	0.674403	0.765045
SCFD1	ENSG00000092108	protein_coding	2100.84	0.0967305	0.0952794	1.01523	0.309997	0.434169
G2E3	ENSG00000092140	protein_coding	846.737	0.389669	0.14715	2.6481	0.0080946	0.0232799
HECTD1	ENSG00000092148	protein_coding	5415.58	-0.496831	0.144766	-3.43197	0.000599214	0.00256528
HNRNPC	ENSG00000092199	protein_coding	18186.7	0.0796309	0.0903158	0.881694	0.377942	0.503486
RPGRIP1	ENSG00000092200	protein_coding	50.1561	0.719036	0.270032	2.66278	0.00774972	0.0224242
SUPT16H	ENSG00000092201	protein_coding	6473.6	0.00737138	0.128213	0.0574932	0.954152	0.969863
TOX4	ENSG00000092203	protein_coding	3304.04	-0.491161	0.0933664	-5.26057	1.4361e-07	1.62241e-06
GEMIN2	ENSG00000092208	protein_coding	418.818	0.668736	0.146636	4.56052	5.10273e-06	3.97995e-05
TGM1	ENSG00000092295	protein_coding	582.717	3.5456	0.506446	7.00094	2.54255e-12	7.52837e-11
TINF2	ENSG00000092330	protein_coding	2279.11	-0.388818	0.117927	-3.29711	0.000976862	0.00389623
DAZL	ENSG00000092345	protein_coding	6.69993	0.52207	0.6297	0.829077	0.407061	0.53179
TBL1Y	ENSG00000092377	protein_coding	24.3446	0.487837	0.887087	0.549932	0.582366	0.688873
SEMA6A	ENSG00000092421	protein_coding	2187.53	0.819561	0.389384	2.10476	0.0353121	0.0792172
TRPM7	ENSG00000092439	protein_coding	1869.26	-0.0569432	0.146	-0.390023	0.69652	0.781913
TYRO3	ENSG00000092445	protein_coding	1045.64	0.498815	0.206459	2.41605	0.0156898	0.0404972
WDR76	ENSG00000092470	protein_coding	722.768	1.04674	0.22145	4.72673	2.28168e-06	1.93521e-05
CAPN3	ENSG00000092529	protein_coding	49.3705	-0.0360459	0.295529	-0.121971	0.902922	0.935435
SNAP23	ENSG00000092531	protein_coding	1879.07	-0.132946	0.106207	-1.25177	0.210654	0.325103
TBX15	ENSG00000092607	protein_coding	73.0169	1.13969	0.404844	2.81514	0.00487565	0.0152016
PHGDH	ENSG00000092621	protein_coding	6244.89	0.264223	0.302164	0.874434	0.381882	0.507261
COL9A3	ENSG00000092758	protein_coding	307.151	0.551279	0.396319	1.391	0.164226	0.268165
EZR	ENSG00000092820	protein_coding	24915	-0.888406	0.173233	-5.12838	2.92244e-07	3.08918e-06
MYL6	ENSG00000092841	protein_coding	45607.2	-0.968095	0.157934	-6.12975	8.80146e-10	1.60614e-08
AGO1	ENSG00000092847	protein_coding	1898.49	-0.164772	0.115553	-1.42594	0.153885	0.255256
TEKT2	ENSG00000092850	protein_coding	33.8225	1.59726	0.42232	3.78212	0.000155501	0.000798159
CLSPN	ENSG00000092853	protein_coding	441.678	1.81332	0.288051	6.29514	3.07126e-10	6.08563e-09
RFFL	ENSG00000092871	protein_coding	1240.52	-0.346003	0.171664	-2.01558	0.043844	0.0945344
UNC13D	ENSG00000092929	protein_coding	4523.77	1.67228	0.312676	5.34828	8.87942e-08	1.05578e-06
MFSD11	ENSG00000092931	protein_coding	1335.72	0.405904	0.126517	3.2083	0.0013352	0.00508263
DPYSL2	ENSG00000092964	protein_coding	2328.26	-1.63554	0.268311	-6.09571	1.0895e-09	1.95362e-08
TGFB2	ENSG00000092969	protein_coding	299.676	-0.625377	0.42169	-1.48303	0.138067	0.234712
GPATCH2	ENSG00000092978	protein_coding	881.039	0.155098	0.116041	1.33658	0.181359	0.289582
NUP50	ENSG00000093000	protein_coding	3236.84	0.421743	0.114279	3.69047	0.000223843	0.00109385
CDC45	ENSG00000093009	protein_coding	1019.68	2.14464	0.233132	9.19926	3.60408e-20	4.78085e-18
COMT	ENSG00000093010	protein_coding	9842.59	0.795871	0.220626	3.60734	0.000309358	0.00145088
ADA2	ENSG00000093072	protein_coding	1926.48	-0.464677	0.317942	-1.46152	0.143874	0.242228
AC016026.1	ENSG00000093100	lncRNA	6.40623	-0.0212932	0.370658	-0.057447	0.954189	0.969863
VNN3	ENSG00000093134	protein_coding	24.7993	0.301826	0.58157	0.518984	0.603772	0.707517
ECHDC1	ENSG00000093144	protein_coding	2828.6	-0.11601	0.139655	-0.830685	0.406152	0.530869
[truncated: 54,496 more rows]
