# Supplementary material for: MTHFD2 is a potential oncogene for its strong association with poor prognosis and high level of immune infiltrates in urothelial carcinomas of bladder
Source: BMC Cancer. 2022 May 17;22:556. doi: 10.1186/s12885-022-09606-0 (PMC9112551; doi:10.1186/s12885-022-09606-0)
Supplement: Supplementary file 2 — Additional file 2. [file 12885_2022_9606_MOESM2_ESM.xlsx]

## Sheet: Sheet1
	Cytoplasm		Nucleus
	UCB	Normal	UCB	Normal
a	8	0	1	0
b	8	0	1	0
c	4	2	0	0
