# Supplementary material for: MTHFD2 is a potential oncogene for its strong association with poor prognosis and high level of immune infiltrates in urothelial carcinomas of bladder
Source: BMC Cancer. 2022 May 17;22:556. doi: 10.1186/s12885-022-09606-0 (PMC9112551; doi:10.1186/s12885-022-09606-0)
Supplement: Supplementary file 3 — Additional file 3. [file 12885_2022_9606_MOESM3_ESM.xlsx]

## Sheet: Sheet 1
Table S2 Gene sets enriched in MTHFD2 high expression phenotype from different pathway databases
ID	Description	setSize	enrichmentScore	NES	pvalue	p.adjust	qvalues	rank	leading_edge	core_enrichment
REACTOME_FORMATION_OF_THE_CORNIFIED_ENVELOPE	REACTOME_FORMATION_OF_THE_CORNIFIED_ENVELOPE	128	0.786555	2.76662	0.00136054	0.0144542	0.0093901	2580	tags=56%, list=7%, signal=52%	SPRR2A/KRT6C/KRT75/KLK5/SPRR2G/KRT6B/CDSN/KRT1/DSG1/SPRR2D/KRT38/DSG3/TGM1/LCE3D/KLK13/PI3/SPRR2E/SPRR2F/KRT14/SPRR1B/DSC1/KLK8/KLK12/KRT24/SPRR2B/KRT34/SPINK6/KRT81/KLK14/KRT32/KRT6A/LCE3E/LCE2A/LCE1A/KRT31/KRT5/KRT9/DSC3/LCE3A/DSC2/KRT72/KRT71/FLG/CASP14/LCE2C/KRT85/LIPN/DSP/KRT35/KRT73/KRT84/KRT16/PKP1/RPTN/KRT74/TCHH/KRT3/LCE1B/KRT78/LCE6A/LCE2B/KRT2/LCE1C/KRT27/LCE2D/KRT77/KRT79/SPINK5/KRT37…
REACTOME_IMMUNOREGULATORY_INTERACTIONS_BETWEEN_A_LYMPHOID_AND_A_NON_LYMPHOID_CELL	REACTOME_IMMUNOREGULATORY_INTERACTIONS_BETWEEN_A_LYMPHOID_AND_A_NON_LYMPHOID_CELL	186	0.735353	2.70302	0.00131062	0.0144542	0.0093901	6353	tags=75%, list=17%, signal=62%	COL2A1/TREML4/CD8B/KIR3DL2/CD8A/KIR2DL3/IGKV2D-40/LILRB5/SIGLEC10/TREM1/KIR2DL4/LILRB4/IFITM1/SIGLEC1/LILRB2/LILRA6/COL17A1/ICAM1/KLRD1/CRTAM/TRBV7-9/FCGR3A/IGHV3-7/NCR2/IGLV6-57/ITGA4/IGHV4-59/SIGLEC7/KLRC1/NCR1/TREML2/CD300C/ULBP1/CD300E/IGKV5-2/SFTPD/IGKV1D-33/IGLV2-23/KIR3DL1/ITGB2/SH2D1A/LAIR2/CD226/SIGLEC12/IGHV2-5/IGKV4-1/IGLV3-1/CD300LF/LILRA5/IGHV3-48/SLAMF6/IGHV3-33/OSCAR/PILRA/CD300A/I…
REACTOME_KERATINIZATION	REACTOME_KERATINIZATION	216	0.688114	2.57503	0.00126743	0.0144542	0.0093901	2580	tags=38%, list=7%, signal=35%	SPRR2A/KRT6C/KRT75/KLK5/SPRR2G/KRT6B/CDSN/KRT1/DSG1/SPRR2D/KRT38/KRTAP13-2/DSG3/TGM1/LCE3D/KLK13/PI3/SPRR2E/SPRR2F/KRT14/SPRR1B/DSC1/KLK8/KLK12/KRT24/SPRR2B/KRT34/SPINK6/KRTAP3-1/KRT81/KRTAP3-3/KLK14/KRT32/KRT6A/LCE3E/KRTAP2-3/LCE2A/KRTAP19-1/LCE1A/KRT31/KRT5/KRT9/KRTAP19-5/DSC3/LCE3A/DSC2/KRT72/KRT71/FLG/CASP14/LCE2C/KRT85/LIPN/DSP/KRT35/KRT73/KRT84/KRT16/PKP1/RPTN/KRT74/TCHH/KRT3/LCE1B/KRT78/LC…
REACTOME_ANTIGEN_ACTIVATES_B_CELL_RECEPTOR_BCR_LEADING_TO_GENERATION_OF_SECOND_MESSENGERS	REACTOME_ANTIGEN_ACTIVATES_B_CELL_RECEPTOR_BCR_LEADING_TO_GENERATION_OF_SECOND_MESSENGERS	86	0.73114	2.4678	0.00146199	0.0144542	0.0093901	6887	tags=74%, list=19%, signal=61%	PIK3AP1/IGKV2D-40/IGHV3-7/IGLV6-57/IGHV4-59/IGKV5-2/IGKV1D-33/IGLV2-23/IGHV2-5/IGKV4-1/IGLV3-1/IGHV3-48/IGHV3-33/IGHV4-39/IGHV3-23/IGHV2-70/BTK/PIK3CD/IGKV1-12/IGKV1-17/IGLV1-47/IGKV1-39/IGHV1-69/IGLV2-11/IGHV3-11/IGKV1-33/IGLV1-40/IGHV4-34/ITPR3/IGLV7-43/IGKV2-28/IGKV3-11/IGHD/LYN/IGKV3-20/IGKV3-15/IGLV2-14/IGLV3-25/IGKV1-5/IGLV1-44/IGHM/CD79A/BLK/IGLV3-21/IGHV3-30/NCK1/IGHV3-13/IGHV1-2/IGKV1D-1…
REACTOME_FCGR_ACTIVATION	REACTOME_FCGR_ACTIVATION	69	0.754343	2.45372	0.00151976	0.0144542	0.0093901	5061	tags=74%, list=14%, signal=64%	IGKV2D-40/FCGR2A/FCGR3A/IGHV3-7/HCK/IGLV6-57/IGHV4-59/IGKV5-2/IGKV1D-33/IGLV2-23/IGHV2-5/IGKV4-1/IGLV3-1/IGHV3-48/IGHV3-33/IGHV4-39/IGHV3-23/FCGR1A/IGHV2-70/CD3G/IGKV1-12/IGKV1-17/IGLV1-47/IGKV1-39/IGHV1-69/IGLV2-11/IGHV3-11/IGKV1-33/IGLV1-40/IGHV4-34/IGLV7-43/IGKV2-28/IGKV3-11/LYN/IGKV3-20/IGKV3-15/IGLV2-14/IGLV3-25/IGKV1-5/IGLV1-44/IGLV3-21/CD247/IGHV3-30/IGHG2/IGHV3-13/IGHV1-2/IGKV1D-16/FYN/IG…
REACTOME_CD22_MEDIATED_BCR_REGULATION	REACTOME_CD22_MEDIATED_BCR_REGULATION	61	0.770525	2.44651	0.00154799	0.0144542	0.0093901	6578	tags=84%, list=18%, signal=69%	IGKV2D-40/IGHV3-7/IGLV6-57/IGHV4-59/IGKV5-2/IGKV1D-33/IGLV2-23/IGHV2-5/IGKV4-1/IGLV3-1/IGHV3-48/IGHV3-33/IGHV4-39/IGHV3-23/IGHV2-70/IGKV1-12/IGKV1-17/IGLV1-47/IGKV1-39/IGHV1-69/IGLV2-11/IGHV3-11/IGKV1-33/IGLV1-40/IGHV4-34/IGLV7-43/IGKV2-28/IGKV3-11/IGHD/LYN/IGKV3-20/IGKV3-15/IGLV2-14/IGLV3-25/IGKV1-5/IGLV1-44/IGHM/CD79A/IGLV3-21/IGHV3-30/IGHV3-13/IGHV1-2/IGKV1D-16/IGLV3-19/IGHV3-53/IGLC2/CD22/IGL…
KEGG_GRAFT_VERSUS_HOST_DISEASE	KEGG_GRAFT_VERSUS_HOST_DISEASE	37	0.822303	2.41283	0.00160514	0.0144542	0.0093901	5132	tags=86%, list=14%, signal=74%	IFNG/PRF1/KIR3DL2/CD80/FASLG/KIR2DL3/GZMB/KLRD1/CD86/HLA-DQA1/TNF/KLRC1/IL6/KIR3DL1/HLA-DQB1/FAS/IL1B/HLA-DRA/HLA-DOB/HLA-DQA2/HLA-DOA/KIR2DL1/HLA-DMB/HLA-DPA1/HLA-DRB1/HLA-B/HLA-DRB5/HLA-DPB1/CD28/IL1A/HLA-F/HLA-C
KEGG_CYTOKINE_CYTOKINE_RECEPTOR_INTERACTION	KEGG_CYTOKINE_CYTOKINE_RECEPTOR_INTERACTION	263	0.625749	2.39209	0.00121803	0.0144542	0.0093901	5457	tags=48%, list=15%, signal=41%	IFNK/CXCL5/CXCL11/IL12RB2/PRL/CXCL10/CCL7/IL20/CXCL9/IFNG/PPBP/CCL8/CCL18/CSF2/BMPR1B/CNTFR/IL1R2/CCL20/CSF3/IFNL3/IL22RA2/EGFR/IFNL2/FASLG/IL20RB/CD70/CCL24/IL21/IFNL1/CCL4/IL2RA/CCL13/CCL4L2/NGFR/IL1RAP/IL21R/OSMR/CCL3/TNFRSF9/CCL5/IFNB1/CCR5/CXCL13/IL7R/TNFSF13B/TNF/INHBA/VEGFC/IL12RB1/TGFB2/IL15RA/CCL1/TNFSF18/IL6/CXCL1/CSF2RB/PF4/CXCL3/IL2RB/CCR2/CCL25/IL12A/IL15/LEP/TNFRSF11B/IL24/CXCR3/KIT…
KEGG_ANTIGEN_PROCESSING_AND_PRESENTATION	KEGG_ANTIGEN_PROCESSING_AND_PRESENTATION	81	0.710841	2.37101	0.00146843	0.0144542	0.0093901	5132	tags=49%, list=14%, signal=43%	CD8B/KIR3DL2/KIR2DS4/CD8A/KIR2DL3/KLRC2/KIR2DL4/KLRC3/KLRD1/HLA-DQA1/TAP1/KLRC4/KLRC1/KIR3DL1/HLA-DQB1/CTSL/TAP2/HLA-DRA/HLA-DOB/HLA-DQA2/HLA-DOA/KIR2DL1/HLA-DMB/HLA-DPA1/LTA/CIITA/HLA-DRB1/HLA-B/CTSB/HSPA6/HLA-DRB5/HLA-DPB1/CD4/CD74/IFI30/HSPA8/HLA-F/HSPA5/B2M/HLA-C
REACTOME_CREATION_OF_C4_AND_C2_ACTIVATORS	REACTOME_CREATION_OF_C4_AND_C2_ACTIVATORS	71	0.723768	2.36368	0.00152905	0.0144542	0.0093901	5863	tags=72%, list=16%, signal=60%	IGKV2D-40/IGHV3-7/C1QC/C1QB/IGLV6-57/IGHV4-59/IGKV5-2/IGKV1D-33/IGLV2-23/C1QA/IGHV2-5/IGKV4-1/IGLV3-1/IGHV3-48/IGHV3-33/IGHV4-39/IGHV3-23/IGHV2-70/IGKV1-12/IGKV1-17/IGLV1-47/IGKV1-39/IGHV1-69/IGLV2-11/IGHV3-11/IGKV1-33/IGLV1-40/IGHV4-34/IGLV7-43/IGKV2-28/IGKV3-11/IGKV3-20/C1S/IGKV3-15/IGLV2-14/IGLV3-25/IGKV1-5/IGLV1-44/C1R/IGLV3-21/IGHV3-30/IGHG2/IGHV3-13/IGHV1-2/IGKV1D-16/IGLV3-19/IGHV3-53/IGHG1…
REACTOME_FCGR3A_MEDIATED_IL10_SYNTHESIS	REACTOME_FCGR3A_MEDIATED_IL10_SYNTHESIS	95	0.689356	2.36301	0.0014245	0.0144542	0.0093901	5816	tags=61%, list=16%, signal=51%	IGKV2D-40/ADCY7/FCGR2A/FCGR3A/IGHV3-7/HCK/IGLV6-57/IGHV4-59/IGKV5-2/IGKV1D-33/IGLV2-23/IGHV2-5/IGKV4-1/IGLV3-1/IGHV3-48/IGHV3-33/IGHV4-39/IGHV3-23/FCGR1A/IGHV2-70/CD3G/IGKV1-12/IGKV1-17/IGLV1-47/IGKV1-39/IGHV1-69/IGLV2-11/IGHV3-11/IGKV1-33/IGLV1-40/IGHV4-34/ADCY3/ITPR3/IGLV7-43/IGKV2-28/IGKV3-11/LYN/IGKV3-20/IGKV3-15/IGLV2-14/IGLV3-25/IGKV1-5/IGLV1-44/IGLV3-21/CD247/IGHV3-30/IGHG2/IGHV3-13/IGHV1-…
REACTOME_INTERLEUKIN_10_SIGNALING	REACTOME_INTERLEUKIN_10_SIGNALING	45	0.787379	2.35535	0.00163132	0.0144542	0.0093901	4554	tags=67%, list=12%, signal=58%	CXCL10/CSF2/IL1R2/CCL20/CSF3/CD80/CCL4/CCL3/ICAM1/CCL5/CD86/CCR5/TNF/FCER2/IL6/CXCL1/CCR2/IL12A/FPR1/CCL3L3/CXCL2/CXCL8/IL1B/CCR1/CSF1/IL10RA/CCL22/IL1A/PTAFR/LIF
WP_RETINOBLASTOMA_GENE_IN_CANCER	WP_RETINOBLASTOMA_GENE_IN_CANCER	87	0.697118	2.35502	0.00146199	0.0144542	0.0093901	6521	tags=64%, list=18%, signal=53%	CDC25B/MYC/ANLN/CDK6/RBP1/CCNE2/ORC1/CCNA2/TYMS/SMC2/RRM2/KIF4A/CCNB1/E2F3/CCNB2/RRM1/E2F2/PRIM1/RFC3/MCM4/DNMT1/MCM6/PRKDC/MSH6/TTK/TOP2A/CHEK1/CDC25A/RFC4/CDC45/HMGB2/CDK1/TFDP1/PLK4/CDT1/BARD1/POLE2/CDC7/E2F1/STMN1/SMC1A/PCNA/POLA1/FANCG/CCNE1/DCK/SMC3/SAP30/MCM7/SUV39H1/CDK4/RPA1/H2AZ1/DHFR/RPA3/CDK2
REACTOME_FCERI_MEDIATED_CA_2_MOBILIZATION	REACTOME_FCERI_MEDIATED_CA_2_MOBILIZATION	86	0.697431	2.35402	0.00146199	0.0144542	0.0093901	6523	tags=66%, list=18%, signal=55%	IGKV2D-40/IGHV3-7/IGLV6-57/IGHV4-59/FCER1G/IGKV5-2/IGKV1D-33/LCP2/IGLV2-23/IGHV2-5/IGKV4-1/IGLV3-1/IGHV3-48/IGHV3-33/IGHV4-39/IGHV3-23/IGHV2-70/BTK/IGKV1-12/IGKV1-17/IGLV1-47/ITK/IGKV1-39/IGHV1-69/IGLV2-11/IGHV3-11/IGKV1-33/IGLV1-40/IGHV4-34/ITPR3/IGLV7-43/IGKV2-28/IGKV3-11/LYN/IGKV3-20/GRAP2/IGKV3-15/IGLV2-14/IGLV3-25/IGHE/IGKV1-5/IGLV1-44/IGLV3-21/IGHV3-30/IGHV3-13/IGHV1-2/IGKV1D-16/ITPR2/IGLV3…
REACTOME_CELL_SURFACE_INTERACTIONS_AT_THE_VASCULAR_WALL	REACTOME_CELL_SURFACE_INTERACTIONS_AT_THE_VASCULAR_WALL	194	0.631768	2.34175	0.001287	0.0144542	0.0093901	6032	tags=56%, list=17%, signal=47%	PSG5/SLC16A1/L1CAM/SLC7A11/PSG11/PSG2/CAV1/IGKV2D-40/TREM1/PSG9/PSG6/SLC7A5/CD177/IGHV3-7/PSG4/OLR1/IGLV6-57/ITGA4/IGHV4-59/FCER1G/CD84/SLC7A10/ITGAM/SIRPA/IGKV5-2/PF4/IGKV1D-33/IGLV2-23/ANGPT1/FN1/ITGB2/CD44/IGHV2-5/IGKV4-1/IGLV3-1/SLC7A7/IGHV3-48/TSPAN7/IGHV3-33/ITGAX/IGHV4-39/IGHV3-23/IGHV2-70/CD48/IGKV1-12/IGKV1-17/IGLV1-47/PSG3/IGKV1-39/DOK2/IGHV1-69/IGLV2-11/IGHV3-11/IGKV1-33/CD2/IGLV1-40/I…
REACTOME_ROLE_OF_LAT2_NTAL_LAB_ON_CALCIUM_MOBILIZATION	REACTOME_ROLE_OF_LAT2_NTAL_LAB_ON_CALCIUM_MOBILIZATION	71	0.716853	2.3411	0.00152905	0.0144542	0.0093901	6523	tags=72%, list=18%, signal=59%	IGKV2D-40/IGHV3-7/IGLV6-57/IGHV4-59/FCER1G/IGKV5-2/IGKV1D-33/IGLV2-23/IGHV2-5/IGKV4-1/IGLV3-1/LAT2/IGHV3-48/IGHV3-33/IGHV4-39/IGHV3-23/IGHV2-70/IGKV1-12/IGKV1-17/IGLV1-47/IGKV1-39/IGHV1-69/IGLV2-11/IGHV3-11/IGKV1-33/IGLV1-40/IGHV4-34/IGLV7-43/IGKV2-28/IGKV3-11/LYN/IGKV3-20/IGKV3-15/IGLV2-14/IGLV3-25/IGHE/IGKV1-5/IGLV1-44/IGLV3-21/IGHV3-30/IGHV3-13/IGHV1-2/IGKV1D-16/FYN/IGLV3-19/IGHV3-53/IGLC2/IGL…
KEGG_HEMATOPOIETIC_CELL_LINEAGE	KEGG_HEMATOPOIETIC_CELL_LINEAGE	84	0.695583	2.32997	0.0014771	0.0144542	0.0093901	5935	tags=63%, list=16%, signal=53%	CD8B/CSF2/IL1R2/CSF3/CD38/CD8A/IL2RA/ANPEP/IL7R/TNF/ITGA4/FCER2/ITGAM/IL6/CD44/CR2/KITLG/CR1/CSF1R/DNTT/FCGR1A/CD3G/IL1B/HLA-DRA/IL11/CD2/MS4A1/ITGB3/CD3E/CSF1/CD14/ITGA2/CD37/CD7/HLA-DRB1/CD5/CSF2RA/IL5RA/HLA-DRB5/ITGA6/CD33/CD4/ITGA5/CD1B/IL1A/ITGA2B/CD19/TFRC/CD59/MME/CD22/THPO/CD1D
REACTOME_ROLE_OF_PHOSPHOLIPIDS_IN_PHAGOCYTOSIS	REACTOME_ROLE_OF_PHOSPHOLIPIDS_IN_PHAGOCYTOSIS	82	0.696681	2.32914	0.00147275	0.0144542	0.0093901	5061	tags=62%, list=14%, signal=54%	IGKV2D-40/FCGR2A/FCGR3A/IGHV3-7/IGLV6-57/IGHV4-59/IGKV5-2/IGKV1D-33/IGLV2-23/IGHV2-5/IGKV4-1/IGLV3-1/IGHV3-48/IGHV3-33/IGHV4-39/IGHV3-23/FCGR1A/IGHV2-70/CD3G/IGKV1-12/IGKV1-17/IGLV1-47/IGKV1-39/IGHV1-69/IGLV2-11/IGHV3-11/IGKV1-33/IGLV1-40/IGHV4-34/ITPR3/IGLV7-43/IGKV2-28/IGKV3-11/IGKV3-20/IGKV3-15/IGLV2-14/IGLV3-25/IGKV1-5/IGLV1-44/IGLV3-21/CD247/IGHV3-30/IGHG2/IGHV3-13/IGHV1-2/IGKV1D-16/ITPR2/IG…
REACTOME_INITIAL_TRIGGERING_OF_COMPLEMENT	REACTOME_INITIAL_TRIGGERING_OF_COMPLEMENT	79	0.699687	2.31581	0.00149925	0.0144542	0.0093901	5863	tags=68%, list=16%, signal=57%	IGKV2D-40/IGHV3-7/C1QC/C1QB/IGLV6-57/IGHV4-59/IGKV5-2/IGKV1D-33/IGLV2-23/C1QA/IGHV2-5/IGKV4-1/IGLV3-1/IGHV3-48/IGHV3-33/IGHV4-39/IGHV3-23/IGHV2-70/IGKV1-12/IGKV1-17/IGLV1-47/IGKV1-39/IGHV1-69/IGLV2-11/IGHV3-11/IGKV1-33/IGLV1-40/IGHV4-34/IGLV7-43/CFB/IGKV2-28/IGKV3-11/GZMM/IGKV3-20/C1S/IGKV3-15/IGLV2-14/IGLV3-25/IGKV1-5/IGLV1-44/C1R/IGLV3-21/IGHV3-30/IGHG2/IGHV3-13/IGHV1-2/IGKV1D-16/IGLV3-19/IGHV3…
WP_TYROBP_CAUSAL_NETWORK	WP_TYROBP_CAUSAL_NETWORK	61	0.726429	2.3065	0.00154799	0.0144542	0.0093901	5698	tags=59%, list=16%, signal=50%	LGALS9B/SPP1/PLEK/LGALS9C/SAMSN1/NCF2/C1QC/RUNX3/CD84/ITGAM/DPYD/ITGB2/NCKAP1L/SLC7A7/ITGAX/IGSF6/BIN2/RNASE6/TYROBP/PPP1R18/IL10RA/LOXL3/CD37/TGFBR1/RGS1/CD4/NRROS/ADAP2/MAF/GAL3ST4/SH2B3/TMEM106A/IL13RA1/SFT2D2/TNFRSF1B/CXCL16
REACTOME_PARASITE_INFECTION	REACTOME_PARASITE_INFECTION	116	0.661948	2.30313	0.0013986	0.0144542	0.0093901	8596	tags=67%, list=24%, signal=52%	IGKV2D-40/FCGR3A/IGHV3-7/HCK/IGLV6-57/IGHV4-59/IGKV5-2/IGKV1D-33/IGLV2-23/IGHV2-5/IGKV4-1/IGLV3-1/NCKAP1L/IGHV3-48/IGHV3-33/IGHV4-39/IGHV3-23/IGHV2-70/CD3G/BTK/IGKV1-12/IGKV1-17/IGLV1-47/IGKV1-39/IGHV1-69/IGLV2-11/IGHV3-11/IGKV1-33/IGLV1-40/WASF1/WIPF3/IGHV4-34/MYO10/MYO5A/IGLV7-43/WAS/IGKV2-28/IGKV3-11/WIPF1/LYN/IGKV3-20/IGKV3-15/IGLV2-14/IGLV3-25/IGKV1-5/IGLV1-44/IGLV3-21/CD247/IGHV3-30/NCK1/IG…
REACTOME_GENERATION_OF_SECOND_MESSENGER_MOLECULES	REACTOME_GENERATION_OF_SECOND_MESSENGER_MOLECULES	37	0.773644	2.27006	0.00160514	0.0144542	0.0093901	5103	tags=76%, list=14%, signal=65%	FYB1/TRBV7-9/HLA-DQA1/PAK3/LCP2/HLA-DQB1/CD3G/HLA-DRA/ITK/HLA-DQA2/TRBV12-3/CD3E/HLA-DPA1/TRAV8-4/LCK/WAS/HLA-DRB1/TRAV19/GRAP2/HLA-DQB2/ZAP70/HLA-DRB5/HLA-DPB1/CD4/CD247/NCK1/CD101/ENAH
WP_TYPE_II_INTERFERON_SIGNALING_IFNG	WP_TYPE_II_INTERFERON_SIGNALING_IFNG	37	0.772471	2.26661	0.00160514	0.0144542	0.0093901	4965	tags=65%, list=14%, signal=56%	CXCL10/CXCL9/IFNG/GBP1/IFIT2/ICAM1/IFNB1/CYBB/TAP1/IRF8/STAT1/PSMB9/SOCS1/H4C14/REG1A/SPI1/IL1B/IRF4/CIITA/HLA-B/IFI6/IRF1/JAK2/EIF2AK2
KEGG_CELL_ADHESION_MOLECULES_CAMS	KEGG_CELL_ADHESION_MOLECULES_CAMS	130	0.642271	2.25758	0.00136612	0.0144542	0.0093901	5952	tags=52%, list=16%, signal=44%	CLDN6/CLDN17/CNTNAP2/L1CAM/CD274/PDCD1LG2/CLDN19/CD8B/CDH2/NRCAM/CD80/CD8A/CLDN8/CDH3/SIGLEC1/ICAM1/CD86/HLA-DQA1/NCAM2/PDCD1/ITGA4/PTPRC/CLDN10/ITGAM/ICOS/CLDN14/NLGN1/ITGB2/CD226/HLA-DQB1/CADM3/CTLA4/HLA-DRA/HLA-DOB/HLA-DQA2/HLA-DOA/CD2/ITGB8/MAG/HLA-DMB/SPN/HLA-DPA1/VCAM1/SELPLG/ITGAL/HLA-DRB1/HLA-B/HLA-DRB5/HLA-DPB1/ITGA6/CD28/CD4/ICAM3/CNTN1/CD6/NFASC/PVR/CDH15/CNTN2/NECTIN3/HLA-F/ITGB1/HLA-…
REACTOME_PD_1_SIGNALING	REACTOME_PD_1_SIGNALING	26	0.822372	2.24107	0.00161551	0.0144542	0.0093901	4020	tags=81%, list=11%, signal=72%	CD274/PDCD1LG2/TRBV7-9/HLA-DQA1/PDCD1/HLA-DQB1/CD3G/HLA-DRA/HLA-DQA2/TRBV12-3/CD3E/HLA-DPA1/TRAV8-4/LCK/HLA-DRB1/TRAV19/HLA-DQB2/HLA-DRB5/HLA-DPB1/CD4/CD247
REACTOME_SIGNALING_BY_THE_B_CELL_RECEPTOR_BCR_	REACTOME_SIGNALING_BY_THE_B_CELL_RECEPTOR_BCR_	166	0.616825	2.23325	0.00134771	0.0144542	0.0093901	9411	tags=63%, list=26%, signal=47%	PIK3AP1/PSMA8/IGKV2D-40/IGHV3-7/IGLV6-57/IGHV4-59/RASGRP1/IGKV5-2/IGKV1D-33/IGLV2-23/PSMB9/IGHV2-5/IGKV4-1/IGLV3-1/IGHV3-48/IGHV3-33/IGHV4-39/IGHV3-23/IGHV2-70/BTK/PIK3CD/IGKV1-12/IGKV1-17/IGLV1-47/IGKV1-39/IGHV1-69/IGLV2-11/IGHV3-11/IGKV1-33/IGLV1-40/IGHV4-34/ITPR3/IGLV7-43/IGKV2-28/IGKV3-11/IGHD/LYN/IGKV3-20/IGKV3-15/IGLV2-14/IGLV3-25/IGKV1-5/IGLV1-44/IGHM/CD79A/BLK/IGLV3-21/IGHV3-30/NCK1/IGHV3…
KEGG_TYPE_I_DIABETES_MELLITUS	KEGG_TYPE_I_DIABETES_MELLITUS	41	0.752311	2.22597	0.00162338	0.0144542	0.0093901	5132	tags=76%, list=14%, signal=65%	GAD2/IFNG/PRF1/CD80/FASLG/GZMB/CD86/HLA-DQA1/TNF/PTPRN/IL12A/HLA-DQB1/CPE/FAS/IL1B/HLA-DRA/HLA-DOB/HLA-DQA2/HLA-DOA/HLA-DMB/HLA-DPA1/LTA/HLA-DRB1/HLA-B/HLA-DRB5/HLA-DPB1/CD28/IL1A/HLA-F/HSPD1/HLA-C
KEGG_LEISHMANIA_INFECTION	KEGG_LEISHMANIA_INFECTION	70	0.678002	2.21201	0.00153139	0.0144542	0.0093901	4861	tags=49%, list=13%, signal=42%	IFNG/FCGR2A/NCF2/NCF1/FCGR3A/HLA-DQA1/TNF/ITGA4/TGFB2/ITGAM/STAT1/ITGB2/IL12A/HLA-DQB1/CR1/FCGR1A/IL1B/HLA-DRA/HLA-DOB/HLA-DQA2/HLA-DOA/HLA-DMB/HLA-DPA1/MAPK12/FCGR2C/FCGR3B/HLA-DRB1/HLA-DRB5/HLA-DPB1/IRAK1/TLR2/IL1A/JAK2/ITGB1
REACTOME_FCERI_MEDIATED_MAPK_ACTIVATION	REACTOME_FCERI_MEDIATED_MAPK_ACTIVATION	87	0.654505	2.21107	0.00146199	0.0144542	0.0093901	4863	tags=54%, list=13%, signal=47%	IGKV2D-40/IGHV3-7/IGLV6-57/IGHV4-59/FCER1G/IGKV5-2/IGKV1D-33/LCP2/IGLV2-23/IGHV2-5/IGKV4-1/IGLV3-1/IGHV3-48/IGHV3-33/IGHV4-39/IGHV3-23/IGHV2-70/IGKV1-12/IGKV1-17/IGLV1-47/IGKV1-39/IGHV1-69/IGLV2-11/IGHV3-11/IGKV1-33/IGLV1-40/IGHV4-34/IGLV7-43/IGKV2-28/IGKV3-11/LYN/IGKV3-20/GRAP2/IGKV3-15/IGLV2-14/IGLV3-25/IGHE/IGKV1-5/IGLV1-44/IGLV3-21/IGHV3-30/IGHV3-13/IGHV1-2/IGKV1D-16/NRAS/IGLV3-19/IGHV3-53
WP_ALLOGRAFT_REJECTION	WP_ALLOGRAFT_REJECTION	89	0.651785	2.20956	0.00144718	0.0144542	0.0093901	7487	tags=64%, list=21%, signal=51%	CXCL11/CXCL9/IFNG/GNLY/PRF1/CD80/FASLG/IL21/IL2RA/GZMB/CD86/CXCL13/HLA-DQA1/C1QC/TNF/C1QB/GDNF/STAT1/IL12A/HLA-DQB1/C1QA/CTLA4/CXCL8/FAS/IL1B/HLA-DRA/HLA-DOB/HLA-DQA2/HLA-DOA/HLA-DMB/HLA-DPA1/TUBA1B/HLA-DRB1/HLA-B/HLA-DRB5/HLA-DPB1/CD28/CXCL12/FOXP3/IL1A/CXCR5/HLA-F/LRRK2/CCL21/HLA-C/C4B/IL13/IL22/HLA-A/C5/VIM/IL10/COL5A1/CD40LG/C4A/HLA-DMA/TGFB1
REACTOME_FCGAMMA_RECEPTOR_FCGR_DEPENDENT_PHAGOCYTOSIS	REACTOME_FCGAMMA_RECEPTOR_FCGR_DEPENDENT_PHAGOCYTOSIS	143	0.617292	2.19867	0.00134771	0.0144542	0.0093901	8596	tags=61%, list=24%, signal=47%	IGKV2D-40/FCGR2A/FCGR3A/IGHV3-7/HCK/IGLV6-57/IGHV4-59/IGKV5-2/IGKV1D-33/IGLV2-23/IGHV2-5/IGKV4-1/IGLV3-1/NCKAP1L/IGHV3-48/IGHV3-33/IGHV4-39/IGHV3-23/FCGR1A/IGHV2-70/CD3G/BTK/IGKV1-12/IGKV1-17/IGLV1-47/IGKV1-39/IGHV1-69/IGLV2-11/IGHV3-11/IGKV1-33/IGLV1-40/WASF1/WIPF3/IGHV4-34/MYO10/MYO5A/ITPR3/IGLV7-43/WAS/IGKV2-28/IGKV3-11/WIPF1/LYN/IGKV3-20/IGKV3-15/IGLV2-14/IGLV3-25/IGKV1-5/IGLV1-44/IGLV3-21/CD…
PID_IL12_2PATHWAY	PID_IL12_2PATHWAY	62	0.687546	2.18816	0.00155039	0.0144542	0.0093901	5102	tags=50%, list=14%, signal=43%	IL12RB2/IFNG/CD8B/FASLG/GZMA/EOMES/CD8A/CCL4/IL2RA/GZMB/CCL3/CCR5/IL12RB1/STAT1/IL2RB/IL12A/SOCS1/TBX21/IL18RAP/CD3G/IL1B/HLA-DRA/STAT4/CD3E/LCK/IL2RG/CD4/CD247/JAK2/B2M/IL18R1
REACTOME_DNA_STRAND_ELONGATION	REACTOME_DNA_STRAND_ELONGATION	32	0.760957	2.16866	0.00159744	0.0144542	0.0093901	6995	tags=84%, list=19%, signal=68%	MCM2/PRIM1/RFC3/MCM4/MCM6/RFC4/GINS1/GINS4/FEN1/MCM8/CDC45/PCNA/POLA1/POLD1/PRIM2/DNA2/POLD2/GINS2/MCM7/MCM5/RPA1/RPA3/GINS3/RFC1/POLA2/RFC2/POLD3
REACTOME_CHEMOKINE_RECEPTORS_BIND_CHEMOKINES	REACTOME_CHEMOKINE_RECEPTORS_BIND_CHEMOKINES	57	0.688291	2.1645	0.00155763	0.0144542	0.0093901	6870	tags=68%, list=19%, signal=56%	CXCL5/CXCL11/CXCL10/CCL7/CXCL9/PPBP/CCL20/CCL4/CCL13/CCL3/CCL5/CCR5/CXCL13/CCL1/CXCL1/PF4/CXCL3/CCR2/CCL25/CXCR3/CCL3L3/CXCL2/CXCL8/CXCR6/CCR1/CCR8/XCL2/CCL22/CXCL12/CXCL6/CXCR5/CCL21/CCL28/CXCL16/CCR6/CCR4/CXCR4/CCR3/CCL2
KEGG_NATURAL_KILLER_CELL_MEDIATED_CYTOTOXICITY	KEGG_NATURAL_KILLER_CELL_MEDIATED_CYTOTOXICITY	132	0.611895	2.1578	0.0013624	0.0144542	0.0093901	6008	tags=42%, list=16%, signal=36%	IFNG/CSF2/RAET1L/PRKCG/PRF1/KIR3DL2/FASLG/KIR2DS4/KIR2DL3/KLRC2/KIR2DL4/KLRC3/GZMB/ICAM1/KLRD1/IFNB1/FCGR3A/TNF/NCR2/FCER1G/KLRC1/NCR1/ULBP1/LCP2/KIR3DL1/ITGB2/SH2D1A/FAS/CD48/PIK3CD/MICB/SH2D1B/KIR2DL1/TYROBP/LCK/ITGAL/FCGR3B/HLA-B/PIK3R5/SHC4/TNFSF10/RAC2/ZAP70/PIK3CG/CD247/NRAS/RAC3/FYN/ULBP2/HLA-C/ULBP3/NFATC1/SHC1/TNFRSF10A/HLA-A/HCST
REACTOME_RESOLUTION_OF_SISTER_CHROMATID_COHESION	REACTOME_RESOLUTION_OF_SISTER_CHROMATID_COHESION	126	0.612059	2.15779	0.00136054	0.0144542	0.0093901	9244	tags=60%, list=25%, signal=45%	TUBB2B/TUBB4A/TUBAL3/TUBB6/KIF18A/CENPA/PLK1/TUBB2A/TUBB3/CDCA5/CDC20/CDCA8/MAD2L1/SPC25/CCNB1/NDC80/TUBA1B/NDE1/BUB1/CCNB2/CENPF/KIF2C/BIRC5/BUB1B/CENPN/CENPI/CENPE/CENPL/INCENP/SGO2/SKA1/NUF2/ERCC6L/TUBA1C/KNL1/AURKB/CENPO/KIF2A/CDK1/CKAP5/TUBA1A/ZWINT/CENPU/TUBA4A/SMC1A/CENPK/SGO1/CENPH/NUP160/SKA2/SMC3/RAD21/SPDL1/ZW10/SEH1L/NUP107/STAG1/CENPQ/XPO1/ZWILCH/DSN1/PDS5B/CENPP/DYNC1LI1/KNTC1/NUP37…
KEGG_ALLOGRAFT_REJECTION	KEGG_ALLOGRAFT_REJECTION	35	0.738618	2.14831	0.0015949	0.0144542	0.0093901	5132	tags=69%, list=14%, signal=59%	IFNG/PRF1/CD80/FASLG/GZMB/CD86/HLA-DQA1/TNF/IL12A/HLA-DQB1/FAS/HLA-DRA/HLA-DOB/HLA-DQA2/HLA-DOA/HLA-DMB/HLA-DPA1/HLA-DRB1/HLA-B/HLA-DRB5/HLA-DPB1/CD28/HLA-F/HLA-C
WP_PATHOGENESIS_OF_SARSCOV2_MEDIATED_BY_NSP9NSP10_COMPLEX	WP_PATHOGENESIS_OF_SARSCOV2_MEDIATED_BY_NSP9NSP10_COMPLEX	21	0.827073	2.1448	0.00167224	0.0144542	0.0093901	4676	tags=81%, list=13%, signal=71%	CD8B/CD8A/IL6/CXCL8/CD3G/HLA-DRA/CD2/CD3E/LCK/MMP25/HLA-DRB1/ZAP70/HLA-DRB5/LBP/CD4/CD247/FYN
REACTOME_FCERI_MEDIATED_NF_KB_ACTIVATION	REACTOME_FCERI_MEDIATED_NF_KB_ACTIVATION	136	0.602078	2.13166	0.00135135	0.0144542	0.0093901	9411	tags=59%, list=26%, signal=44%	PSMA8/IGKV2D-40/IGHV3-7/IGLV6-57/IGHV4-59/FCER1G/RASGRP1/IGKV5-2/IGKV1D-33/IGLV2-23/PSMB9/IGHV2-5/IGKV4-1/IGLV3-1/IGHV3-48/IGHV3-33/IGHV4-39/IGHV3-23/IGHV2-70/IGKV1-12/IGKV1-17/IGLV1-47/PRKCQ/IGKV1-39/IGHV1-69/IGLV2-11/IGHV3-11/IGKV1-33/IGLV1-40/IGHV4-34/IGLV7-43/IGKV2-28/IGKV3-11/LYN/IGKV3-20/IGKV3-15/IGLV2-14/IGLV3-25/IGHE/IGKV1-5/IGLV1-44/IGLV3-21/RASGRP4/IGHV3-30/IGHV3-13/IGHV1-2/IGKV1D-16/IG…
WP_HAIR_FOLLICLE_DEVELOPMENT_CYTODIFFERENTIATION_PART_3_OF_3	WP_HAIR_FOLLICLE_DEVELOPMENT_CYTODIFFERENTIATION_PART_3_OF_3	87	0.629828	2.1277	0.00146199	0.0144542	0.0093901	6719	tags=51%, list=18%, signal=41%	KLK5/DSG1/KLK7/KLK13/SPINK6/KLK6/KRTAP3-3/KLK14/WIF1/IFNG/DSC2/SOSTDC1/LHX2/CASP14/EGFR/FOXE1/FST/RUNX3/SOX2/SOX9/KITLG/NR3C1/SPINK5/SFRP1/GLI2/EGR2/GAS1/LRIG1/GJB6/SMAD1/PERP/PHLDA1/CCN2/NFATC1/ADAM17/GTPBP4/HOXC12/NOTCH2/LEF1/TCF4/BCL11B/KRT15/HR/DKK3
WP_DNA_REPLICATION	WP_DNA_REPLICATION	42	0.71396	2.12476	0.00160256	0.0144542	0.0093901	6995	tags=69%, list=19%, signal=56%	MCM10/ORC1/MCM2/PRIM1/RFC3/MCM4/MCM6/RFC4/CDC45/CDT1/DBF4/POLE2/CDC7/CDC6/PCNA/POLA1/POLD1/PRIM2/POLD2/MCM7/MCM5/RPA1/RPA3/CDK2/ORC6/RFC1/POLA2/RFC2/POLD3
REACTOME_SEPARATION_OF_SISTER_CHROMATIDS	REACTOME_SEPARATION_OF_SISTER_CHROMATIDS	191	0.572158	2.11193	0.00130208	0.0144542	0.0093901	10730	tags=62%, list=29%, signal=44%	TUBB2B/TUBB4A/TUBAL3/PSMA8/TUBB6/KIF18A/CENPA/PSMB9/PLK1/TUBB2A/TUBB3/CDCA5/CDC20/CDCA8/MAD2L1/SPC25/NDC80/TUBA1B/NDE1/BUB1/CENPF/KIF2C/BIRC5/BUB1B/CENPN/CENPI/CENPE/CENPL/INCENP/SGO2/SKA1/PTTG1/NUF2/ERCC6L/ESPL1/TUBA1C/KNL1/AURKB/CENPO/KIF2A/CKAP5/TUBA1A/ZWINT/CENPU/TUBA4A/SMC1A/PSMD2/CENPK/SGO1/UBE2C/CENPH/NUP160/SKA2/SMC3/PSMA6/PSMC1/RAD21/SPDL1/ZW10/PSMD11/PSMD5/PSMD1/SEH1L/NUP107/STAG1/UBE2S…
REACTOME_ACTIVATION_OF_THE_PRE_REPLICATIVE_COMPLEX	REACTOME_ACTIVATION_OF_THE_PRE_REPLICATIVE_COMPLEX	33	0.735435	2.11075	0.0015949	0.0144542	0.0093901	6849	tags=70%, list=19%, signal=57%	MCM10/ORC1/MCM2/PRIM1/MCM4/MCM6/MCM8/CDC45/CDT1/DBF4/POLE2/CDC7/POLE3/CDC6/POLA1/PRIM2/MCM7/MCM5/RPA1/RPA3/CDK2/ORC6/POLA2
REACTOME_MITOTIC_METAPHASE_AND_ANAPHASE	REACTOME_MITOTIC_METAPHASE_AND_ANAPHASE	236	0.556773	2.10566	0.00123001	0.0144542	0.0093901	10730	tags=60%, list=29%, signal=42%	TUBB2B/TUBB4A/TUBAL3/PSMA8/TUBB6/KIF18A/CENPA/PSMB9/PLK1/TUBB2A/TUBB3/CDCA5/CDC20/FBXO5/CDCA8/MAD2L1/SPC25/CCNB1/NDC80/TUBA1B/LMNB1/NDE1/BUB1/CCNB2/CENPF/KIF2C/BIRC5/BUB1B/CENPN/CENPI/CENPE/CENPL/INCENP/SGO2/NUP155/SKA1/PTTG1/NUF2/ERCC6L/ESPL1/TUBA1C/KNL1/AURKB/CENPO/KIF2A/CDK1/CKAP5/TUBA1A/NUP188/ZWINT/VRK2/CENPU/TUBA4A/NUP205/SMC1A/PSMD2/CENPK/SGO1/UBE2C/TMPO/CENPH/NUP160/RAN/SKA2/LBR/SMC3/PSMA…
WP_SPINAL_CORD_INJURY	WP_SPINAL_CORD_INJURY	118	0.604996	2.10519	0.00139276	0.0144542	0.0093901	4051	tags=40%, list=11%, signal=36%	PTPRZ1/ROS1/KLK8/COL2A1/CXCL10/IFNG/EGFR/MMP9/GAP43/AQP4/ANXA1/NGFR/LILRB2/ICAM1/FCGR2A/MYC/TNFSF13B/MMP12/TNF/C1QB/CHST11/GDNF/NTN1/IL6/NCAN/CXCL1/CCR2/RGMA/LEP/SOX9/BDNF/SLIT1/CXCL2/CXCL8/IL1B/MAG/PRB1/LILRB3/LTB4R/NOS1/FCGR2C/RTN4R/AIF1/EFNB2/SLIT2/CDK1/IL1A
REACTOME_DNA_REPLICATION	REACTOME_DNA_REPLICATION	128	0.598318	2.10452	0.00136054	0.0144542	0.0093901	10615	tags=66%, list=29%, signal=47%	CCNA1/PSMA8/MCM10/PSMB9/CCNE2/ORC1/CCNA2/MCM2/E2F3/E2F2/PRIM1/RFC3/MCM4/MCM6/RFC4/GINS1/GINS4/FEN1/MCM8/CDC45/CDT1/DBF4/POLE2/CDC7/E2F1/POLE3/CDC6/PCNA/POLA1/PSMD2/UBE2C/CCNE1/POLD1/PRIM2/PSMA6/PSMC1/DNA2/POLD2/GINS2/PSMD11/MCM7/PSMD5/MCM5/PSMD1/RPA1/RPA3/UBE2S/CDK2/ORC6/PSMD14/GINS3/RFC1/PSMB8/POLA2/RFC2/POLD3/PSMB7/SKP2/CDC27/ANAPC1/PSMB5/PSMB2/PSMC3/PSMA7/PSMD8/PSMC2/ANAPC10/CDC23/CUL1/PSMA1/P…
REACTOME_RHO_GTPASES_ACTIVATE_FORMINS	REACTOME_RHO_GTPASES_ACTIVATE_FORMINS	140	0.590639	2.09841	0.00135318	0.0144542	0.0093901	9244	tags=56%, list=25%, signal=42%	TUBB2B/TUBB4A/TUBAL3/TUBB6/RHOD/DIAPH3/FMNL2/KIF18A/CENPA/PLK1/TUBB2A/TUBB3/CDC20/CDCA8/MAD2L1/SPC25/NDC80/TUBA1B/NDE1/BUB1/FMNL1/CENPF/KIF2C/BIRC5/BUB1B/CENPN/CENPI/CENPE/CENPL/INCENP/SGO2/SKA1/NUF2/ERCC6L/TUBA1C/KNL1/AURKB/CENPO/KIF2A/CKAP5/TUBA1A/ZWINT/CENPU/TUBA4A/CENPK/SGO1/ITGB1/CENPH/DIAPH1/NUP160/SKA2/SPDL1/ZW10/SEH1L/NUP107/CENPQ/XPO1/FMNL3/ZWILCH/ACTB/DSN1/CENPP/SRGAP2/DYNC1LI1/KNTC1/NU…
WP_CARDIAC_PROGENITOR_DIFFERENTIATION	WP_CARDIAC_PROGENITOR_DIFFERENTIATION	53	0.679814	2.09618	0.00158228	0.0144542	0.0093901	2072	tags=38%, list=6%, signal=36%	ZFP42/NOG/LIN28A/TBXT/NKX2-5/FOXA2/LIN28B/SOX1/ANPEP/NRG1/ISL1/GATA4/PAX6/WNT3A/INHBA/MYL2/SOX2/SIRPA/MIXL1/FGF2
REACTOME_MITOTIC_G1_PHASE_AND_G1_S_TRANSITION	REACTOME_MITOTIC_G1_PHASE_AND_G1_S_TRANSITION	149	0.581047	2.08203	0.00134228	0.0144542	0.0093901	10666	tags=64%, list=29%, signal=46%	CCNA1/CDKN2A/MYC/CDK6/CDKN2B/MCM10/PSMB9/CCNE2/ORC1/CCNA2/TYMS/FBXO5/RRM2/CCNB1/MCM2/E2F3/E2F2/MYBL2/PRIM1/AKT3/MCM4/LYN/MCM6/TOP2A/CDC25A/MCM8/CKS1B/CDC45/CDK1/TFDP1/CDT1/DBF4/POLE2/CDC7/JAK2/TK1/E2F1/POLE3/CDC6/PCNA/POLA1/PSMD2/RBL1/CCNE1/LIN9/PRIM2/PSMA6/PSMC1/CDKN2C/PSMD11/MCM7/PSMD5/MCM5/PSMD1/CDK4/RPA1/DHFR/RPA3/CDK2/ORC6/PSMD14/PSMB8/POLA2/PSMB7/SKP2/MNAT1/LIN52/CCND3/PSMB5/PSMB2/PSMC3/PSM…
KEGG_CHEMOKINE_SIGNALING_PATHWAY	KEGG_CHEMOKINE_SIGNALING_PATHWAY	188	0.564641	2.08186	0.00129702	0.0144542	0.0093901	7873	tags=48%, list=22%, signal=38%	CXCL5/CXCL11/CXCL10/GNG4/CCL7/CXCL9/PPBP/CCL8/CCL18/CCL20/CCL24/CCL4/CCL13/CCL4L2/ADCY7/CCL3/CCL5/GNB4/CCR5/CXCL13/NCF1/HCK/CCL1/GRK1/CXCL1/STAT1/PF4/CXCL3/CCR2/CCL25/DOCK2/CXCR3/CCL3L3/CXCL2/CXCL8/PIK3CD/ITK/CXCR6/GNG2/CCR1/CCR8/XCL2/ADCY3/WAS/AKT3/LYN/PIK3R5/CCL23/SHC4/RAC2/GNGT2/CCL22/CCL26/PIK3CG/CXCL12/CXCL6/JAK2/NRAS/CXCR5/ELMO1/PF4V1/CCL21/CCL28/CXCL16/ADCY9/SHC1/ARRB2/PLCB4/CCR6/CCR4/GNG1…
KEGG_DNA_REPLICATION	KEGG_DNA_REPLICATION	36	0.710628	2.07651	0.00158983	0.0144542	0.0093901	7096	tags=69%, list=19%, signal=56%	MCM2/PRIM1/RFC3/MCM4/MCM6/RFC4/FEN1/POLE2/POLE3/PCNA/POLA1/RNASEH1/POLD1/PRIM2/DNA2/POLD2/MCM7/MCM5/RPA1/RPA3/RFC1/POLA2/RFC2/POLD3/RNASEH2A
REACTOME_G1_S_SPECIFIC_TRANSCRIPTION	REACTOME_G1_S_SPECIFIC_TRANSCRIPTION	29	0.74687	2.07618	0.00162075	0.0144542	0.0093901	5023	tags=62%, list=14%, signal=54%	CCNA1/ORC1/TYMS/FBXO5/RRM2/CDC25A/CDC45/CDK1/TFDP1/CDT1/TK1/E2F1/CDC6/PCNA/POLA1/RBL1/CCNE1/LIN9
REACTOME_CELL_CYCLE_CHECKPOINTS	REACTOME_CELL_CYCLE_CHECKPOINTS	292	0.539472	2.07463	0.00120627	0.0144542	0.0093901	11595	tags=64%, list=32%, signal=44%	CCNA1/CDKN2A/PSMA8/CLSPN/KIF18A/CENPA/MCM10/PSMB9/CCNE2/H4C15/ORC1/PLK1/CCNA2/H4C14/EXO1/CDC20/CDCA8/MAD2L1/SPC25/CCNB1/NDC80/PKMYT1/MCM2/NDE1/BUB1/CCNB2/H2BC17/CENPF/KIF2C/BIRC5/RFC3/BUB1B/MCM4/H2BC11/CENPN/CENPI/MCM6/CENPE/CENPL/INCENP/SGO2/SKA1/CHEK1/NUF2/CDC25A/ERCC6L/RFC4/GTSE1/SFN/KNL1/AURKB/CENPO/MCM8/KIF2A/YWHAQ/CDC45/CDK1/CKAP5/H2BS1/H2BC12/DBF4/ZWINT/BARD1/CENPU/BRCA1/CDC7/BRIP1/CDC6/PS…
REACTOME_COSTIMULATION_BY_THE_CD28_FAMILY	REACTOME_COSTIMULATION_BY_THE_CD28_FAMILY	72	0.634592	2.07359	0.00152905	0.0144542	0.0093901	4020	tags=43%, list=11%, signal=38%	CD274/PDCD1LG2/CD80/CD86/TRBV7-9/HLA-DQA1/PDCD1/PAK3/ICOS/HLA-DQB1/CTLA4/CD3G/HLA-DRA/HLA-DQA2/TRBV12-3/CD3E/HLA-DPA1/TRIB3/TRAV8-4/LCK/AKT3/HLA-DRB1/LYN/TRAV19/GRAP2/HLA-DQB2/HLA-DRB5/HLA-DPB1/CD28/CD4/CD247
PID_TCR_PATHWAY	PID_TCR_PATHWAY	63	0.647097	2.06853	0.00154321	0.0144542	0.0093901	7820	tags=59%, list=21%, signal=46%	FYB1/CD80/CD86/SLA2/PTPRC/RASGRP1/LCP2/CD3G/HLA-DRA/PRKCQ/ITK/CD3E/LCK/MAP4K1/WAS/GRAP2/ZAP70/CD28/CD4/CD247/NCK1/NRAS/FYN/FLNA/CBL/MALT1/SHC1/MAP3K14/ORAI1/VAV1/CD3D/CHUK/PTPN11/KRAS/IKBKG/PRKCB/STIM1
REACTOME_FC_EPSILON_RECEPTOR_FCERI_SIGNALING	REACTOME_FC_EPSILON_RECEPTOR_FCERI_SIGNALING	186	0.561777	2.06498	0.00131062	0.0144542	0.0093901	9411	tags=56%, list=26%, signal=42%	PSMA8/IGKV2D-40/IGHV3-7/IGLV6-57/IGHV4-59/FCER1G/RASGRP1/IGKV5-2/IGKV1D-33/LCP2/IGLV2-23/PSMB9/IGHV2-5/IGKV4-1/IGLV3-1/LAT2/IGHV3-48/IGHV3-33/IGHV4-39/IGHV3-23/IGHV2-70/BTK/IGKV1-12/IGKV1-17/IGLV1-47/PRKCQ/ITK/IGKV1-39/IGHV1-69/IGLV2-11/IGHV3-11/IGKV1-33/IGLV1-40/IGHV4-34/ITPR3/IGLV7-43/IGKV2-28/IGKV3-11/LYN/IGKV3-20/GRAP2/IGKV3-15/IGLV2-14/IGLV3-25/IGHE/IGKV1-5/IGLV1-44/IGLV3-21/RASGRP4/IGHV3-30…
REACTOME_MITOTIC_PROMETAPHASE	REACTOME_MITOTIC_PROMETAPHASE	202	0.555158	2.06052	0.00128866	0.0144542	0.0093901	9244	tags=53%, list=25%, signal=40%	TUBB2B/TUBB4A/TUBAL3/TUBB6/KIF18A/CENPA/PLK1/TUBB2A/TUBB3/NCAPG/CDCA5/SMC2/NCAPH/CDC20/CDCA8/MAD2L1/SPC25/CCNB1/NDC80/TUBA1B/NDE1/BUB1/CCNB2/NEK6/SMC4/NCAPD2/CENPF/KIF2C/BIRC5/BUB1B/NEK2/CENPN/CENPI/CENPE/CENPL/INCENP/SGO2/SKA1/NUF2/ERCC6L/TUBA1C/KNL1/AURKB/CENPO/KIF2A/CDK1/CKAP5/PLK4/TUBA1A/HAUS6/ZWINT/CENPU/CEP72/TUBA4A/CDK5RAP2/SMC1A/CENPK/SGO1/CENPH/NUP160/SKA2/SMC3/NEDD1/RAD21/TUBGCP3/SPDL1/…
NABA_SECRETED_FACTORS	NABA_SECRETED_FACTORS	342	0.528186	2.06042	0.00118343	0.0144542	0.0093901	5483	tags=42%, list=15%, signal=36%	IFNK/IL36G/TCHHL1/FGF5/CXCL5/S100A7/FGF3/S100A7A/FGFBP1/CXCL11/FGF19/PRL/CXCL10/CRNN/IL36RN/CCL7/IL20/WIF1/IL1F10/CXCL9/IFNG/EPGN/PPBP/CCL8/CCL18/CSF2/FGF20/FGFBP2/FLG2/CCL20/WNT11/FLG/CSF3/EREG/VWC2/FASLG/ANGPTL5/CCL24/S100A8/CCL4/CCL13/CCL4L2/NRG1/SFRP5/FGF4/CCL3/CCL5/RPTN/TCHH/FST/CHRDL1/IFNB1/NGF/CXCL13/FGF8/TNFSF13B/WNT3A/TNF/INHBA/VEGFC/GDNF/AREG/TGFB2/CCBE1/CSH2/CCL1/TNFSF18/IL6/CXCL1/WNT1…
WP_ZINC_HOMEOSTASIS	WP_ZINC_HOMEOSTASIS	37	0.701632	2.05876	0.00160514	0.0144542	0.0093901	3909	tags=46%, list=11%, signal=41%	MT1L/MT2A/MT4/MT1X/SLC30A8/MT3/SLC30A3/MT1A/SLC39A12/MT1M/MT1E/SLC39A8/MT1H/SLC39A14/SLC30A4/MT1B/MT1G
KEGG_JAK_STAT_SIGNALING_PATHWAY	KEGG_JAK_STAT_SIGNALING_PATHWAY	155	0.571338	2.05732	0.00134953	0.0144542	0.0093901	3943	tags=30%, list=11%, signal=27%	IFNK/IL13RA2/IL12RB2/PRL/IL20/IFNG/CSF2/CNTFR/CSF3/IFNL3/IL22RA2/IFNL2/IL20RB/IL21/IFNL1/IL2RA/IL21R/OSMR/IFNB1/MYC/IL7R/IL12RB1/IL15RA/IL6/STAT1/CSF2RB/IL2RB/IL12A/IL15/LEP/IL24/SOCS1/PIK3CD/IL11/IL22RA1/STAT4/OSM/IL10RA/IL2RG/AKT3/PIK3R5/CLCF1/CSF2RA/IL5RA/PIK3CG/LIFR
WP_CYTOKINES_AND_INFLAMMATORY_RESPONSE	WP_CYTOKINES_AND_INFLAMMATORY_RESPONSE	26	0.754655	2.05654	0.00161551	0.0144542	0.0093901	4051	tags=62%, list=11%, signal=55%	IFNG/CSF2/CSF3/IFNB1/TNF/IL6/CXCL1/IL15/CXCL2/IL1B/HLA-DRA/IL11/CSF1/HLA-DRB1/CD4/IL1A
REACTOME_INTERFERON_SIGNALING	REACTOME_INTERFERON_SIGNALING	201	0.553875	2.05631	0.00128866	0.0144542	0.0093901	7404	tags=45%, list=20%, signal=36%	TRIM10/GBP5/GBP6/IFNG/MT2A/GBP1/CAMK2B/IFITM1/IFIT2/ICAM1/HERC5/IFNB1/HLA-DQA1/IFIT3/IRF8/STAT1/RSAD2/HLA-DQB1/CD44/DDX58/SOCS1/FCGR1A/IFIT1/HLA-DRA/GBP4/HLA-DQA2/IFITM3/SAMHD1/USP41/IRF4/ISG20/KPNA2/HLA-DPA1/USP18/FCGR1B/VCAM1/CIITA/UBE2L6/HLA-DRB1/MX1/HLA-B/HLA-DQB2/NUP155/IFI6/CAMK2A/IRF1/HLA-DRB5/HLA-DPB1/TRIM22/IFI30/PTAFR/NUP188/IFIT5/OAS3/JAK2/NUP153/NUP205/HLA-H/HLA-F/OAS2/EIF2AK2/B2M/FLN…
REACTOME_POST_CHAPERONIN_TUBULIN_FOLDING_PATHWAY	REACTOME_POST_CHAPERONIN_TUBULIN_FOLDING_PATHWAY	22	0.782664	2.05285	0.00167785	0.0144542	0.0093901	4550	tags=45%, list=12%, signal=40%	TUBB2B/TUBB4A/TUBAL3/TUBB6/TUBB2A/TUBB3/TUBA1B/TUBA1C/TUBA1A/TUBA4A
REACTOME_G0_AND_EARLY_G1	REACTOME_G0_AND_EARLY_G1	27	0.743702	2.0518	0.0016	0.0144542	0.0093901	5023	tags=56%, list=14%, signal=48%	CCNA1/MYC/CCNE2/CCNA2/MYBL2/TOP2A/CDC25A/CDK1/TFDP1/E2F1/CDC6/PCNA/RBL1/CCNE1/LIN9
REACTOME_ANTI_INFLAMMATORY_RESPONSE_FAVOURING_LEISHMANIA_PARASITE_INFECTION	REACTOME_ANTI_INFLAMMATORY_RESPONSE_FAVOURING_LEISHMANIA_PARASITE_INFECTION	223	0.545975	2.05096	0.00124844	0.0144542	0.0093901	5061	tags=43%, list=14%, signal=38%	GHRH/GNG4/PTHLH/GCG/CALCA/POMC/CGA/IGKV2D-40/ADCY7/FCGR2A/GNB4/FCGR3A/IGHV3-7/CD163/HCK/IGLV6-57/IGHV4-59/GPR25/RXFP1/IL6/ADM2/IGKV5-2/GPR84/IGKV1D-33/IGLV2-23/PTGDR/GPR176/RLN3/IGHV2-5/IGKV4-1/IGLV3-1/PLK2/GGT1/IGHV3-48/PTH2/IGHV3-33/IGHV4-39/IGHV3-23/FCGR1A/IGHV2-70/CD3G/IGKV1-12/IGKV1-17/IGLV1-47/CYSLTR2/IGKV1-39/IGHV1-69/IGLV2-11/IGHV3-11/IGKV1-33/IGLV1-40/GPR150/ADRB2/GNG2/GNAZ/DRD5/IGHV4-34…
REACTOME_SIGNALING_BY_INTERLEUKINS	REACTOME_SIGNALING_BY_INTERLEUKINS	458	0.514316	2.04814	0.00113766	0.0144542	0.0093901	8643	tags=44%, list=24%, signal=34%	IL36G/PTPRZ1/IL13RA2/IL12RB2/SERPINB2/CXCL10/IL36RN/IL20/IL1F10/SAA1/IFNG/MMP3/IL31RA/CSF2/CNTFR/IL1R2/CCL20/POMC/CSF3/IFNL3/IL22RA2/CD80/IFNL2/MMP9/FASLG/IL20RB/IL21/IFNL1/PSMA8/CCL4/IL2RA/ANXA1/IL1RAP/IL21R/OSMR/CCL3/ICAM1/CCL5/CD86/CCR5/MYC/NOD2/IL7R/HCK/TNF/FCER2/HAVCR2/IL12RB1/MSN/F13A1/IL15RA/SOX2/ITGAM/IL6/CXCL1/STAT1/IL27/CSF2RB/IL2RB/CCR2/FN1/ITGB2/PSMB9/PTPN7/IL12A/IL15/IL24/FPR1/IL36A/…
REACTOME_DNA_REPLICATION_PRE_INITIATION	REACTOME_DNA_REPLICATION_PRE_INITIATION	85	0.607368	2.04646	0.00146199	0.0144542	0.0093901	10615	tags=67%, list=29%, signal=48%	PSMA8/MCM10/PSMB9/ORC1/MCM2/E2F3/E2F2/PRIM1/MCM4/MCM6/MCM8/CDC45/CDT1/DBF4/POLE2/CDC7/E2F1/POLE3/CDC6/POLA1/PSMD2/PRIM2/PSMA6/PSMC1/PSMD11/MCM7/PSMD5/MCM5/PSMD1/RPA1/RPA3/CDK2/ORC6/PSMD14/PSMB8/POLA2/PSMB7/PSMB5/PSMB2/PSMC3/PSMA7/PSMD8/PSMC2/PSMA1/PSMD3/PSMD9/ORC5/PSMD7/PSME3/PSMD12/MCM3/PSMA5/POLE/PSMA3/PSMC4/PSMD13/PSME2
KEGG_CELL_CYCLE	KEGG_CELL_CYCLE	124	0.583051	2.04505	0.00137174	0.0144542	0.0093901	7562	tags=49%, list=21%, signal=39%	CCNA1/CDKN2A/CDC25B/MYC/CDK6/TGFB2/CDKN2B/CCNE2/ORC1/PLK1/CCNA2/CDC20/MAD2L1/CCNB1/PKMYT1/MCM2/E2F3/BUB1/CCNB2/E2F2/SMC1B/BUB1B/MCM4/MCM6/PRKDC/TTK/CHEK1/PTTG1/CDC25A/SFN/ESPL1/YWHAQ/CDC45/CDK1/TFDP1/DBF4/CDC7/E2F1/SMC1A/CDC6/PCNA/YWHAH/RBL1/CCNE1/SMC3/RAD21/CDKN2C/CDC25C/MCM7/MAD2L2/MCM5/CDK4/STAG1/CDK2/ORC6/YWHAG/SKP2/CDC27/TGFB1/ANAPC1/CCND3
REACTOME_ACTIVATION_OF_ATR_IN_RESPONSE_TO_REPLICATION_STRESS	REACTOME_ACTIVATION_OF_ATR_IN_RESPONSE_TO_REPLICATION_STRESS	37	0.696502	2.0437	0.00160514	0.0144542	0.0093901	6898	tags=65%, list=19%, signal=53%	CLSPN/MCM10/ORC1/MCM2/RFC3/MCM4/MCM6/CHEK1/CDC25A/RFC4/MCM8/CDC45/DBF4/CDC7/CDC6/CDC25C/MCM7/RAD9B/MCM5/RPA1/RPA3/CDK2/ORC6/RFC2
WP_LUNG_FIBROSIS	WP_LUNG_FIBROSIS	63	0.63887	2.04223	0.00154321	0.0144542	0.0093901	5345	tags=52%, list=15%, signal=45%	CSF2/MT2A/CALCA/CSF3/SPP1/MMP9/PTX3/CCL4/DSP/CCL3/CCL5/TNF/MUC5B/IL6/CCR2/FGF2/CXCL2/CXCL8/IL1B/CYSLTR2/SERPINA1/TGFA/EGF/PLAU/ATP11A/SFTPC/FGF1/SFTPA1/HGF/GREM1/EDN1/IL13/CCN2
BIOCARTA_INFLAM_PATHWAY	BIOCARTA_INFLAM_PATHWAY	27	0.737016	2.03336	0.0016	0.0144542	0.0093901	4051	tags=59%, list=11%, signal=53%	IFNG/CSF2/CSF3/IFNB1/TNF/TGFB2/IL6/IL15/CXCL8/HLA-DRA/IL11/CSF1/HLA-DRB1/HLA-DRB5/CD4/IL1A
REACTOME_SCAVENGING_OF_HEME_FROM_PLASMA	REACTOME_SCAVENGING_OF_HEME_FROM_PLASMA	69	0.625013	2.03303	0.00151976	0.0144542	0.0093901	5033	tags=62%, list=14%, signal=54%	IGKV2D-40/IGHV3-7/CD163/IGLV6-57/IGHV4-59/IGKV5-2/IGKV1D-33/IGLV2-23/IGHV2-5/IGKV4-1/IGLV3-1/IGHV3-48/IGHV3-33/IGHV4-39/IGHV3-23/IGHV2-70/IGKV1-12/IGKV1-17/IGLV1-47/IGKV1-39/IGHV1-69/IGLV2-11/IGHV3-11/IGKV1-33/IGLV1-40/IGHV4-34/IGLV7-43/IGKV2-28/IGKV3-11/IGKV3-20/IGKV3-15/IGLV2-14/IGLV3-25/IGKV1-5/IGLV1-44/IGLV3-21/IGHV3-30/IGHV3-13/IGHV1-2/IGKV1D-16/IGLV3-19/IGHV3-53/HP
PID_INTEGRIN1_PATHWAY	PID_INTEGRIN1_PATHWAY	66	0.627555	2.02982	0.00152207	0.0144542	0.0093901	8827	tags=65%, list=24%, signal=49%	COL2A1/LAMA3/LAMA1/SPP1/LAMC2/TNC/TGFBI/ITGA4/F13A1/NPNT/FN1/PLAUR/TGM2/PLAU/COL11A1/CD14/ITGA2/VCAM1/THBS1/ITGA6/ITGA5/FBN1/COL4A4/ITGA11/COL5A2/ITGB1/COL7A1/COL3A1/COL1A2/COL4A3/COL5A1/COL11A2/COL6A1/COL1A1/CSPG4/NID1/LAMB3/ITGA3/LAMA4/COL6A3/LAMC1/COL18A1/COL6A2
REACTOME_COMPLEMENT_CASCADE	REACTOME_COMPLEMENT_CASCADE	114	0.585095	2.02664	0.00141243	0.0144542	0.0093901	6531	tags=59%, list=18%, signal=48%	IGKV2D-40/C3AR1/IGHV3-7/C1QC/C1QB/IGLV6-57/IGHV4-59/C5AR2/IGKV5-2/IGKV1D-33/IGLV2-23/C1QA/IGHV2-5/IGKV4-1/CR2/IGLV3-1/IGHV3-48/IGHV3-33/CR1/IGHV4-39/IGHV3-23/C5AR1/IGHV2-70/IGKV1-12/IGKV1-17/IGLV1-47/IGKV1-39/IGHV1-69/IGLV2-11/IGHV3-11/IGKV1-33/IGLV1-40/IGHV4-34/IGLV7-43/CFB/IGKV2-28/IGKV3-11/GZMM/IGKV3-20/C1S/IGKV3-15/IGLV2-14/IGLV3-25/IGKV1-5/IGLV1-44/C1R/IGLV3-21/SERPING1/IGHV3-30/IGHG2/IGHV3-…
REACTOME_KINESINS	REACTOME_KINESINS	61	0.637702	2.02478	0.00154799	0.0144542	0.0093901	5302	tags=49%, list=15%, signal=42%	TUBB2B/KIF1A/TUBB4A/TUBAL3/KLC3/TUBB6/KIF18A/TUBB2A/TUBB3/KIF23/RACGAP1/KIF11/KIF4A/KIFC1/TUBA1B/KIF20B/KIF2C/CENPE/KIF18B/KIF19/TUBA1C/KIF20A/KIF15/KIF2A/TUBA1A/KIF6/TUBA4A/KIF4B/KIF1B/KIF21A
REACTOME_COLLAGEN_FORMATION	REACTOME_COLLAGEN_FORMATION	90	0.593793	2.02051	0.00143885	0.0144542	0.0093901	8827	tags=68%, list=24%, signal=52%	MMP20/COL2A1/CTSV/MMP3/LAMA3/TLL1/MMP9/LAMC2/PCOLCE2/COL17A1/ADAMTS3/TLL2/LOX/CTSL/COL11A1/COL25A1/PLOD2/LOXL3/COL23A1/ADAMTS2/CTSB/COL20A1/ITGA6/P4HA2/COL4A4/COL5A3/COL12A1/COLGALT1/BMP1/COL5A2/ADAMTS14/LOXL2/COL10A1/COL7A1/COL16A1/COL3A1/COL1A2/PLOD1/PCOLCE/P3H2/COL6A6/COL8A2/PLOD3/COL4A3/COL26A1/COL5A1/COL15A1/P3H1/COL11A2/COL6A1/COL1A1/LAMB3/MMP7/PXDN/P3H3/COL6A3/MMP13/P4HA3/COL13A1/COL18A1/C…
REACTOME_S_PHASE	REACTOME_S_PHASE	162	0.55875	2.01687	0.00135318	0.0144542	0.0093901	10615	tags=61%, list=29%, signal=44%	CCNA1/PSMA8/CDC25B/MYC/PSMB9/CCNE2/ORC1/CCNA2/CDCA5/MCM2/ESCO2/PRIM1/RFC3/AKT3/MCM4/MCM6/CDC25A/RFC4/GINS1/GINS4/FEN1/MCM8/CKS1B/CDC45/TFDP1/CDT1/POLE2/E2F1/SMC1A/POLE3/CDC6/PCNA/POLA1/PSMD2/UBE2C/CCNE1/LIN9/SMC3/POLD1/PRIM2/PSMA6/PSMC1/RAD21/DNA2/POLD2/GINS2/PSMD11/MCM7/PSMD5/MCM5/PSMD1/CDK4/STAG1/RPA1/RPA3/UBE2S/CDK2/ORC6/PSMD14/GINS3/RFC1/PSMB8/POLA2/RFC2/POLD3/PSMB7/SKP2/PDS5B/CDC27/MNAT1/LIN…
WP_CELL_CYCLE	WP_CELL_CYCLE	120	0.578489	2.01549	0.00138889	0.0144542	0.0093901	7562	tags=49%, list=21%, signal=39%	CCNA1/CDKN2A/CDC25B/MYC/CDK6/TGFB2/CDKN2B/CCNE2/ORC1/PLK1/CCNA2/CDC20/CCNB1/PKMYT1/MCM2/E2F3/BUB1/CCNB2/E2F2/SMC1B/MCM4/MCM6/PRKDC/TTK/CHEK1/PTTG1/CDC25A/SFN/ESPL1/YWHAQ/CDC45/CDK1/TFDP1/DBF4/CDC7/E2F1/SMC1A/CDC6/PCNA/YWHAH/RBL1/CCNE1/SMC3/RAD21/CDKN2C/CDC25C/MCM7/MAD2L2/MCM5/CDK4/STAG1/CDK2/ORC6/YWHAG/SKP2/CDC27/TGFB1/ANAPC1/CCND3
PID_CD8_TCR_PATHWAY	PID_CD8_TCR_PATHWAY	52	0.655626	2.01527	0.00158479	0.0144542	0.0093901	7820	tags=62%, list=21%, signal=48%	CD8B/PRF1/CD80/CD8A/CD86/PTPRC/RASGRP1/LCP2/CD3G/PRKCQ/CD3E/LCK/GRAP2/ZAP70/CD28/CD247/NRAS/FYN/B2M/CBL/MALT1/SHC1/HLA-A/MAP3K14/ORAI1/VAV1/CD3D/CHUK/KRAS/IKBKG/PRKCB/STIM1
BIOCARTA_NO2IL12_PATHWAY	BIOCARTA_NO2IL12_PATHWAY	15	0.836119	2.01362	0.0017452	0.0144542	0.0093901	4399	tags=80%, list=12%, signal=70%	IL12RB2/IFNG/CCR5/IL12RB1/CXCR3/CD3G/STAT4/CD2/CD3E/CD4/CD247/JAK2
REACTOME_CELL_JUNCTION_ORGANIZATION	REACTOME_CELL_JUNCTION_ORGANIZATION	91	0.591412	2.01123	0.00144928	0.0144542	0.0093901	5261	tags=34%, list=14%, signal=29%	CDH18/KRT14/CLDN6/CLDN17/KRT5/CLDN19/LAMA3/CDH9/CDH2/CDH10/LAMC2/CLDN8/CDH3/CDH12/COL17A1/CLDN10/CLDN14/CADM3/PARVB/CDH17/SDK2/ACTN1/ITGA6/PVR/CDH13/CDH15/NECTIN3/ITGB1/CADM2/FLNA/CLDN9
WP_TOLLLIKE_RECEPTOR_SIGNALING_PATHWAY	WP_TOLLLIKE_RECEPTOR_SIGNALING_PATHWAY	103	0.582764	2.00691	0.00143266	0.0144542	0.0093901	4248	tags=29%, list=12%, signal=26%	CXCL11/CXCL10/CXCL9/SPP1/CD80/TLR8/CCL4/TLR6/CCL3/CCL5/CD86/IFNB1/TNF/TLR1/IL6/STAT1/IL12A/CXCL8/PIK3CD/IL1B/CD14/MAPK12/TICAM2/AKT3/PIK3R5/PIK3CG/IRAK1/LBP/TLR2/TLR7
PID_CD8_TCR_DOWNSTREAM_PATHWAY	PID_CD8_TCR_DOWNSTREAM_PATHWAY	65	0.621143	2.00373	0.00152905	0.0144542	0.0093901	8115	tags=51%, list=22%, signal=40%	IFNG/CD8B/PRF1/FASLG/EOMES/CD8A/IL2RA/GZMB/TNFRSF9/TNF/IL2RB/PTPN7/TNFRSF18/CD3G/PRKCQ/STAT4/CD3E/IL2RG/CD247/NRAS/B2M/FOSL1/NFATC1/HLA-A/NFATC2/CD3D/MAP2K1/ELK1/KRAS/PRKCB/NFATC3/TNFRSF4/PPP3R1
BIOCARTA_CTLA4_PATHWAY	BIOCARTA_CTLA4_PATHWAY	20	0.781776	2.00109	0.00169205	0.0144542	0.0093901	4020	tags=65%, list=11%, signal=58%	CD80/CD86/ICOS/CTLA4/CD3G/HLA-DRA/ITK/CD3E/LCK/HLA-DRB1/HLA-DRB5/CD28/CD247
KEGG_TOLL_LIKE_RECEPTOR_SIGNALING_PATHWAY	KEGG_TOLL_LIKE_RECEPTOR_SIGNALING_PATHWAY	102	0.581301	2.00092	0.00143472	0.0144542	0.0093901	4248	tags=29%, list=12%, signal=26%	CXCL11/CXCL10/CXCL9/SPP1/CD80/TLR8/CCL4/TLR6/CCL3/CCL5/CD86/IFNB1/TNF/TLR1/IL6/STAT1/IL12A/CXCL8/PIK3CD/IL1B/CD14/MAPK12/TICAM2/AKT3/PIK3R5/PIK3CG/IRAK1/LBP/TLR2/TLR7
REACTOME_RESPONSE_TO_METAL_IONS	REACTOME_RESPONSE_TO_METAL_IONS	14	0.843917	2.00061	0.00176991	0.0145574	0.00945715	3909	tags=79%, list=11%, signal=70%	MT2A/MT4/MT1X/MT3/MT1A/MT1M/SNCB/MT1E/MT1H/MT1B/MT1G
KEGG_PRIMARY_IMMUNODEFICIENCY	KEGG_PRIMARY_IMMUNODEFICIENCY	35	0.687651	2.00007	0.0015949	0.0144542	0.0093901	7993	tags=71%, list=22%, signal=56%	CD8B/CD8A/IL7R/TAP1/PTPRC/ICOS/AICDA/BTK/TAP2/ADA/CD3E/CIITA/LCK/IL2RG/ZAP70/CD79A/CD4/CD19/RAG1/AIRE/CD3D/CD40LG/TNFRSF13B/IKBKG/RFX5
KEGG_VIRAL_MYOCARDITIS	KEGG_VIRAL_MYOCARDITIS	68	0.614617	1.99531	0.00152905	0.0144542	0.0093901	7304	tags=57%, list=20%, signal=46%	PRF1/CD80/CAV1/ICAM1/CD86/SGCG/HLA-DQA1/MYH15/ITGB2/HLA-DQB1/HLA-DRA/HLA-DOB/HLA-DQA2/HLA-DOA/HLA-DMB/HLA-DPA1/ITGAL/MYH4/MYH10/HLA-DRB1/HLA-B/RAC2/MYH8/HLA-DRB5/HLA-DPB1/CD28/SGCB/RAC3/MYH1/FYN/HLA-F/ABL2/HLA-C/HLA-A/DMD/ACTB/CD40LG/EIF4G1/HLA-DMA
KEGG_AUTOIMMUNE_THYROID_DISEASE	KEGG_AUTOIMMUNE_THYROID_DISEASE	50	0.653518	1.99414	0.0016	0.0144542	0.0093901	7304	tags=58%, list=20%, signal=46%	PRF1/CD80/FASLG/CGA/GZMB/CD86/HLA-DQA1/HLA-DQB1/CTLA4/FAS/HLA-DRA/HLA-DOB/HLA-DQA2/HLA-DOA/HLA-DMB/HLA-DPA1/HLA-DRB1/HLA-B/HLA-DRB5/HLA-DPB1/CD28/TSHR/HLA-F/HLA-C/HLA-A/IL10/TSHB/CD40LG/HLA-DMA
REACTOME_LEISHMANIA_INFECTION	REACTOME_LEISHMANIA_INFECTION	306	0.515335	1.9928	0.00119332	0.0144542	0.0093901	7203	tags=46%, list=20%, signal=37%	GHRH/GNG4/PTHLH/GCG/CALCA/POMC/CGA/MEFV/IGKV2D-40/ADCY7/NT5E/C3AR1/FCGR2A/GNB4/FCGR3A/IGHV3-7/CD163/HCK/IGLV6-57/IGHV4-59/GPR25/RXFP1/IL6/ADM2/NLRP3/IGKV5-2/GPR84/IGKV1D-33/IGLV2-23/PTGDR/GPR176/RLN3/IGHV2-5/IGKV4-1/IGLV3-1/P2RX7/PLK2/GGT1/NCKAP1L/IGHV3-48/PTH2/IGHV3-33/IGHV4-39/IGHV3-23/FCGR1A/IGHV2-70/CD3G/BTK/IGKV1-12/IL1B/IGKV1-17/IGLV1-47/CYSLTR2/IGKV1-39/IGHV1-69/IGLV2-11/IGHV3-11/IGKV1-33/…
REACTOME_INTERFERON_GAMMA_SIGNALING	REACTOME_INTERFERON_GAMMA_SIGNALING	91	0.585058	1.98963	0.00144928	0.0144542	0.0093901	7383	tags=54%, list=20%, signal=43%	TRIM10/GBP5/GBP6/IFNG/MT2A/GBP1/CAMK2B/ICAM1/HLA-DQA1/IRF8/STAT1/HLA-DQB1/CD44/SOCS1/FCGR1A/HLA-DRA/GBP4/HLA-DQA2/IRF4/HLA-DPA1/FCGR1B/VCAM1/CIITA/HLA-DRB1/HLA-B/HLA-DQB2/CAMK2A/IRF1/HLA-DRB5/HLA-DPB1/TRIM22/IFI30/PTAFR/OAS3/JAK2/HLA-H/HLA-F/OAS2/B2M/HLA-C/TRIM48/HLA-A/TRIM21/PTPN1/TRIM46/IRF7/NCAM1/PTPN11/OASL
REACTOME_PEPTIDE_LIGAND_BINDING_RECEPTORS	REACTOME_PEPTIDE_LIGAND_BINDING_RECEPTORS	195	0.536395	1.987	0.00129032	0.0144542	0.0093901	5438	tags=46%, list=15%, signal=39%	CXCL5/GAL/CXCL11/CXCL10/CCKBR/CCL7/CXCL9/GPR37/SAA1/PPBP/NPY2R/CCL20/NTS/POMC/NPY/FPR2/EDN3/NPFFR2/CCL4/ANXA1/CCL13/MLNR/HCRTR2/CCL3/CCL5/C3AR1/CCR5/CXCL13/OPRK1/SSTR3/SSTR2/C5AR2/RXFP1/MCHR1/CCL1/APLN/NPFFR1/CXCL1/PF4/CXCL3/FPR3/CCR2/GRPR/CCL25/RLN3/UTS2/CXCR3/FPR1/CCL3L3/PROK2/CXCL2/CXCL8/C5AR1/BDKRB1/QRFPR/CXCR6/NMU/NPW/F2RL2/CCR1/CCR8/XCL2/NTSR2/SSTR4/MC4R/CCL23/PPY/OXTR/RXFP3/CCL22/NLN/SSTR1…
WP_TCELL_RECEPTOR_AND_COSTIMULATORY_SIGNALING	WP_TCELL_RECEPTOR_AND_COSTIMULATORY_SIGNALING	29	0.714497	1.98619	0.00162075	0.0144542	0.0093901	6459	tags=48%, list=18%, signal=40%	CD8B/CD8A/PDCD1/RASGRP1/CTLA4/ITK/LCK/ZAP70/CD28/FYN/CALM2/RASA1/CSNK1A1/NFATC2
PID_IL12_STAT4_PATHWAY	PID_IL12_STAT4_PATHWAY	32	0.69575	1.98282	0.00159744	0.0144542	0.0093901	5330	tags=56%, list=15%, signal=48%	IFNG/PRF1/CD80/IL2RA/CD86/TBX21/IL18RAP/CD3G/HLA-DRA/STAT4/CD3E/IRF1/CD28/CD4/CD247/ETV5/IL18R1/IL13
REACTOME_MHC_CLASS_II_ANTIGEN_PRESENTATION	REACTOME_MHC_CLASS_II_ANTIGEN_PRESENTATION	124	0.564369	1.97953	0.00137174	0.0144542	0.0093901	4647	tags=37%, list=13%, signal=32%	TUBB2B/CTSV/TUBB4A/TUBAL3/LAG3/KLC3/TUBB6/HLA-DQA1/KIF18A/CTSC/HLA-DQB1/TUBB2A/TUBB3/CTSL/HLA-DRA/HLA-DOB/HLA-DQA2/HLA-DOA/KIF23/RACGAP1/KIF11/KIF4A/HLA-DMB/HLA-DPA1/TUBA1B/KIF2C/HLA-DRB1/HLA-DQB2/CENPE/CTSB/HLA-DRB5/HLA-DPB1/TUBA1C/AP1S2/SPTBN2/CAPZA3/DNM1/CD74/KIF20A/KIF15/KIF2A/IFI30/TUBA1A/OSBPL1A/TUBA4A/KIF4B
WP_CHEMOKINE_SIGNALING_PATHWAY	WP_CHEMOKINE_SIGNALING_PATHWAY	164	0.547491	1.97801	0.00135501	0.0144542	0.0093901	7873	tags=46%, list=22%, signal=37%	CXCL5/CXCL11/CXCL10/GNG4/CCL7/CXCL9/PPBP/CCL20/CCL24/CCL4/ADCY7/CCL3/CCL5/GNB4/CXCL13/NCF1/HCK/CCL1/STAT1/PF4/CXCL3/CCR2/CCL25/DOCK2/CXCR3/PIK3CD/ITK/CXCR6/GNG2/CCR1/CCR8/ADCY3/WAS/AKT3/LYN/PIK3R5/SHC4/RAC2/GNGT2/CCL22/CCL26/PIK3CG/CXCL12/JAK2/NRAS/CXCR5/ELMO1/CCL21/CCL28/CXCL16/ADCY9/SHC1/ARRB2/PLCB4/CCR6/CCR4/GNG12/CXCR4/ROCK1/PREX1/CCR3/VAV1/GRK5/MAP2K1/PRKX/CHUK/GNG10/ADCY8/PIK3CB/CCL11/GNAI3…
BIOCARTA_IL17_PATHWAY	BIOCARTA_IL17_PATHWAY	15	0.820231	1.97536	0.0017452	0.0144542	0.0093901	4020	tags=67%, list=11%, signal=59%	CSF3/CD8A/IL6/KITLG/CXCL8/CD3G/CD2/CD3E/CD4/CD247
REACTOME_MITOTIC_SPINDLE_CHECKPOINT	REACTOME_MITOTIC_SPINDLE_CHECKPOINT	111	0.57086	1.97463	0.00141643	0.0144542	0.0093901	9436	tags=56%, list=26%, signal=42%	KIF18A/CENPA/PLK1/CDC20/CDCA8/MAD2L1/SPC25/NDC80/NDE1/BUB1/CENPF/KIF2C/BIRC5/BUB1B/CENPN/CENPI/CENPE/CENPL/INCENP/SGO2/SKA1/NUF2/ERCC6L/KNL1/AURKB/CENPO/KIF2A/CKAP5/ZWINT/CENPU/CENPK/SGO1/UBE2C/CENPH/NUP160/SKA2/SPDL1/ZW10/SEH1L/NUP107/UBE2S/CENPQ/XPO1/ZWILCH/DSN1/CDC27/CENPP/ANAPC1/DYNC1LI1/KNTC1/NUP37/NUP98/SPC24/CENPM/PPP2R5E/ANAPC10/PPP2R5D/NUP133/MIS12/CDC23/AHCTF1/PAFAH1B1
REACTOME_BINDING_AND_UPTAKE_OF_LIGANDS_BY_SCAVENGER_RECEPTORS	REACTOME_BINDING_AND_UPTAKE_OF_LIGANDS_BY_SCAVENGER_RECEPTORS	98	0.575377	1.97351	0.00142653	0.0144542	0.0093901	7193	tags=62%, list=20%, signal=50%	SAA1/IGKV2D-40/IGHV3-7/CD163/IGLV6-57/IGHV4-59/MARCO/IGKV5-2/IGKV1D-33/IGLV2-23/IGHV2-5/IGKV4-1/IGLV3-1/IGHV3-48/IGHV3-33/IGHV4-39/IGHV3-23/IGHV2-70/IGKV1-12/IGKV1-17/IGLV1-47/MSR1/IGKV1-39/IGHV1-69/IGLV2-11/IGHV3-11/IGKV1-33/IGLV1-40/APOE/IGHV4-34/IGLV7-43/IGKV2-28/IGKV3-11/IGKV3-20/IGKV3-15/IGLV2-14/IGLV3-25/IGKV1-5/IGLV1-44/IGLV3-21/IGHV3-30/IGHV3-13/IGHV1-2/STAB1/IGKV1D-16/IGLV3-19/IGHV3-53/H…
KEGG_MELANOMA	KEGG_MELANOMA	71	0.603515	1.97096	0.00152905	0.0144542	0.0093901	8135	tags=52%, list=22%, signal=41%	FGF5/FGF3/FGF19/FGF20/CDKN2A/EGFR/FGF4/FGF8/CDK6/FGFR1/FGF2/PIK3CD/EGF/E2F3/E2F2/AKT3/PIK3R5/MET/PIK3CG/FGF1/PDGFC/NRAS/HGF/E2F1/FGF11/FGF16/CDK4/FGF23/PDGFRB/MAP2K1/PIK3CB/IGF1/KRAS/FGF7/PDGFB/FGF13/PIK3CA
REACTOME_CLASS_A_1_RHODOPSIN_LIKE_RECEPTORS_	REACTOME_CLASS_A_1_RHODOPSIN_LIKE_RECEPTORS_	327	0.505389	1.96688	0.0011919	0.0144542	0.0093901	5576	tags=42%, list=15%, signal=36%	CXCL5/GAL/CXCL11/CXCL10/CCKBR/CCL7/CXCL9/GPR37/SAA1/PPBP/NPY2R/CCL20/NTS/POMC/HTR1D/NPY/FPR2/CGA/P2RY12/EDN3/NPFFR2/CCL4/ANXA1/CCL13/SUCNR1/MLNR/HCRTR2/CCL3/CCL5/C3AR1/CCR5/CXCL13/OPRK1/RHO/SSTR3/SSTR2/C5AR2/RXFP1/MCHR1/CCL1/APLN/CHRM1/P2RY13/NPFFR1/CXCL1/DRD2/PF4/CXCL3/FPR3/GPR68/P2RY6/CCR2/PTGDR/GRPR/CCL25/RLN3/UTS2/CHRM4/CXCR3/FPR1/CMKLR1/CNR1/CCL3L3/ADRA1B/PROK2/CXCL2/CXCL8/C5AR1/BDKRB1/CYSLT…
REACTOME_ANTIGEN_PROCESSING_CROSS_PRESENTATION	REACTOME_ANTIGEN_PROCESSING_CROSS_PRESENTATION	99	0.571746	1.96569	0.00142857	0.0144542	0.0093901	11032	tags=64%, list=30%, signal=45%	CTSV/PSMA8/TLR6/MRC1/NCF2/NCF1/CYBB/TAP1/TLR1/PSMB9/CTSL/FCGR1A/BTK/TAP2/CD14/FCGR1B/HLA-B/TLR2/LY96/PSMD2/HLA-F/B2M/MRC2/HLA-C/PSMA6/PSMC1/PSMD11/SEC61G/HLA-A/PSMD5/PSMD1/PSMD14/PSMB8/ITGB5/PSMB7/CD36/CHUK/IKBKG/PSMB5/PSMB2/PSMC3/PSMA7/PSMD8/PSMC2/TAPBP/ITGAV/PSMA1/PSMD3/PSMD9/PSMD7/CTSS/PSME3/PSMD12/PSMA5/HLA-E/CALR/PSMA3/PSMC4/PSMD13/PSME2/SEC61B/HLA-G/PSMD10
PID_PLK1_PATHWAY	PID_PLK1_PATHWAY	45	0.656692	1.96442	0.00163132	0.0144542	0.0093901	5591	tags=51%, list=15%, signal=43%	CDC25B/CLSPN/PLK1/TPX2/ECT2/CDC20/FBXO5/AURKA/CCNB1/NDC80/PRC1/BUB1/BUB1B/CENPE/INCENP/ERCC6L/KIF20A/KIF2A/CDK1/CENPU/SGO1/BORA/CDC25C
REACTOME_TCR_SIGNALING	REACTOME_TCR_SIGNALING	122	0.561636	1.96246	0.00137741	0.0144542	0.0093901	9550	tags=54%, list=26%, signal=40%	FYB1/PSMA8/TRBV7-9/HLA-DQA1/PTPN22/PAK3/PTPRC/LCP2/PSMB9/HLA-DQB1/TRAT1/CD3G/HLA-DRA/PRKCQ/ITK/HLA-DQA2/TRBV12-3/CD3E/HLA-DPA1/TRAV8-4/LCK/WAS/HLA-DRB1/TRAV19/PTPRJ/GRAP2/HLA-DQB2/ZAP70/HLA-DRB5/HLA-DPB1/CD4/CD247/NCK1/PSMD2/CD101/ENAH/PSMA6/PSMC1/PSMD11/MALT1/PSMD5/PSMD1/TRAV29DV5/PSMD14/PSMB8/CD3D/PSMB7/CHUK/PIK3CB/IKBKG/PSMB5/PSMB2/PSMC3/PIK3CA/PSMA7/PAK2/PSMD8/PSMC2/EVL/CUL1/PSMA1/PSMD3/PSMD9…
REACTOME_MECP2_REGULATES_NEURONAL_RECEPTORS_AND_CHANNELS	REACTOME_MECP2_REGULATES_NEURONAL_RECEPTORS_AND_CHANNELS	18	0.780834	1.96047	0.00172414	0.0144542	0.0093901	3580	tags=50%, list=10%, signal=45%	FKBP5/GPRIN1/OPRK1/GRIA2/TRPC3/GRIN2B/SLC2A3/GRIN2A/MET
KEGG_INTESTINAL_IMMUNE_NETWORK_FOR_IGA_PRODUCTION	KEGG_INTESTINAL_IMMUNE_NETWORK_FOR_IGA_PRODUCTION	46	0.651503	1.95882	0.00160772	0.0144542	0.0093901	7591	tags=70%, list=21%, signal=55%	CD80/CD86/HLA-DQA1/TNFSF13B/ITGA4/IL15RA/IL6/ICOS/CCL25/IL15/HLA-DQB1/AICDA/HLA-DRA/HLA-DOB/HLA-DQA2/HLA-DOA/TNFRSF17/HLA-DMB/HLA-DPA1/HLA-DRB1/HLA-DRB5/HLA-DPB1/CD28/CXCL12/CCL28/MAP3K14/IL10/CXCR4/CD40LG/HLA-DMA/TGFB1/TNFRSF13B
WP_MICROGLIA_PATHOGEN_PHAGOCYTOSIS_PATHWAY	WP_MICROGLIA_PATHOGEN_PHAGOCYTOSIS_PATHWAY	40	0.665134	1.95567	0.00163132	0.0144542	0.0093901	4459	tags=52%, list=12%, signal=46%	TREM1/NCF2/NCF1/C1QC/CYBB/HCK/C1QB/FCER1G/SIGLEC7/ITGAM/ITGB2/C1QA/NCKAP1L/FCGR1A/PIK3CD/TYROBP/LYN/RAC2/TREM2/PIK3CG/RAC3
WP_HIPPOMERLIN_SIGNALING_DYSREGULATION	WP_HIPPOMERLIN_SIGNALING_DYSREGULATION	121	0.561088	1.95521	0.00138696	0.0144542	0.0093901	6116	tags=40%, list=17%, signal=33%	CDH18/CXCL10/CDH16/CDH9/CDH2/CDH10/EGFR/LIN28B/NGFR/CDH3/CDH12/NTRK2/MYC/TEAD4/PAK3/ITGA4/FOXM1/ITGAM/CDH22/NTRK1/ITGB2/CD44/FGFR1/ITGAX/CSF1R/ITGB8/ITGB3/ITGA2/ITGAL/ITGAD/CDH17/MET/ITGA6/ITGA5/CDH13/ITGA11/CDH15/ITGA2B/NRAS/ITGB1/TEAD2/SAV1/AJUBA/CCN2/CDH19/STK3/FGFR4/PLCB4
REACTOME_METALLOTHIONEINS_BIND_METALS	REACTOME_METALLOTHIONEINS_BIND_METALS	11	0.872007	1.95408	0.00184162	0.0149264	0.00969689	3909	tags=91%, list=11%, signal=81%	MT2A/MT4/MT1X/MT3/MT1A/MT1M/MT1E/MT1H/MT1B/MT1G
REACTOME_MITOTIC_G2_G2_M_PHASES	REACTOME_MITOTIC_G2_G2_M_PHASES	199	0.524035	1.94595	0.0012837	0.0144542	0.0093901	10636	tags=54%, list=29%, signal=39%	TUBB2B/CCNA1/TUBB4A/TUBAL3/PSMA8/CDC25B/TUBB6/FOXM1/PSMB9/PLK1/TUBB2A/TUBB3/CCNA2/TPX2/AURKA/CCNB1/HMMR/PKMYT1/E2F3/TUBA1B/NDE1/CCNB2/CENPF/MYBL2/NEK2/CDC25A/GTSE1/TUBA1C/OPTN/CDK1/CKAP5/PLK4/TUBA1A/HAUS6/CEP72/E2F1/TUBA4A/CDK5RAP2/PSMD2/FBXL18/LIN9/BORA/AJUBA/PHLDA1/NEDD1/PSMA6/PSMC1/TUBGCP3/CDC25C/PSMD11/HAUS2/HAUS1/PSMD5/CEP78/PSMD1/DCTN1/CDK2/XPO1/PSMD14/YWHAG/PSMB8/MZT1/TUBB/PSMB7/NINL/ALMS1…
REACTOME_L1CAM_INTERACTIONS	REACTOME_L1CAM_INTERACTIONS	121	0.558087	1.94476	0.00138696	0.0144542	0.0093901	7293	tags=47%, list=20%, signal=38%	TUBB2B/L1CAM/TUBB4A/TUBAL3/LAMA1/NRCAM/DCX/EGFR/GAP43/TUBB6/MSN/ANK1/SPTA1/NCAN/SCN3B/SCN4A/FGFR1/TUBB2A/TUBB3/EPHB2/ANK2/KIF4A/ITGB3/NRP1/ITGA2/TUBA1B/NRP2/SHTN1/SCN2B/TUBA1C/SPTBN2/DNM1/CNTN1/ITGA5/SCN8A/NFASC/TUBA1A/HSPA8/ITGA2B/CNTN2/SCN9A/TUBA4A/KIF4B/DPYSL2/ITGB1/SCN1A/CHL1/RPS6KA4/SCN2A/SCN10A/SPTBN4/KCNQ2/ACTB/MAP2K1/SPTBN1/NCAM1/SPTB
REACTOME_ORC1_REMOVAL_FROM_CHROMATIN	REACTOME_ORC1_REMOVAL_FROM_CHROMATIN	71	0.594554	1.9417	0.00152905	0.0144542	0.0093901	12691	tags=79%, list=35%, signal=52%	CCNA1/PSMA8/PSMB9/ORC1/CCNA2/MCM2/MCM4/MCM6/MCM8/CDT1/CDC6/PSMD2/PSMA6/PSMC1/PSMD11/MCM7/PSMD5/MCM5/PSMD1/CDK2/ORC6/PSMD14/PSMB8/PSMB7/SKP2/PSMB5/PSMB2/PSMC3/PSMA7/PSMD8/PSMC2/CUL1/PSMA1/PSMD3/PSMD9/ORC5/PSMD7/PSME3/PSMD12/MCM3/PSMA5/PSMA3/PSMC4/PSMD13/PSME2/PSMD10/PSME4/ORC3/PSMA2/PSMC6/PSMB4/PSMF1/PSMB6/PSME1/PSMD4/PSMA4
PID_MYC_ACTIV_PATHWAY	PID_MYC_ACTIV_PATHWAY	79	0.586563	1.94139	0.00149925	0.0144542	0.0093901	8525	tags=51%, list=23%, signal=39%	LIN28B/MMP9/PEG10/MYC/CDCA7/TAF4B/KIR3DL1/BCAT1/PMAIP1/CCNB1/E2F3/ODC1/BIRC5/LDHA/CDC25A/HMGA1/CAD/TK1/TFRC/EIF2S1/SNAI1/ENO1/HSPD1/FOSL1/RUVBL1/MTDH/TERT/CDK4/NPM1/NCL/PDCD10/DDX18/ACTL6A/PFKM/EIF4G1/SLC2A1/TAF9/SHMT1/POLR3D/EIF4E
REACTOME_G2_M_CHECKPOINTS	REACTOME_G2_M_CHECKPOINTS	168	0.534544	1.93847	0.00134228	0.0144542	0.0093901	10615	tags=58%, list=29%, signal=42%	PSMA8/CLSPN/MCM10/PSMB9/H4C15/ORC1/H4C14/EXO1/CCNB1/PKMYT1/MCM2/CCNB2/H2BC17/RFC3/MCM4/H2BC11/MCM6/CHEK1/CDC25A/RFC4/GTSE1/SFN/MCM8/YWHAQ/CDC45/CDK1/H2BS1/H2BC12/DBF4/BARD1/BRCA1/CDC7/BRIP1/CDC6/PSMD2/TOPBP1/YWHAH/H4C8/MDC1/RBBP8/RMI1/H2BC14/PSMA6/H4C12/PSMC1/DNA2/CDC25C/PSMD11/RMI2/H4C9/MCM7/UBE2V2/RAD9B/TOP3A/PSMD5/MCM5/PSMD1/RPA1/RPA3/CDK2/ORC6/NSD2/PSMD14/YWHAG/PSMB8/RFC2/PSMB7/BLM/PSMB5/PSMB…
REACTOME_PEPTIDE_HORMONE_METABOLISM	REACTOME_PEPTIDE_HORMONE_METABOLISM	90	0.569481	1.93778	0.00143885	0.0144542	0.0093901	6987	tags=44%, list=19%, signal=36%	CES1/DPP4/GCG/CGB5/POMC/SLC30A8/CPB1/CGA/PCSK1/ANPEP/GZMH/ISL1/CGB8/GATA4/ACE2/PAX6/INHBA/LEP/PLA2G7/CPE/INHBE/MYO5A/BCHE/PCSK2/GIP/FFAR1/CGB3/INHBC/RAB27A/ENPEP/CTSZ/ACHE/INHBB/MME/KLF4/EXOC5/KIF5A/CLTRN/TSHB/GH1
KEGG_NOD_LIKE_RECEPTOR_SIGNALING_PATHWAY	KEGG_NOD_LIKE_RECEPTOR_SIGNALING_PATHWAY	62	0.608728	1.93732	0.00155039	0.0144542	0.0093901	7653	tags=47%, list=21%, signal=37%	CCL7/CASP5/CARD18/CCL8/MEFV/CCL13/CCL5/NOD2/TNF/IL6/NLRP3/CXCL1/BIRC3/PYDC1/CXCL2/CXCL8/IL1B/MAPK12/CASP1/TNFAIP3/NAIP/NLRC4/HSP90B1/PSTPIP1/BIRC2/CCL2/CHUK/CCL11/IKBKG
WP_OVERVIEW_OF_INTERFERONSMEDIATED_SIGNALING_PATHWAY	WP_OVERVIEW_OF_INTERFERONSMEDIATED_SIGNALING_PATHWAY	37	0.659593	1.9354	0.00160514	0.0144542	0.0093901	1614	tags=19%, list=4%, signal=18%	IFNK/IFNG/IFNL3/IFNL2/IFNL1/IFNB1/STAT1
REACTOME_FORMATION_OF_TUBULIN_FOLDING_INTERMEDIATES_BY_CCT_TRIC	REACTOME_FORMATION_OF_TUBULIN_FOLDING_INTERMEDIATES_BY_CCT_TRIC	26	0.707984	1.92935	0.00161551	0.0144542	0.0093901	4550	tags=50%, list=12%, signal=44%	TUBB2B/TUBB4A/TUBAL3/TUBB6/TUBB2A/TUBB3/TUBA1B/TUBA1C/CCT4/TUBA1A/CCT6A/CCT5/TUBA4A
REACTOME_M_PHASE	REACTOME_M_PHASE	414	0.487528	1.92923	0.00116414	0.0144542	0.0093901	11595	tags=59%, list=32%, signal=41%	TUBB2B/TUBB4A/TUBAL3/PSMA8/TUBB6/KIF18A/CENPA/PSMB9/H4C15/PLK1/TUBB2A/TUBB3/H4C14/NCAPG/CDCA5/SMC2/NCAPH/CDC20/FBXO5/CDCA8/KIF23/MAD2L1/SPC25/CCNB1/NDC80/TUBA1B/LMNB1/NDE1/BUB1/CCNB2/NEK6/SMC4/H2BC17/NCAPG2/NCAPD2/CENPF/KIF2C/BIRC5/BUB1B/NEK2/H2BC11/CENPN/CENPI/CENPE/CENPL/INCENP/SGO2/NUP155/SKA1/PTTG1/NUF2/H2AB1/ERCC6L/ESPL1/TUBA1C/KNL1/AURKB/CENPO/KIF20A/KIF2A/CDK1/CKAP5/H2BS1/PLK4/TUBA1A/NUP18…
PID_BARD1_PATHWAY	PID_BARD1_PATHWAY	29	0.693951	1.92908	0.00162075	0.0144542	0.0093901	6521	tags=48%, list=18%, signal=40%	PRKDC/FANCC/BARD1/BRCA1/FANCA/FANCE/RAD51/PCNA/TOPBP1/FANCG/CCNE1/RBBP8/NPM1/CDK2
REACTOME_ASSEMBLY_OF_THE_PRE_REPLICATIVE_COMPLEX	REACTOME_ASSEMBLY_OF_THE_PRE_REPLICATIVE_COMPLEX	68	0.594057	1.92856	0.00152905	0.0144542	0.0093901	12691	tags=79%, list=35%, signal=52%	PSMA8/PSMB9/ORC1/MCM2/E2F3/E2F2/MCM4/MCM6/MCM8/CDT1/E2F1/CDC6/PSMD2/PSMA6/PSMC1/PSMD11/MCM7/PSMD5/MCM5/PSMD1/ORC6/PSMD14/PSMB8/PSMB7/PSMB5/PSMB2/PSMC3/PSMA7/PSMD8/PSMC2/PSMA1/PSMD3/PSMD9/ORC5/PSMD7/PSME3/PSMD12/MCM3/PSMA5/PSMA3/PSMC4/PSMD13/PSME2/PSMD10/PSME4/ORC3/PSMA2/PSMC6/PSMB4/PSMF1/PSMB6/PSME1/PSMD4/PSMA4
BIOCARTA_IL12_PATHWAY	BIOCARTA_IL12_PATHWAY	19	0.761867	1.92739	0.00171821	0.0144542	0.0093901	5102	tags=63%, list=14%, signal=54%	IL12RB2/IFNG/CCR5/IL12RB1/CXCR3/CD3G/STAT4/CD3E/CD247/JAK2/ETV5/IL18R1
PID_FOXM1_PATHWAY	PID_FOXM1_PATHWAY	40	0.655514	1.92739	0.00163132	0.0144542	0.0093901	8075	tags=68%, list=22%, signal=53%	CDKN2A/CDC25B/MYC/FOXM1/CENPA/PLK1/CCNA2/TGFA/CCNB1/CCNB2/GAS1/CENPF/BIRC5/NEK2/AURKB/CKS1B/CDK1/CCNE1/ETV5/BRCA2/CDK4/CDK2/MAP2K1/SKP2/LAMA4/NFATC3/ONECUT1
NABA_ECM_GLYCOPROTEINS	NABA_ECM_GLYCOPROTEINS	195	0.520164	1.92687	0.00129032	0.0144542	0.0093901	6537	tags=43%, list=18%, signal=36%	ZP4/ADIPOQ/TINAG/OTOG/IGFBPL1/LAMA3/LAMA1/AMBN/FBN3/SMOC1/LGI3/FBN2/SPP1/LAMC2/ZPLD1/PCOLCE2/TNC/NELL2/COCH/EFEMP1/IGSF10/TGFBI/ECM1/VIT/NPNT/IBSP/NTN1/FBLN7/MFAP5/TNFAIP6/BMPER/NTNG1/FN1/CCN4/CILP/SRPX/SLIT1/IGFBP1/ANOS1/FGL2/EMILIN3/CRISPLD1/LTBP2/NID2/RSPO3/EMILIN2/THBS4/THBS1/TNN/GAS6/CTHRC1/MFAP2/IGFBP6/DPT/SLIT2/HMCN1/VWA2/FBN1/RELN/NTN3/POSTN/LTBP1/THSD4/LGI2/PAPLN/CCN3/ELSPBP1/CCN2/FNDC8/…
REACTOME_CELL_CELL_COMMUNICATION	REACTOME_CELL_CELL_COMMUNICATION	129	0.547288	1.92574	0.00136426	0.0144542	0.0093901	5261	tags=36%, list=14%, signal=31%	CDH18/KRT14/CLDN6/CLDN17/KRT5/KIRREL2/CLDN19/LAMA3/CDH9/FYB1/CDH2/CDH10/LAMC2/CLDN8/ACTN2/CDH3/CDH12/COL17A1/NPHS1/CLDN10/SIRPA/CLDN14/SFTPD/CADM3/TYROBP/KIRREL1/PARVB/CDH17/SDK2/ACTN1/ITGA6/NCK1/PVR/CDH13/CDH15/SFTPA1/NECTIN3/KIRREL3/SIRPG/SIRPB1/FYN/ITGB1/CD47/CADM2/FLNA/CLDN9
WP_G1_TO_S_CELL_CYCLE_CONTROL	WP_G1_TO_S_CELL_CYCLE_CONTROL	64	0.599906	1.92355	0.00154321	0.0144542	0.0093901	7562	tags=53%, list=21%, signal=42%	CCNA1/CDKN2A/MYC/CDK6/CDKN2B/CCNE2/ORC1/CCNB1/MCM2/E2F3/E2F2/PRIM1/MCM4/MCM6/CDC25A/CDC45/CDK1/TFDP1/POLE2/E2F1/PCNA/CCNE1/PRIM2/CDKN2C/MCM7/MCM5/CDK4/RPA1/RPA3/CDK2/ORC6/POLA2/MNAT1/CCND3
PID_IL27_PATHWAY	PID_IL27_PATHWAY	26	0.704783	1.92063	0.00161551	0.0144542	0.0093901	4399	tags=54%, list=12%, signal=47%	IL12RB2/IFNG/TNF/IL12RB1/IL6/STAT1/IL27/IL12A/TBX21/IL1B/IL27RA/STAT4/EBI3/JAK2
WP_PROTEASOME_DEGRADATION	WP_PROTEASOME_DEGRADATION	62	0.602387	1.91714	0.00155039	0.0144542	0.0093901	12691	tags=85%, list=35%, signal=56%	UCHL1/IFNG/PSMB9/HLA-B/PSMD2/HLA-F/HLA-C/PSMA6/PSMC1/PSMD11/HLA-A/PSMD5/PSMD1/H2AZ1/PSMB8/H2AC4/PSMB7/PSMB5/PSMB2/PSMC3/PSMA7/RPN2/PSMD8/RPN1/PSMC2/PSMA1/PSMD3/PSMD9/NEDD4/PSMD7/PSME3/PSMD12/PSMA5/HLA-E/PSMA3/H2AX/PSMC4/PSMD13/PSME2/HLA-G/PSMD10/UBE2D2/PSMA2/UBE2D1/PSMC6/UBA1/PSMB4/UBE2D3/PSMB6/PSME1/UBE2B/PSMD4/PSMA4
REACTOME_ASSEMBLY_AND_CELL_SURFACE_PRESENTATION_OF_NMDA_RECEPTORS	REACTOME_ASSEMBLY_AND_CELL_SURFACE_PRESENTATION_OF_NMDA_RECEPTORS	44	0.638738	1.91622	0.0016129	0.0144542	0.0093901	4550	tags=41%, list=12%, signal=36%	TUBB2B/NEFL/TUBB4A/TUBAL3/ACTN2/CAMK2B/TUBB6/TUBB2A/TUBB3/GRIN2B/TUBA1B/KIF17/GRIN2A/CAMK2A/TUBA1C/TUBA1A/GRIN3A/TUBA4A
REACTOME_LAGGING_STRAND_SYNTHESIS	REACTOME_LAGGING_STRAND_SYNTHESIS	20	0.748405	1.91567	0.00169205	0.0144542	0.0093901	6995	tags=80%, list=19%, signal=65%	PRIM1/RFC3/RFC4/FEN1/PCNA/POLA1/POLD1/PRIM2/DNA2/POLD2/RPA1/RPA3/RFC1/POLA2/RFC2/POLD3
REACTOME_THE_ROLE_OF_GTSE1_IN_G2_M_PROGRESSION_AFTER_G2_CHECKPOINT	REACTOME_THE_ROLE_OF_GTSE1_IN_G2_M_PROGRESSION_AFTER_G2_CHECKPOINT	79	0.578549	1.91487	0.00149925	0.0144542	0.0093901	10615	tags=61%, list=29%, signal=43%	TUBB2B/TUBB4A/TUBAL3/PSMA8/TUBB6/PSMB9/PLK1/TUBB2A/TUBB3/CCNB1/TUBA1B/CCNB2/GTSE1/TUBA1C/CDK1/TUBA1A/TUBA4A/PSMD2/PSMA6/PSMC1/PSMD11/PSMD5/PSMD1/PSMD14/PSMB8/PSMB7/PSMB5/PSMB2/PSMC3/PSMA7/PSMD8/PSMC2/PSMA1/PSMD3/PSMD9/PSMD7/PSME3/TUBA8/MAPRE1/PSMD12/HSP90AB1/PSMA5/HSP90AA1/PSMA3/PSMC4/TUBA4B/PSMD13/PSME2
BIOCARTA_TCYTOTOXIC_PATHWAY	BIOCARTA_TCYTOTOXIC_PATHWAY	12	0.84459	1.91194	0.00185874	0.0149264	0.00969689	4020	tags=83%, list=11%, signal=74%	CD8A/ICAM1/PTPRC/ITGB2/CD3G/CD2/CD3E/ITGAL/CD28/CD247
REACTOME_INTERFERON_ALPHA_BETA_SIGNALING	REACTOME_INTERFERON_ALPHA_BETA_SIGNALING	71	0.585018	1.91055	0.00152905	0.0144542	0.0093901	7383	tags=49%, list=20%, signal=39%	IFITM1/IFIT2/IFNB1/IFIT3/IRF8/STAT1/RSAD2/SOCS1/IFIT1/IFITM3/SAMHD1/IRF4/ISG20/USP18/MX1/HLA-B/IFI6/IRF1/IFIT5/OAS3/HLA-H/HLA-F/OAS2/HLA-C/IFI27/IFI35/HLA-A/ABCE1/ADAR/IFITM2/PSMB8/PTPN1/IRF7/PTPN11/OASL
BIOCARTA_BLYMPHOCYTE_PATHWAY	BIOCARTA_BLYMPHOCYTE_PATHWAY	12	0.843646	1.9098	0.00185874	0.0149264	0.00969689	3694	tags=83%, list=10%, signal=75%	CD80/ICAM1/PTPRC/ITGB2/CR2/CR1/HLA-DRA/ITGAL/HLA-DRB1/HLA-DRB5
WP_DOPAMINERGIC_NEUROGENESIS	WP_DOPAMINERGIC_NEUROGENESIS	30	0.679919	1.90863	0.0015949	0.0144542	0.0093901	5505	tags=63%, list=15%, signal=54%	NKX2-2/NEUROD1/NEUROG2/OTX2/ASCL1/GBX2/FOXA2/DDC/ALDH1A1/LMX1B/FGF8/SOX2/PITX3/GLI2/RET/WNT1/SLC18A2/EN2/EN1
WP_EBOLA_VIRUS_PATHWAY_ON_HOST	WP_EBOLA_VIRUS_PATHWAY_ON_HOST	129	0.542382	1.90847	0.00136426	0.0144542	0.0093901	9442	tags=53%, list=26%, signal=40%	EGFR/CLEC6A/CAV1/CD209/HLA-DQA1/ITGA4/HAVCR2/STAT1/HLA-DQB1/DDX58/CTSL/AXL/CD300A/PIK3CD/CAV2/HLA-DRA/HLA-DOB/HLA-DQA2/HLA-DOA/ITGB3/HLA-DMB/HLA-DPA1/NPC1/ITGA2/HLA-DRB1/HLA-B/HLA-DQB2/CLEC4G/ACTN1/CTSB/GAS6/HLA-DRB5/HLA-DPB1/ITGA6/ICAM3/TFAP2A/ITGA5/CLEC10A/EIF2S1/HLA-F/ITGB1/EIF2AK2/FLNA/HLA-C/ADAM17/HLA-A/MFGE8/RFC1/ACTB/IRF7/FLNC/HLA-DMA/PIK3CB/IQGAP1/GSN/ITGA3/PIK3CA/TOP1/RELB/BST2/VAV2/RHOC…
PID_AURORA_B_PATHWAY	PID_AURORA_B_PATHWAY	39	0.648892	1.90701	0.00160772	0.0144542	0.0093901	6329	tags=64%, list=17%, signal=53%	CENPA/NCAPG/SMC2/NCAPH/AURKA/CDCA8/KIF23/RACGAP1/NDC80/BUB1/SMC4/NCAPD2/KIF2C/BIRC5/INCENP/AURKB/KIF20A/KLHL13/STMN1/SGO1/RASA1/CBX5/NPM1/NCL/VIM
BIOCARTA_GRANULOCYTES_PATHWAY	BIOCARTA_GRANULOCYTES_PATHWAY	15	0.790812	1.90451	0.0017452	0.0144542	0.0093901	4051	tags=67%, list=11%, signal=59%	IFNG/CSF3/ICAM1/TNF/ITGAM/ITGB2/CXCL8/SELPLG/ITGAL/IL1A
BIOCARTA_THELPER_PATHWAY	BIOCARTA_THELPER_PATHWAY	12	0.840817	1.90339	0.00185874	0.0149264	0.00969689	4020	tags=83%, list=11%, signal=74%	ICAM1/PTPRC/ITGB2/CD3G/CD2/CD3E/ITGAL/CD28/CD4/CD247
REACTOME_TRANSPORT_OF_CONNEXONS_TO_THE_PLASMA_MEMBRANE	REACTOME_TRANSPORT_OF_CONNEXONS_TO_THE_PLASMA_MEMBRANE	21	0.733535	1.90223	0.00334448	0.0213276	0.0138554	4550	tags=52%, list=12%, signal=46%	TUBB2B/TUBB4A/TUBAL3/TUBB6/GJB2/TUBB2A/TUBB3/TUBA1B/TUBA1C/TUBA1A/TUBA4A
REACTOME_INCRETIN_SYNTHESIS_SECRETION_AND_INACTIVATION	REACTOME_INCRETIN_SYNTHESIS_SECRETION_AND_INACTIVATION	23	0.71889	1.90084	0.00167785	0.0144542	0.0093901	3359	tags=39%, list=9%, signal=36%	DPP4/GCG/PCSK1/ISL1/GATA4/PAX6/LEP/GIP/FFAR1
REACTOME_HOMOLOGOUS_DNA_PAIRING_AND_STRAND_EXCHANGE	REACTOME_HOMOLOGOUS_DNA_PAIRING_AND_STRAND_EXCHANGE	42	0.637764	1.898	0.00160256	0.0144542	0.0093901	7514	tags=55%, list=21%, signal=44%	EXO1/RAD51AP1/RFC3/CHEK1/RFC4/BARD1/BRCA1/BRIP1/RAD51/TOPBP1/RBBP8/RMI1/BRCA2/DNA2/RMI2/RAD9B/TOP3A/XRCC2/RPA1/RPA3/RFC2/PALB2/BLM
PID_DELTA_NP63_PATHWAY	PID_DELTA_NP63_PATHWAY	47	0.62665	1.89677	0.0015873	0.0144542	0.0093901	5193	tags=43%, list=14%, signal=37%	KRT14/KRT5/TBXT/CDKN2A/RRAD/NRG1/AXL/RAB38/TCF7L1/ADA/DLX5/CCNB2/POU2F2/SEC14L2/DLX6/TOP2A/SFN/IL1A/PERP/BRCA2
WP_SELECTIVE_EXPRESSION_OF_CHEMOKINE_RECEPTORS_DURING_TCELL_POLARIZATION	WP_SELECTIVE_EXPRESSION_OF_CHEMOKINE_RECEPTORS_DURING_TCELL_POLARIZATION	29	0.682216	1.89645	0.00162075	0.0144542	0.0093901	7992	tags=72%, list=22%, signal=57%	IL12RB2/IFNG/CSF2/CCL4/CCL3/CCR5/IL12RB1/TGFB2/CCR2/IL12A/CXCR3/CCR1/CD28/CD4/IL18R1/CCR4/CXCR4/CCR3/CD40LG/TGFB1/TGFB3
REACTOME_DECTIN_2_FAMILY	REACTOME_DECTIN_2_FAMILY	26	0.694928	1.89377	0.00161551	0.0144542	0.0093901	5349	tags=69%, list=15%, signal=59%	MUC16/MUC17/CLEC6A/MUC13/MUC6/CLEC4D/CLEC4E/MUC5B/FCER1G/CLEC4A/MUCL1/LYN/MUC4/CLEC10A/FYN/CLEC4C/MUC7/MUC12
BIOCARTA_CTL_PATHWAY	BIOCARTA_CTL_PATHWAY	13	0.80993	1.89208	0.00180832	0.014771	0.00959596	6946	tags=100%, list=19%, signal=81%	PRF1/FASLG/GZMB/ICAM1/ITGB2/FAS/CD3G/CD3E/ITGAL/CD247/B2M/HLA-A/CD3D
REACTOME_CYCLIN_A_B1_B2_ASSOCIATED_EVENTS_DURING_G2_M_TRANSITION	REACTOME_CYCLIN_A_B1_B2_ASSOCIATED_EVENTS_DURING_G2_M_TRANSITION	25	0.695793	1.88778	0.00160514	0.0144542	0.0093901	7453	tags=56%, list=20%, signal=45%	CCNA1/CDC25B/FOXM1/PLK1/CCNA2/CCNB1/PKMYT1/CCNB2/CDC25A/CDK1/CDC25C/CDK2/XPO1/MNAT1
REACTOME_HOST_INTERACTIONS_OF_HIV_FACTORS	REACTOME_HOST_INTERACTIONS_OF_HIV_FACTORS	131	0.535648	1.88523	0.00136612	0.0144542	0.0093901	11703	tags=62%, list=32%, signal=42%	CD8B/PSMA8/HCK/PSMB9/DOCK2/PSIP1/LCK/NUP155/CD28/AP1S2/CD4/HMGA1/CD247/NUP188/NUP153/NUP205/FYN/ELMO1/PSMD2/B2M/NUP160/RAN/NUP210/SLC25A5/PSMA6/PSMC1/PSMD11/NDC1/HLA-A/PSMD5/PSMD1/NPM1/SEH1L/NUP107/XPO1/PSMD14/NUP58/PSMB8/KPNB1/PSMB7/NUP93/PSMB5/PSMB2/NUP37/RANBP1/PSMC3/PSMA7/NUP98/PAK2/PSMD8/PSMC2/NUP54/NUP133/PSMA1/PSMD3/NUP214/PSMD9/PSMD7/PSME3/NUP88/NUP62/PSMD12/PSMA5/AP2B1/RCC1/PSMA3/KPNA1/R…
PID_E2F_PATHWAY	PID_E2F_PATHWAY	73	0.573237	1.88361	0.00151057	0.0144542	0.0093901	6715	tags=48%, list=18%, signal=39%	CES1/CDKN2A/E2F7/MYC/CCNE2/ORC1/SERPINE1/CCNA2/TYMS/RRM2/PLAU/WASF1/E2F3/RRM1/E2F2/MYBL2/CDC25A/PRMT5/CDK1/TFDP1/BRCA1/TK1/E2F1/CDC6/POLA1/TP73/TOPBP1/RBL1/CCNE1/RBBP8/CDKN2C/CBX5/DHFR/CDK2/MCL1
WP_TYPE_I_COLLAGEN_SYNTHESIS_IN_THE_CONTEXT_OF_OSTEOGENESIS_IMPERFECTA	WP_TYPE_I_COLLAGEN_SYNTHESIS_IN_THE_CONTEXT_OF_OSTEOGENESIS_IMPERFECTA	33	0.655351	1.88091	0.0015949	0.0144542	0.0093901	7274	tags=55%, list=20%, signal=44%	TNFRSF11B/LOX/TMEM38B/SP7/PLOD2/FKBP10/ADAMTS2/P4HA2/WNT1/COLGALT1/BMP1/COL1A2/PLOD1/P3H2/MBTPS2/P3H1/COL1A1/TNFRSF11A
BIOCARTA_CSK_PATHWAY	BIOCARTA_CSK_PATHWAY	20	0.734732	1.88067	0.00169205	0.0144542	0.0093901	4020	tags=50%, list=11%, signal=45%	PTPRC/CD3G/HLA-DRA/CD3E/LCK/HLA-DRB1/ZAP70/HLA-DRB5/CD4/CD247
BIOCARTA_TCRA_PATHWAY	BIOCARTA_TCRA_PATHWAY	12	0.830108	1.87915	0.00185874	0.0149264	0.00969689	4676	tags=92%, list=13%, signal=80%	PTPRC/CD3G/HLA-DRA/CD3E/LCK/HLA-DRB1/ZAP70/HLA-DRB5/CD4/CD247/FYN
KEGG_ECM_RECEPTOR_INTERACTION	KEGG_ECM_RECEPTOR_INTERACTION	83	0.561605	1.87851	0.00147275	0.0144542	0.0093901	9749	tags=65%, list=27%, signal=48%	COL2A1/LAMA3/LAMA1/SPP1/LAMC2/TNC/SV2B/ITGA4/IBSP/FN1/CD44/ITGB8/ITGB3/COL11A1/HMMR/ITGA2/THBS4/THBS1/TNN/ITGA6/SV2A/ITGA5/COL4A4/COL5A3/ITGA11/ITGA2B/RELN/COL5A2/ITGB1/CD47/COL3A1/COL1A2/COL6A6/COL5A1/ITGB5/COL11A2/COL6A1/COL1A1/CD36/LAMB4/LAMB3/ITGA3/LAMA4/COL6A3/ITGB7/LAMC1/SDC2/COL6A2/ITGAV/SDC3/ITGB4/TNR/COL4A2/COL4A1
WP_INFLAMMATORY_RESPONSE_PATHWAY	WP_INFLAMMATORY_RESPONSE_PATHWAY	30	0.669115	1.87831	0.0015949	0.0144542	0.0093901	7100	tags=60%, list=19%, signal=48%	IFNG/CD80/LAMC2/IL2RA/CD86/IL2RB/FN1/LCK/IL2RG/THBS1/IL5RA/ZAP70/CD28/TNFRSF1B/COL3A1/COL1A2/COL1A1/CD40LG
REACTOME_SYNTHESIS_SECRETION_AND_INACTIVATION_OF_GLUCOSE_DEPENDENT_INSULINOTROPIC_POLYPEPTIDE_GIP_	REACTOME_SYNTHESIS_SECRETION_AND_INACTIVATION_OF_GLUCOSE_DEPENDENT_INSULINOTROPIC_POLYPEPTIDE_GIP_	13	0.803644	1.8774	0.00180832	0.014771	0.00959596	3359	tags=54%, list=9%, signal=49%	DPP4/PCSK1/ISL1/GATA4/PAX6/GIP/FFAR1
PID_CXCR4_PATHWAY	PID_CXCR4_PATHWAY	100	0.547188	1.87721	0.00144509	0.0144542	0.0093901	9243	tags=50%, list=25%, signal=37%	MMP9/HCK/ITGA4/PTPRC/STAT1/CD3G/PIK3CD/HLA-DRA/GNAO1/CD3E/GNG2/GNAZ/ITGA2/LCK/LYN/PIK3R5/RGS1/PIK3CG/ITGA6/CD4/DNM1/BLK/CXCL12/ITGA5/CD247/ITGA11/JAK2/FYN/ITGB1/PIK3R6/RALB/UBQLN1/LIMK1/ARRB2/CXCR4/VAV1/CD3D/PTPN11/PIK3CB/GNAI3/ITGA3/YES1/STAT3/PIK3CA/MAPKAP1/RHOC/RAP1B/GNAI1/ITGAV/SSH1
REACTOME_CONDENSATION_OF_PROMETAPHASE_CHROMOSOMES	REACTOME_CONDENSATION_OF_PROMETAPHASE_CHROMOSOMES	11	0.835946	1.87327	0.00368324	0.0226815	0.014735	4022	tags=73%, list=11%, signal=65%	NCAPG/SMC2/NCAPH/CCNB1/CCNB2/SMC4/NCAPD2/CDK1
REACTOME_APOPTOTIC_CLEAVAGE_OF_CELL_ADHESION_PROTEINS	REACTOME_APOPTOTIC_CLEAVAGE_OF_CELL_ADHESION_PROTEINS	11	0.835663	1.87264	0.00368324	0.0226815	0.014735	1121	tags=36%, list=3%, signal=35%	DSG1/DSG3/DSP/PKP1
REACTOME_SWITCHING_OF_ORIGINS_TO_A_POST_REPLICATIVE_STATE	REACTOME_SWITCHING_OF_ORIGINS_TO_A_POST_REPLICATIVE_STATE	91	0.550638	1.87257	0.00144928	0.0144542	0.0093901	11703	tags=65%, list=32%, signal=44%	CCNA1/PSMA8/PSMB9/CCNE2/ORC1/CCNA2/MCM2/MCM4/MCM6/MCM8/CDT1/CDC6/PSMD2/UBE2C/CCNE1/PSMA6/PSMC1/PSMD11/MCM7/PSMD5/MCM5/PSMD1/UBE2S/CDK2/ORC6/PSMD14/PSMB8/PSMB7/SKP2/CDC27/ANAPC1/PSMB5/PSMB2/PSMC3/PSMA7/PSMD8/PSMC2/ANAPC10/CDC23/CUL1/PSMA1/PSMD3/PSMD9/ORC5/PSMD7/PSME3/PSMD12/MCM3/PSMA5/PSMA3/PSMC4/PSMD13/PSME2/PSMD10/PSME4/ORC3/PSMA2/UBE2D1/PSMC6
REACTOME_RESOLUTION_OF_D_LOOP_STRUCTURES_THROUGH_SYNTHESIS_DEPENDENT_STRAND_ANNEALING_SDSA_	REACTOME_RESOLUTION_OF_D_LOOP_STRUCTURES_THROUGH_SYNTHESIS_DEPENDENT_STRAND_ANNEALING_SDSA_	26	0.686972	1.87209	0.00161551	0.0144542	0.0093901	9201	tags=65%, list=25%, signal=49%	EXO1/RAD51AP1/BARD1/BRCA1/BRIP1/RAD51/RBBP8/RMI1/BRCA2/DNA2/RMI2/TOP3A/XRCC2/PALB2/BLM/RAD51C/RTEL1
PID_AURORA_A_PATHWAY	PID_AURORA_A_PATHWAY	31	0.662245	1.87185	0.0016	0.0144542	0.0093901	6501	tags=45%, list=18%, signal=37%	CDC25B/CENPA/DLGAP5/TPX2/AURKA/BIRC5/AURKB/CKAP5/BRCA1/AJUBA/RAN/RASA1/TDRD7/CPEB1
REACTOME_COPI_DEPENDENT_GOLGI_TO_ER_RETROGRADE_TRAFFIC	REACTOME_COPI_DEPENDENT_GOLGI_TO_ER_RETROGRADE_TRAFFIC	100	0.545453	1.87126	0.00144509	0.0144542	0.0093901	6729	tags=37%, list=18%, signal=30%	TUBB2B/KIF1A/TUBB4A/TUBAL3/KLC3/TUBB6/KIF18A/TUBB2A/TUBB3/KIF23/RACGAP1/KIF11/KIF4A/KIFC1/TUBA1B/KIF20B/KIF2C/CENPE/KIF18B/KIF19/TUBA1C/KIF20A/KIF15/KIF2A/TUBA1A/KIF6/TUBA4A/KIF4B/KDELR3/KIF1B/KIF21A/ZW10/KIF26A/COPZ2/KIFAP3/SURF4/KIF5A
WP_REGULATION_OF_TOLLLIKE_RECEPTOR_SIGNALING_PATHWAY	WP_REGULATION_OF_TOLLLIKE_RECEPTOR_SIGNALING_PATHWAY	142	0.525835	1.87053	0.00134771	0.0144542	0.0093901	4248	tags=27%, list=12%, signal=24%	CXCL11/CXCL10/CXCL9/SPP1/CD80/TLR8/CCL4/TLR6/TREM1/CCL3/CCL5/CD86/IFNB1/TNF/TLR1/IL6/CD180/STAT1/SFTPD/IL12A/PLK1/SOCS1/CXCL8/BTK/PIK3CD/IL1B/CD14/MAPK12/TICAM2/AKT3/PIK3R5/PIK3CG/IRAK1/LBP/TLR2/CTNNAL1/TNFAIP3/TLR7
WP_COVID19_ADVERSE_OUTCOME_PATHWAY	WP_COVID19_ADVERSE_OUTCOME_PATHWAY	15	0.775396	1.86738	0.0017452	0.0144542	0.0093901	2254	tags=60%, list=6%, signal=56%	CXCL10/CSF3/IL2RA/CCL3/ACE2/TNF/IL6/CXCL8/IL1B
REACTOME_GPCR_LIGAND_BINDING	REACTOME_GPCR_LIGAND_BINDING	459	0.467462	1.86254	0.00113636	0.0144542	0.0093901	5576	tags=37%, list=15%, signal=32%	CXCL5/GHRH/GAL/CXCL11/CXCL10/CCKBR/GNG4/CCL7/CXCL9/GPR37/SAA1/PPBP/PTHLH/NPY2R/GRM5/CCL20/GCG/CALCA/NTS/WNT11/POMC/HTR1D/NPY/FPR2/CGA/P2RY12/EDN3/NPFFR2/CCL4/ANXA1/CCL13/SUCNR1/MLNR/HCRTR2/CCL3/ADGRE1/CCL5/C3AR1/GNB4/CCR5/CXCL13/OPRK1/RHO/WNT3A/SSTR3/SSTR2/C5AR2/RXFP1/MCHR1/CCL1/APLN/CHRM1/P2RY13/ADM2/NPFFR1/GRM4/CXCL1/DRD2/WNT10B/PF4/CXCL3/FPR3/GPR68/P2RY6/CCR2/PTGDR/GRPR/CCL25/RLN3/UTS2/CHRM4/C…
REACTOME_ASSEMBLY_OF_COLLAGEN_FIBRILS_AND_OTHER_MULTIMERIC_STRUCTURES	REACTOME_ASSEMBLY_OF_COLLAGEN_FIBRILS_AND_OTHER_MULTIMERIC_STRUCTURES	61	0.586292	1.86155	0.00154799	0.0144542	0.0093901	9749	tags=77%, list=27%, signal=57%	MMP20/COL2A1/CTSV/MMP3/LAMA3/TLL1/MMP9/LAMC2/COL17A1/TLL2/LOX/CTSL/COL11A1/LOXL3/CTSB/ITGA6/COL4A4/COL5A3/COL12A1/BMP1/COL5A2/LOXL2/COL10A1/COL7A1/COL3A1/COL1A2/PCOLCE/COL6A6/COL8A2/COL4A3/COL5A1/COL15A1/COL11A2/COL6A1/COL1A1/LAMB3/MMP7/PXDN/COL6A3/MMP13/COL18A1/COL6A2/COL27A1/ITGB4/CTSS/COL4A2/COL4A1
SA_MMP_CYTOKINE_CONNECTION	SA_MMP_CYTOKINE_CONNECTION	15	0.772618	1.86069	0.0017452	0.0144542	0.0093901	2797	tags=60%, list=8%, signal=55%	FCGR3A/TNF/TGFB2/CD44/IL1B/SPN/CSF1/TNFRSF8/TNFSF8
WP_REGULATION_OF_ACTIN_CYTOSKELETON	WP_REGULATION_OF_ACTIN_CYTOSKELETON	150	0.518845	1.86056	0.0013459	0.0144542	0.0093901	8431	tags=48%, list=23%, signal=37%	FGF5/FGF3/FGF19/FGF20/EGFR/VIL1/FGF4/ARHGEF4/FGF8/PAK3/DIAPH3/MSN/CHRM1/FN1/FGFR1/CHRM4/FGF2/BDKRB1/PIK3CD/EGF/WASF1/CD14/GNA12/WAS/CHRM5/MYH10/PIK3R5/APC2/RAC2/ACTN1/RRAS2/FGD1/PIP4K2A/PIK3CG/MAPK4/FGF1/F2R/NRAS/RAC3/FGF11/CFL2/PIK3C2G/ENAH/DIAPH1/FGF16/MRAS/LIMK1/MOS/FGFR4/FGF23/WASF2/GNG12/ROCK1/ACTB/VAV1/PDGFRB/MAP2K1/PIK3CB/BAIAP2/IQGAP1/PIP5K1A/GSN/KRAS/FGF7/PDGFB/FGF13/PIK3CA/PAK2/BDKRB2/A…
WP_LTF_DANGER_SIGNAL_RESPONSE_PATHWAY	WP_LTF_DANGER_SIGNAL_RESPONSE_PATHWAY	19	0.735314	1.86022	0.00171821	0.0144542	0.0093901	4051	tags=58%, list=11%, signal=51%	TREM1/LTF/IFNB1/TNF/IL6/CXCL8/IL1B/CD14/IRAK1/TLR2/IL1A
BIOCARTA_TH1TH2_PATHWAY	BIOCARTA_TH1TH2_PATHWAY	21	0.716373	1.85773	0.00334448	0.0213276	0.0138554	3794	tags=48%, list=10%, signal=43%	IL12RB2/IFNG/IL2RA/CD86/IL12RB1/IL12A/HLA-DRA/HLA-DRB1/HLA-DRB5/CD28
WP_TCELL_ANTIGEN_RECEPTOR_TCR_SIGNALING_PATHWAY	WP_TCELL_ANTIGEN_RECEPTOR_TCR_SIGNALING_PATHWAY	90	0.54567	1.85675	0.00143885	0.0144542	0.0093901	7653	tags=48%, list=21%, signal=38%	FYB1/CD8A/TNFRSF9/CCR5/IL15RA/IL6/ICOS/LCP2/FAS/CD3G/IL1B/PRKCQ/ITK/IRF4/CD3E/LCK/MAP4K1/WAS/CD83/GRAP2/ZAP70/CD28/CD4/CD247/IL1A/NCK1/SH2B3/FYN/NFATC1/CBL/MALT1/SHC1/MAP3K14/VIM/NFATC2/PSTPIP1/VAV1/CD3D/MAP2K1/CHUK/PTPN11/TGFB1/IKBKG
REACTOME_TNFR2_NON_CANONICAL_NF_KB_PATHWAY	REACTOME_TNFR2_NON_CANONICAL_NF_KB_PATHWAY	100	0.540485	1.85421	0.00144509	0.0144542	0.0093901	10615	tags=60%, list=29%, signal=43%	FASLG/CD70/PSMA8/TNFRSF9/TNFSF13B/TNF/TNFSF18/BIRC3/PSMB9/TNFRSF11B/TNFRSF18/TNFRSF17/LTA/TNFRSF8/TNFSF8/TNFSF9/TNFSF4/TNFSF14/EDAR/CD27/PSMD2/TNFRSF1B/PSMA6/PSMC1/PSMD11/TNFRSF12A/PSMD5/PSMD1/MAP3K14/TRAF3/PSMD14/BIRC2/PSMB8/CD40LG/PSMB7/CHUK/TNFRSF11A/TNFRSF13B/PSMB5/PSMB2/TNFRSF4/PSMC3/PSMA7/RELB/TRAF2/PSMD8/PSMC2/CUL1/PSMA1/PSMD3/PSMD9/PSMD7/PSME3/TNFRSF13C/PSMD12/PSMA5/PSMA3/PSMC4/PSMD13/PSM…
BIOCARTA_NKT_PATHWAY	BIOCARTA_NKT_PATHWAY	26	0.68036	1.85407	0.00161551	0.0144542	0.0093901	8503	tags=77%, list=23%, signal=59%	IL12RB2/IFNG/CSF2/CCL4/CCL3/CCR5/IL12RB1/TGFB2/CXCR3/CCR1/CD28/CD4/IL18R1/CCR4/CXCR4/CCR3/CD40LG/TGFB1/TGFB3/IL5
WP_CANCER_IMMUNOTHERAPY_BY_PD1_BLOCKADE	WP_CANCER_IMMUNOTHERAPY_BY_PD1_BLOCKADE	23	0.701138	1.8539	0.0033557	0.0213276	0.0138554	7884	tags=78%, list=22%, signal=61%	CD274/IFNG/PDCD1LG2/CD8B/CD8A/PDCD1/CD3G/CD3E/LCK/HLA-DRB1/ZAP70/NFATC1/HLA-A/NFATC2/CD3D/PTPN11/STAT3/NFATC3
REACTOME_NA_CL_DEPENDENT_NEUROTRANSMITTER_TRANSPORTERS	REACTOME_NA_CL_DEPENDENT_NEUROTRANSMITTER_TRANSPORTERS	19	0.732151	1.85222	0.00171821	0.0144542	0.0093901	5044	tags=58%, list=14%, signal=50%	SLC6A15/SLC6A14/SLC22A2/SLC6A5/SLC6A18/SLC6A20/SLC6A9/SLC6A7/SLC18A1/SLC6A2/SLC18A2
REACTOME_NUCLEAR_PORE_COMPLEX_NPC_DISASSEMBLY	REACTOME_NUCLEAR_PORE_COMPLEX_NPC_DISASSEMBLY	36	0.633709	1.85175	0.00158983	0.0144542	0.0093901	11267	tags=75%, list=31%, signal=52%	CCNB1/CCNB2/NEK6/NUP155/CDK1/NUP188/NUP153/NUP205/NUP160/NUP210/NDC1/SEH1L/NUP107/NEK7/NUP58/NUP93/NUP37/NUP98/NUP54/NUP133/NUP214/NUP88/NUP62/RANBP2/NUP85/NUP35/RAE1
REACTOME_NEUTROPHIL_DEGRANULATION	REACTOME_NEUTROPHIL_DEGRANULATION	474	0.464534	1.85164	0.00114155	0.0144542	0.0093901	7361	tags=36%, list=20%, signal=30%	KRT1/DSG1/DSC1/S100A7/SERPINB12/SERPINB10/FOLR3/VNN1/PPBP/FLG2/FPR2/MMP8/MMP9/PTX3/CDA/S100A8/ANPEP/DSP/CLEC4D/LTF/MNDA/LILRB2/HPSE/ADGRG3/MGAM/CHI3L1/PKP1/C3AR1/FCGR2A/FCAR/CD53/CD177/RHOF/CYBB/OLR1/PADI2/SERPINB3/DEGS1/FCER1G/PTPRC/SERPINB1/ITGAM/SIRPA/CXCL1/TNFAIP6/GPR84/LYZ/CTSC/ITGB2/DOCK2/CHIT1/CD44/MCEMP1/FPR1/HK3/RAB31/NCKAP1L/NFAM1/CALML5/OSCAR/ITGAX/CR1/CD300A/RNASE2/PLAUR/C5AR1/CLEC5A/…
REACTOME_APC_C_MEDIATED_DEGRADATION_OF_CELL_CYCLE_PROTEINS	REACTOME_APC_C_MEDIATED_DEGRADATION_OF_CELL_CYCLE_PROTEINS	88	0.546381	1.84976	0.0014556	0.0144542	0.0093901	11724	tags=65%, list=32%, signal=44%	CCNA1/PSMA8/PSMB9/PLK1/CCNA2/CDC20/FBXO5/AURKA/MAD2L1/CCNB1/BUB1B/NEK2/PTTG1/AURKB/CDK1/PSMD2/UBE2C/PSMA6/PSMC1/PSMD11/PSMD5/PSMD1/UBE2S/CDK2/PSMD14/PSMB8/PSMB7/SKP2/CDC27/ANAPC1/PSMB5/PSMB2/PSMC3/PSMA7/PSMD8/PSMC2/ANAPC10/CDC23/CUL1/PSMA1/PSMD3/PSMD9/PSMD7/PSME3/PSMD12/PSMA5/PSMA3/PSMC4/PSMD13/PSME2/PSMD10/PSME4/PSMA2/BUB3/UBE2D1/PSMC6/RB1
REACTOME_NEURONAL_SYSTEM	REACTOME_NEURONAL_SYSTEM	409	0.467697	1.84957	0.00116279	0.0144542	0.0093901	7883	tags=41%, list=22%, signal=33%	KCNV1/TUBB2B/SLITRK1/NEFL/GNG4/GAD2/KCNQ5/CHRNA9/TUBB4A/KCNG3/CHAT/KCNH3/CHRND/KCNA4/TUBAL3/SLC32A1/CACNA1E/GRM5/HCN1/PRKCG/KCNK16/KCNJ12/KCNA10/SLC18A3/SYT12/PPM1E/RASGRF1/KCNC2/SLC22A2/CACNA1B/ACTN2/NRG1/ADCY7/CAMK2B/GABRB2/IL1RAP/TUBB6/KCNK2/GRIA1/KCNH6/GNB4/KCNJ4/KCNB2/PTPRD/HTR3A/KCNH5/SLITRK2/NLGN1/HCN4/CAMK4/TUBB2A/TUBB3/CHRNB2/GRIA2/CHRNB3/STXBP1/TSPAN7/GRM1/KCNA1/LRRTM1/CACNG8/KCNA2/CHRN…
REACTOME_TYPE_I_HEMIDESMOSOME_ASSEMBLY	REACTOME_TYPE_I_HEMIDESMOSOME_ASSEMBLY	11	0.824052	1.84662	0.00552486	0.0305409	0.0198408	1050	tags=45%, list=3%, signal=44%	KRT14/KRT5/LAMA3/LAMC2/COL17A1
REACTOME_PEPTIDE_HORMONE_BIOSYNTHESIS	REACTOME_PEPTIDE_HORMONE_BIOSYNTHESIS	14	0.778951	1.8466	0.00176991	0.0145574	0.00945715	5457	tags=71%, list=15%, signal=61%	CGB5/POMC/CGA/PCSK1/CGB8/INHBA/INHBE/CGB3/INHBC/INHBB
NABA_CORE_MATRISOME	NABA_CORE_MATRISOME	274	0.480999	1.84408	0.00121359	0.0144542	0.0093901	7809	tags=47%, list=21%, signal=38%	ZP4/ADIPOQ/TINAG/OTOG/COL2A1/IGFBPL1/LAMA3/LAMA1/AMBN/FBN3/SMOC1/LGI3/FBN2/SPP1/LAMC2/ZPLD1/PCOLCE2/TNC/NELL2/COCH/EFEMP1/IGSF10/TGFBI/COL17A1/ECM1/VIT/NPNT/IBSP/NTN1/FBLN7/NCAN/MFAP5/TNFAIP6/BMPER/NTNG1/FN1/SRGN/CCN4/CILP/SRPX/SLIT1/IGFBP1/ANOS1/HAPLN3/COL11A1/COL25A1/FGL2/EMILIN3/CRISPLD1/LTBP2/NID2/RSPO3/COL23A1/EMILIN2/THBS4/THBS1/TNN/GAS6/CTHRC1/COL20A1/MFAP2/IGFBP6/DPT/SLIT2/HMCN1/VWA2/FBN1…
PID_IL23_PATHWAY	PID_IL23_PATHWAY	37	0.628402	1.84388	0.00160514	0.0144542	0.0093901	5102	tags=46%, list=14%, signal=40%	CXCL9/IFNG/TNF/IL12RB1/IL6/CXCL1/STAT1/IL24/IL18RAP/IL1B/MPO/STAT4/CD3E/ALOX12B/CD4/JAK2/IL18R1
WP_PARKINUBIQUITIN_PROTEASOMAL_SYSTEM_PATHWAY	WP_PARKINUBIQUITIN_PROTEASOMAL_SYSTEM_PATHWAY	70	0.565112	1.8437	0.00153139	0.0144542	0.0093901	9845	tags=54%, list=27%, signal=40%	TUBB2B/GPR37/TUBB4A/TUBAL3/TUBB6/TUBB2A/TUBB3/TUBA1B/UBE2L6/HSPA6/CASP1/TUBA1C/TUBA1A/SNCA/HSPA8/TUBA4A/PSMD2/HSPA5/CCNE1/PSMC1/PSMD11/SNCAIP/PSMD5/PSMD1/UBE2G1/PSMD14/TUBB/HSPA14/PSMC3/PSMD8/PSMC2/SIAH2/CUL1/PSMD3/PSMD9/PSMD7/TUBA8/PSMD12
PID_PTP1B_PATHWAY	PID_PTP1B_PATHWAY	51	0.600591	1.84123	0.0015873	0.0144542	0.0093901	8135	tags=57%, list=22%, signal=44%	PRL/CDH2/EGFR/CAV1/FCGR2A/HCK/LEP/CSF1R/EGF/ITGB3/CSF1/CSN2/LCK/LYN/BLK/ITGA2B/JAK2/FYN/FER/SHC1/YBX1/PTPN1/TXN/NOX4/PDGFRB/YES1/STAT3/PDGFB/PIK3CA
REACTOME_POLO_LIKE_KINASE_MEDIATED_EVENTS	REACTOME_POLO_LIKE_KINASE_MEDIATED_EVENTS	16	0.7472	1.84049	0.00170648	0.0144542	0.0093901	5591	tags=62%, list=15%, signal=53%	FOXM1/PLK1/CCNB1/PKMYT1/CCNB2/CENPF/MYBL2/CDC25A/LIN9/CDC25C
REACTOME_BASIGIN_INTERACTIONS	REACTOME_BASIGIN_INTERACTIONS	25	0.67831	1.84035	0.00160514	0.0144542	0.0093901	5493	tags=56%, list=15%, signal=48%	SLC16A1/L1CAM/SLC7A11/CAV1/SLC7A5/SLC7A10/SLC7A7/MAG/SPN/ITGA6/SLC3A2/ITGB1/ATP1B3/SLC16A3
KEGG_REGULATION_OF_ACTIN_CYTOSKELETON	KEGG_REGULATION_OF_ACTIN_CYTOSKELETON	213	0.493395	1.83988	0.00128535	0.0144542	0.0093901	8408	tags=45%, list=23%, signal=35%	FGF5/FGF3/FGF19/INSRR/FGF20/EGFR/ACTN2/MYL7/FGF4/ARHGEF4/FGF8/PAK3/ITGA4/MYL2/DIAPH3/MSN/ITGAM/CHRM1/FN1/ITGB2/FGFR1/CHRM4/NCKAP1L/FGF2/ITGAX/BDKRB1/PIK3CD/EGF/ITGB8/ITGB3/WASF1/CD14/ITGA2/ITGAL/GNA12/ITGAD/WAS/CHRM5/MYH10/PIK3R5/APC2/RAC2/ACTN1/RRAS2/FGD1/PIP4K2A/PIK3CG/ITGA6/ITGA5/IQGAP2/FGF1/ITGA11/F2R/ITGA2B/PDGFC/NRAS/RAC3/FGF11/CFL2/ITGB1/ENAH/DIAPH1/FGF16/MRAS/LIMK1/MOS/FGFR4/IQGAP3/FGF23/…
REACTOME_FGFR2_LIGAND_BINDING_AND_ACTIVATION	REACTOME_FGFR2_LIGAND_BINDING_AND_ACTIVATION	20	0.718472	1.83905	0.00169205	0.0144542	0.0093901	2072	tags=40%, list=6%, signal=38%	FGF5/FGF3/FGFBP1/FGF20/FGFBP2/FGF4/FGF8/FGF2
REACTOME_POTASSIUM_CHANNELS	REACTOME_POTASSIUM_CHANNELS	102	0.534182	1.83873	0.00143472	0.0144542	0.0093901	7753	tags=47%, list=21%, signal=37%	KCNV1/GNG4/KCNQ5/KCNG3/KCNH3/KCNA4/HCN1/KCNK16/KCNJ12/KCNA10/KCNC2/KCNK2/KCNH6/GNB4/KCNJ4/KCNB2/KCNH5/HCN4/KCNA1/KCNA2/GNG2/KCNK13/KCNN1/KCNC1/KCNJ10/KCNJ6/GNGT2/KCNA3/KCNAB2/KCNS1/KCNC4/KCNJ5/KCNG2/ABCC9/HCN2/KCNJ11/KCNF1/KCNJ2/KCNB1/GNG12/KCNQ2/ABCC8/KCNMA1/GNG10/KCNJ3/KCNH2/GNG3/KCNQ3
WP_DNA_IRDAMAGE_AND_CELLULAR_RESPONSE_VIA_ATR	WP_DNA_IRDAMAGE_AND_CELLULAR_RESPONSE_VIA_ATR	80	0.552841	1.83837	0.0014881	0.0144542	0.0093901	6521	tags=41%, list=18%, signal=34%	CLSPN/FOXM1/PLK1/EXO1/USP1/MCM2/RECQL/PRKDC/CHEK1/FEN1/CDC45/CDK1/MSH2/BARD1/BRCA1/FANCA/BRIP1/E2F1/RAD51/SMC1A/PCNA/TOPBP1/MDC1/RBBP8/RMI1/BRCA2/RFWD3/CDC25C/FANCI/TOP3A/RPA1/PARP1/CDK2
REACTOME_CELL_CELL_JUNCTION_ORGANIZATION	REACTOME_CELL_CELL_JUNCTION_ORGANIZATION	64	0.573141	1.83773	0.00154321	0.0144542	0.0093901	5261	tags=33%, list=14%, signal=28%	CDH18/CLDN6/CLDN17/CLDN19/CDH9/CDH2/CDH10/CLDN8/CDH3/CDH12/CLDN10/CLDN14/CADM3/CDH17/SDK2/PVR/CDH13/CDH15/NECTIN3/CADM2/CLDN9
KEGG_ASTHMA	KEGG_ASTHMA	28	0.663863	1.83639	0.00162338	0.0144542	0.0093901	7426	tags=68%, list=20%, signal=54%	HLA-DQA1/TNF/FCER1G/HLA-DQB1/HLA-DRA/HLA-DOB/HLA-DQA2/HLA-DOA/HLA-DMB/HLA-DPA1/HLA-DRB1/HLA-DRB5/HLA-DPB1/IL13/IL10/CD40LG/PRG2/HLA-DMA/CCL11
REACTOME_ADHERENS_JUNCTIONS_INTERACTIONS	REACTOME_ADHERENS_JUNCTIONS_INTERACTIONS	33	0.639841	1.83639	0.0015949	0.0144542	0.0093901	4995	tags=39%, list=14%, signal=34%	CDH18/CDH9/CDH2/CDH10/CDH3/CDH12/CADM3/CDH17/PVR/CDH13/CDH15/NECTIN3/CADM2
WP_OVERVIEW_OF_NANOPARTICLE_EFFECTS	WP_OVERVIEW_OF_NANOPARTICLE_EFFECTS	19	0.725833	1.83624	0.00171821	0.0144542	0.0093901	3160	tags=47%, list=9%, signal=43%	LAMA3/CDH3/TNF/IL6/FN1/CXCL8/PIK3CD/ITGAD/AKT3
REACTOME_G_ALPHA_I_SIGNALLING_EVENTS	REACTOME_G_ALPHA_I_SIGNALLING_EVENTS	401	0.464835	1.83611	0.0011655	0.0144542	0.0093901	5117	tags=32%, list=14%, signal=28%	RPE65/CXCL5/GAL/CXCL11/CXCL10/SDR9C7/GNG4/CXCL9/GPR37/SAA1/ABCA4/RGS20/PPBP/NPY2R/CCL20/POMC/HTR1D/PRKCG/NPY/LRP2/FPR2/P2RY12/LPL/CCL4/ANXA1/CCL13/CCL4L2/ADCY7/AKR1B10/CAMK2B/SUCNR1/RLBP1/CCL5/C3AR1/GNB4/CCR5/CXCL13/OPRK1/RHO/SSTR3/SSTR2/MCHR1/DHRS9/RBP1/RGS18/CCL1/APLN/P2RY13/GRK1/AKR1C1/LRP8/GRM4/RGS4/CXCL1/PF4/CXCL3/FPR3/CCR2/CCL25/CAMK4/RLN3/CHRM4/CXCR3/FPR1/CNR1/CXCL2/CXCL8/C5AR1/BDKRB1/PNLI…
REACTOME_TNFS_BIND_THEIR_PHYSIOLOGICAL_RECEPTORS	REACTOME_TNFS_BIND_THEIR_PHYSIOLOGICAL_RECEPTORS	28	0.663652	1.83581	0.00162338	0.0144542	0.0093901	4060	tags=57%, list=11%, signal=51%	FASLG/CD70/TNFRSF9/TNFSF13B/TNFSF18/TNFRSF11B/TNFRSF18/TNFRSF17/LTA/TNFRSF8/TNFSF8/TNFSF9/TNFSF4/TNFSF14/EDAR/CD27
WP_IL18_SIGNALING_PATHWAY	WP_IL18_SIGNALING_PATHWAY	273	0.478268	1.83249	0.00121803	0.0144542	0.0093901	8395	tags=41%, list=23%, signal=32%	ADIPOQ/PTPRZ1/ACOD1/TNIP3/KRT31/IFNG/MMP3/CCL18/CCL20/SPP1/MMP8/MMP9/FASLG/PTX3/CCL4/IL2RA/NPPB/CRYGC/CCL3/ICAM1/CCL5/SLC12A3/NCF2/NCF1/TNF/CDK5R2/CCL1/IL6/CXCL3/FN1/BIRC3/PTPN7/TNFRSF11B/CCN4/KITLG/CCNA2/PLA2G7/TBX21/CXCL2/IL18RAP/CXCL8/TGM2/FAS/IL1B/DEK/GRIN2B/CSN2/LCK/CCNB2/TICAM2/TRPC2/CD83/RUNX2/IRF1/IRAK1/LMNB2/RND2/BIN1/TNFAIP3/ITGA2B/CNTN2/GRM7/STMN1/ENO1/NSMF/ARL4D/ULBP2/B2M/PLD1/IL18R1/…
REACTOME_CONSTITUTIVE_SIGNALING_BY_ABERRANT_PI3K_IN_CANCER	REACTOME_CONSTITUTIVE_SIGNALING_BY_ABERRANT_PI3K_IN_CANCER	75	0.557576	1.83056	0.00151286	0.0144542	0.0093901	8236	tags=59%, list=23%, signal=46%	FGF5/FGF3/FGF19/EPGN/FGF20/EGFR/EREG/CD80/PIK3AP1/NRG1/FGF4/CD86/FGF8/AREG/ICOS/TRAT1/FGFR1/KITLG/FGF2/PIK3CD/TGFA/EGF/LCK/RAC2/MET/CD28/FGF1/CD19/HGF/FYN/KL/FGF16/FGFR4/FGF23/STRN/VAV1/PDGFRB/PTPN11/PIK3CB/HBEGF/FGF7/PDGFB/PIK3CA/IRS2
REACTOME_INTERACTIONS_OF_REV_WITH_HOST_CELLULAR_PROTEINS	REACTOME_INTERACTIONS_OF_REV_WITH_HOST_CELLULAR_PROTEINS	37	0.623657	1.82996	0.00160514	0.0144542	0.0093901	11267	tags=76%, list=31%, signal=52%	NUP155/NUP188/NUP153/NUP205/NUP160/RAN/NUP210/NDC1/NPM1/SEH1L/NUP107/XPO1/NUP58/KPNB1/NUP93/NUP37/RANBP1/NUP98/NUP54/NUP133/NUP214/NUP88/NUP62/RCC1/RANBP2/NUP85/NUP35/RAE1
WP_PHOTODYNAMIC_THERAPYINDUCED_NFKB_SURVIVAL_SIGNALING	WP_PHOTODYNAMIC_THERAPYINDUCED_NFKB_SURVIVAL_SIGNALING	35	0.629012	1.82952	0.0015949	0.0144542	0.0093901	4051	tags=40%, list=11%, signal=36%	MMP3/CSF2/MMP9/BCL2A1/ICAM1/TNF/IL6/BIRC3/CXCL2/CXCL8/IL1B/VCAM1/BIRC5/IL1A
KEGG_T_CELL_RECEPTOR_SIGNALING_PATHWAY	KEGG_T_CELL_RECEPTOR_SIGNALING_PATHWAY	108	0.528036	1.82802	0.00140845	0.0144542	0.0093901	8503	tags=47%, list=23%, signal=36%	IFNG/CD8B/CSF2/CD8A/PDCD1/TNF/PAK3/PTPRC/RASGRP1/ICOS/LCP2/CTLA4/CD3G/PIK3CD/PRKCQ/ITK/CD3E/MAPK12/LCK/AKT3/PIK3R5/GRAP2/ZAP70/PIK3CG/CD28/CD4/CD247/NCK1/NRAS/FYN/NFATC1/CBL/MALT1/CDK4/MAP3K14/NFATC2/IL10/VAV1/CD3D/MAP2K1/CD40LG/CHUK/PIK3CB/KRAS/IKBKG/NFATC3/PPP3R1/PIK3CA/PAK2/VAV2/IL5
KEGG_FOCAL_ADHESION	KEGG_FOCAL_ADHESION	199	0.492251	1.82792	0.0012837	0.0144542	0.0093901	10136	tags=55%, list=28%, signal=40%	COL2A1/LAMA3/LAMA1/PRKCG/SPP1/EGFR/LAMC2/RASGRF1/CAV1/TNC/ACTN2/MYL7/PAK3/ITGA4/VEGFC/MYL2/IBSP/FN1/BIRC3/PIK3CD/CAV2/EGF/ITGB8/ITGB3/COL11A1/ITGA2/PARVB/AKT3/PIK3R5/SHC4/RAC2/THBS4/THBS1/ACTN1/TNN/MET/PIK3CG/ITGA6/ITGA5/PARVG/COL4A4/COL5A3/ITGA11/ITGA2B/PDGFC/RELN/RAC3/HGF/FYN/COL5A2/RAPGEF1/ITGB1/FLNA/DIAPH1/PGF/CAPN2/COL3A1/SHC1/COL1A2/COL6A6/BIRC2/ROCK1/COL5A1/ACTB/VAV1/PDGFRB/MAP2K1/ITGB5/CO…
KEGG_SYSTEMIC_LUPUS_ERYTHEMATOSUS	KEGG_SYSTEMIC_LUPUS_ERYTHEMATOSUS	134	0.517084	1.82782	0.00135685	0.0144542	0.0093901	7304	tags=45%, list=20%, signal=36%	IFNG/CD80/ACTN2/CD86/FCGR2A/FCGR3A/HLA-DQA1/C1QC/TNF/C1QB/H2AC11/H4C15/HLA-DQB1/C1QA/H4C14/FCGR1A/HLA-DRA/HLA-DOB/HLA-DQA2/HLA-DOA/GRIN2B/HLA-DMB/HLA-DPA1/H2BC17/FCGR2C/FCGR3B/HLA-DRB1/H2BC11/GRIN2A/C1S/ACTN1/H2AB1/HLA-DRB5/HLA-DPB1/C1R/CD28/H2AC13/H2BC12/H4C8/C4B/H2BC14/H4C12/H2AC16/H4C9/H2AC7/FCGR2B/H3C10/H4C7/TRIM21/C5/H2AZ1/IL10/H2AZ2/H2AC4/H2AC6/CD40LG/H3C12/C4A/H3Y2/HLA-DMA
BIOCARTA_MCM_PATHWAY	BIOCARTA_MCM_PATHWAY	18	0.72797	1.82774	0.00172414	0.0144542	0.0093901	6646	tags=67%, list=18%, signal=55%	ORC1/KITLG/MCM2/MCM4/MCM6/CDT1/CDC6/CCNE1/MCM7/MCM5/CDK2/ORC6
REACTOME_INTERLEUKIN_4_AND_INTERLEUKIN_13_SIGNALING	REACTOME_INTERLEUKIN_4_AND_INTERLEUKIN_13_SIGNALING	111	0.528106	1.82674	0.00141643	0.0144542	0.0093901	7487	tags=50%, list=21%, signal=40%	IL13RA2/SAA1/MMP3/POMC/MMP9/FASLG/ANXA1/ICAM1/MYC/TNF/FCER2/F13A1/SOX2/ITGAM/IL6/STAT1/FN1/ITGB2/IL12A/SOCS1/FGF2/ITGAX/CXCL8/IL1B/OSM/IRF4/VCAM1/BIRC5/IL2RG/FSCN1/IGHE/CCL22/LBP/IL1A/HIF1A/TWIST1/HSPA8/JAK2/HGF/LIF/ITGB1/IL13RA1/IGHG1/IL13/TNFRSF1B/COL1A2/VIM/HSP90B1/IL10/IL6R/MCL1/CCL2/CD36/RORA/CCL11/TGFB1
REACTOME_EXTENSION_OF_TELOMERES	REACTOME_EXTENSION_OF_TELOMERES	51	0.595553	1.82578	0.0015873	0.0144542	0.0093901	8348	tags=53%, list=23%, signal=41%	CCNA1/CCNA2/PRIM1/RFC3/DSCC1/RFC4/FEN1/PCNA/POLA1/RUVBL1/POLD1/PRIM2/DNA2/POLD2/DKC1/TERT/RPA1/RPA3/CDK2/RFC1/POLA2/RFC2/POLD3/PIF1/BLM/TINF2/PPP6C
PID_INTEGRIN_CS_PATHWAY	PID_INTEGRIN_CS_PATHWAY	26	0.669738	1.82513	0.00161551	0.0144542	0.0093901	4861	tags=54%, list=13%, signal=47%	ITGA4/ITGAM/ITGB2/ITGAX/ITGB8/ITGB3/ITGA2/ITGAL/ITGAD/ITGA6/ITGA5/ITGA11/ITGA2B/ITGB1
REACTOME_PROCESSIVE_SYNTHESIS_ON_THE_LAGGING_STRAND	REACTOME_PROCESSIVE_SYNTHESIS_ON_THE_LAGGING_STRAND	15	0.75745	1.82416	0.0017452	0.0144542	0.0093901	6995	tags=80%, list=19%, signal=65%	PRIM1/FEN1/PCNA/POLA1/POLD1/PRIM2/DNA2/POLD2/RPA1/RPA3/POLA2/POLD3
WP_DNA_MISMATCH_REPAIR	WP_DNA_MISMATCH_REPAIR	23	0.689033	1.82189	0.0033557	0.0213276	0.0138554	6995	tags=65%, list=19%, signal=53%	EXO1/RFC3/MSH6/RFC4/MSH2/POLE2/POLE3/PCNA/POLD1/POLD2/RPA1/RPA3/RFC1/RFC2/POLD3
REACTOME_CROSS_PRESENTATION_OF_SOLUBLE_EXOGENOUS_ANTIGENS_ENDOSOMES_	REACTOME_CROSS_PRESENTATION_OF_SOLUBLE_EXOGENOUS_ANTIGENS_ENDOSOMES_	50	0.596711	1.8208	0.0016	0.0144542	0.0093901	12691	tags=84%, list=35%, signal=55%	PSMA8/MRC1/PSMB9/FCGR1A/FCGR1B/PSMD2/MRC2/PSMA6/PSMC1/PSMD11/PSMD5/PSMD1/PSMD14/PSMB8/PSMB7/PSMB5/PSMB2/PSMC3/PSMA7/PSMD8/PSMC2/PSMA1/PSMD3/PSMD9/PSMD7/PSME3/PSMD12/PSMA5/PSMA3/PSMC4/PSMD13/PSME2/PSMD10/PSME4/PSMA2/PSMC6/PSMB4/PSMF1/PSMB6/PSME1/PSMD4/PSMA4
REACTOME_BETA_CATENIN_INDEPENDENT_WNT_SIGNALING	REACTOME_BETA_CATENIN_INDEPENDENT_WNT_SIGNALING	146	0.510041	1.82003	0.00134771	0.0144542	0.0093901	12740	tags=70%, list=35%, signal=46%	GNG4/WNT11/PRKCG/PSMA8/GNB4/MYC/PSMB9/TCF7L1/GNAO1/GNG2/ITPR3/ROR2/WNT5B/RAC2/GNGT2/CAMK2A/ROR1/PRICKLE1/WNT1/RAC3/FZD8/ITPR2/PSMD2/PSMA6/PSMC1/NFATC1/PSMD11/PDE6G/PSMD5/ARRB2/PSMD1/LEF1/PSMD14/GNG12/PSMB8/AGO2/PSMB7/GNG10/TCF7/FZD6/KRAS/GNG3/PSMB5/PSMB2/PRKCB/PSMC3/PPP3R1/PSMA7/PSMD8/PRKG1/PSMC2/DVL2/VANGL2/CTNNB1/PSMA1/PSMD3/PSMD9/PSMD7/GNGT1/PSME3/SMURF2/PSMD12/FZD7/PSMA5/GNB3/AP2B1/PSMA3/WNT4…
REACTOME_PCNA_DEPENDENT_LONG_PATCH_BASE_EXCISION_REPAIR	REACTOME_PCNA_DEPENDENT_LONG_PATCH_BASE_EXCISION_REPAIR	21	0.701628	1.81949	0.00334448	0.0213276	0.0138554	6995	tags=62%, list=19%, signal=50%	RFC3/RFC4/FEN1/POLE2/POLE3/PCNA/POLD1/POLD2/RPA1/RPA3/RFC1/RFC2/POLD3
REACTOME_INTEGRIN_CELL_SURFACE_INTERACTIONS	REACTOME_INTEGRIN_CELL_SURFACE_INTERACTIONS	84	0.543013	1.81891	0.0014771	0.0144542	0.0093901	7075	tags=51%, list=19%, signal=41%	COL2A1/SPP1/TNC/ICAM1/ITGA4/IBSP/ITGAM/FN1/ITGB2/CD44/ITGAX/ICAM5/ITGB8/ITGB3/ITGA2/VCAM1/ITGAL/ITGAD/COL23A1/THBS1/ITGA6/ICAM3/ITGA5/FBN1/COL4A4/COL5A3/ITGA11/ITGA2B/COL5A2/ITGB1/CD47/COL10A1/COL7A1/COL16A1/COL3A1/COL1A2/COL6A6/COL8A2/COL4A3/COL5A1/ITGB5/COL6A1/COL1A1
WP_TYPE_III_INTERFERON_SIGNALING	WP_TYPE_III_INTERFERON_SIGNALING	10	0.838233	1.81719	0.00558659	0.0308105	0.0200159	1614	tags=40%, list=4%, signal=38%	IFNL3/IFNL2/IFNL1/STAT1
REACTOME_GASTRIN_CREB_SIGNALLING_PATHWAY_VIA_PKC_AND_MAPK	REACTOME_GASTRIN_CREB_SIGNALLING_PATHWAY_VIA_PKC_AND_MAPK	18	0.723087	1.81548	0.00172414	0.0144542	0.0093901	586	tags=22%, list=2%, signal=22%	GAST/CCKBR/MMP3/EGFR
REACTOME_INTERLEUKIN_6_FAMILY_SIGNALING	REACTOME_INTERLEUKIN_6_FAMILY_SIGNALING	24	0.676777	1.81527	0.00163399	0.0144542	0.0093901	7873	tags=75%, list=22%, signal=59%	IL31RA/CNTFR/OSMR/IL6/STAT1/IL11/OSM/CLCF1/LIFR/JAK2/LIF/CRLF1/CBL/IL6R/CNTF/PTPN11/IL6ST/STAT3
REACTOME_COLLAGEN_BIOSYNTHESIS_AND_MODIFYING_ENZYMES	REACTOME_COLLAGEN_BIOSYNTHESIS_AND_MODIFYING_ENZYMES	67	0.558891	1.81306	0.00152207	0.0144542	0.0093901	8827	tags=67%, list=24%, signal=51%	COL2A1/TLL1/PCOLCE2/COL17A1/ADAMTS3/TLL2/COL11A1/COL25A1/PLOD2/COL23A1/ADAMTS2/COL20A1/P4HA2/COL4A4/COL5A3/COL12A1/COLGALT1/BMP1/COL5A2/ADAMTS14/COL10A1/COL7A1/COL16A1/COL3A1/COL1A2/PLOD1/PCOLCE/P3H2/COL6A6/COL8A2/PLOD3/COL4A3/COL26A1/COL5A1/COL15A1/P3H1/COL11A2/COL6A1/COL1A1/P3H3/COL6A3/P4HA3/COL13A1/COL18A1/COL6A2
REACTOME_AMINO_ACID_TRANSPORT_ACROSS_THE_PLASMA_MEMBRANE	REACTOME_AMINO_ACID_TRANSPORT_ACROSS_THE_PLASMA_MEMBRANE	33	0.631567	1.81264	0.0015949	0.0144542	0.0093901	3600	tags=42%, list=10%, signal=38%	SLC6A15/SLC7A11/SLC6A14/SLC38A3/SLC7A5/SLC7A10/SLC1A4/SLC7A7/SLC7A1/SLC38A5/SLC6A18/SLC6A20/SLC36A4/SLC7A3
WP_GPCRS_CLASS_A_RHODOPSINLIKE	WP_GPCRS_CLASS_A_RHODOPSINLIKE	256	0.475346	1.81194	0.00122399	0.0144542	0.0093901	6089	tags=36%, list=17%, signal=30%	GPR50/CCKBR/GPR37/NPY2R/HTR1D/GPR1/FPR2/OR1F1/P2RY12/NPFFR2/SUCNR1/MLNR/HCRTR2/GPR174/C3AR1/CCR5/OPRK1/RHO/SSTR3/SSTR2/GPR25/C5AR2/MCHR1/CHRM1/P2RY13/NPFFR1/DRD2/GPR34/FPR3/GPR68/P2RY6/CCR2/PTGDR/GRPR/CHRM4/CXCR3/FPR1/GPR19/CMKLR1/CNR1/ADRA1B/BDKRB1/CYSLTR2/P2RY1/FFAR2/ADRB2/GPR171/F2RL2/GPR161/CCR1/CCR8/DRD5/GPR65/P2RY10/LTB4R/NTSR2/OR2B2/OR3A2/LHCGR/CHRM5/GPR31/SSTR4/PTGER3/MC4R/OXTR/FFAR1/GPR6…
REACTOME_THE_ROLE_OF_NEF_IN_HIV_1_REPLICATION_AND_DISEASE_PATHOGENESIS	REACTOME_THE_ROLE_OF_NEF_IN_HIV_1_REPLICATION_AND_DISEASE_PATHOGENESIS	28	0.655014	1.81191	0.00162338	0.0144542	0.0093901	5952	tags=43%, list=16%, signal=36%	CD8B/HCK/DOCK2/LCK/CD28/AP1S2/CD4/CD247/FYN/ELMO1/B2M/HLA-A
REACTOME_NUCLEAR_ENVELOPE_BREAKDOWN	REACTOME_NUCLEAR_ENVELOPE_BREAKDOWN	53	0.587327	1.811	0.00158228	0.0144542	0.0093901	11267	tags=70%, list=31%, signal=48%	PLK1/CCNB1/LMNB1/CCNB2/NEK6/NUP155/CDK1/NUP188/VRK2/NUP153/NUP205/TMPO/NUP160/NUP210/VRK1/NDC1/LPIN1/SEH1L/NUP107/NEK7/NUP58/NUP93/PRKCB/NUP37/NUP98/LPIN2/NUP54/NUP133/NUP214/NUP88/NUP62/EMD/RANBP2/NUP85/CTDNEP1/NUP35/RAE1
ST_T_CELL_SIGNAL_TRANSDUCTION	ST_T_CELL_SIGNAL_TRANSDUCTION	45	0.604508	1.80831	0.00163132	0.0144542	0.0093901	10747	tags=56%, list=29%, signal=39%	PAK3/PTPRC/RASGRP1/LCP2/CTLA4/EPHB2/ITK/LCK/GRAP2/ZAP70/CD28/RASGRP4/NCK1/ITPKA/CBL/VAV1/CD3D/PAK2/RASGRP3/MAPK1/DTYMK/GRB2/PAK6/TONSL/NFKB1
REACTOME_COOPERATION_OF_PREFOLDIN_AND_TRIC_CCT_IN_ACTIN_AND_TUBULIN_FOLDING	REACTOME_COOPERATION_OF_PREFOLDIN_AND_TRIC_CCT_IN_ACTIN_AND_TUBULIN_FOLDING	33	0.629832	1.80767	0.0015949	0.0144542	0.0093901	4550	tags=39%, list=12%, signal=35%	TUBB2B/TUBB4A/TUBAL3/TUBB6/TUBB2A/TUBB3/TUBA1B/TUBA1C/CCT4/TUBA1A/CCT6A/CCT5/TUBA4A
REACTOME_FGFR1_LIGAND_BINDING_AND_ACTIVATION	REACTOME_FGFR1_LIGAND_BINDING_AND_ACTIVATION	16	0.733847	1.80759	0.00511945	0.0291123	0.0189127	2285	tags=50%, list=6%, signal=47%	FGF5/FGF3/FGF20/FGF4/FGF8/FGFR1/FGF2/ANOS1
REACTOME_RHO_GTPASES_ACTIVATE_IQGAPS	REACTOME_RHO_GTPASES_ACTIVATE_IQGAPS	32	0.634198	1.8074	0.00159744	0.0144542	0.0093901	4550	tags=34%, list=12%, signal=30%	TUBB2B/TUBB4A/TUBAL3/TUBB6/TUBB2A/TUBB3/TUBA1B/TUBA1C/IQGAP2/TUBA1A/TUBA4A
REACTOME_NUCLEAR_IMPORT_OF_REV_PROTEIN	REACTOME_NUCLEAR_IMPORT_OF_REV_PROTEIN	34	0.625637	1.80656	0.0015873	0.0144542	0.0093901	11267	tags=76%, list=31%, signal=53%	NUP155/NUP188/NUP153/NUP205/NUP160/RAN/NUP210/NDC1/NPM1/SEH1L/NUP107/NUP58/KPNB1/NUP93/NUP37/NUP98/NUP54/NUP133/NUP214/NUP88/NUP62/RCC1/RANBP2/NUP85/NUP35/RAE1
REACTOME_RESOLUTION_OF_AP_SITES_VIA_THE_MULTIPLE_NUCLEOTIDE_PATCH_REPLACEMENT_PATHWAY	REACTOME_RESOLUTION_OF_AP_SITES_VIA_THE_MULTIPLE_NUCLEOTIDE_PATCH_REPLACEMENT_PATHWAY	24	0.673114	1.80544	0.00326797	0.0213276	0.0138554	10270	tags=75%, list=28%, signal=54%	RFC3/RFC4/FEN1/POLE2/POLE3/PCNA/POLD1/POLD2/RPA1/RPA3/PARP1/RFC1/RFC2/POLD3/PARG/PARP2/POLE/RFC5
WP_TCELL_ANTIGEN_RECEPTOR_TCR_PATHWAY_DURING_STAPHYLOCOCCUS_AUREUS_INFECTION	WP_TCELL_ANTIGEN_RECEPTOR_TCR_PATHWAY_DURING_STAPHYLOCOCCUS_AUREUS_INFECTION	62	0.566767	1.80378	0.00155039	0.0144542	0.0093901	7197	tags=47%, list=20%, signal=38%	IFNG/CSF2/CD8A/PDCD1/TNF/PTPRC/ICOS/LCP2/CTLA4/PRKCQ/ITK/LCK/GRAP2/ZAP70/CD28/CD4/NCK1/FYN/CALM2/CBL/MALT1/CDK4/MAP3K14/NFATC2/IL10/CD3D/MAP2K1/CD40LG/CHUK
BIOCARTA_ERYTH_PATHWAY	BIOCARTA_ERYTH_PATHWAY	15	0.748922	1.80362	0.0034904	0.0217191	0.0141097	8287	tags=87%, list=23%, signal=67%	CSF2/CSF3/CCL3/TGFB2/IL6/KITLG/IL11/IL1A/TGFB1/IGF1/TGFB3/EPO/FLT3
WP_REGULATION_OF_SISTER_CHROMATID_SEPARATION_AT_THE_METAPHASEANAPHASE_TRANSITION	WP_REGULATION_OF_SISTER_CHROMATID_SEPARATION_AT_THE_METAPHASEANAPHASE_TRANSITION	15	0.748841	1.80343	0.0034904	0.0217191	0.0141097	6228	tags=73%, list=17%, signal=61%	CDC20/MAD2L1/BUB1/BUB1B/CENPE/PTTG1/ESPL1/SMC1A/SMC3/RAD21/STAG1
REACTOME_ACTIVATION_OF_NMDA_RECEPTORS_AND_POSTSYNAPTIC_EVENTS	REACTOME_ACTIVATION_OF_NMDA_RECEPTORS_AND_POSTSYNAPTIC_EVENTS	94	0.527816	1.8007	0.00143266	0.0144542	0.0093901	4550	tags=29%, list=12%, signal=25%	TUBB2B/NEFL/TUBB4A/TUBAL3/PPM1E/RASGRF1/ACTN2/NRG1/CAMK2B/TUBB6/GRIA1/CAMK4/TUBB2A/TUBB3/GRIA2/GRIN2B/KPNA2/TUBA1B/KIF17/GRIN2A/CAMK2A/TUBA1C/PRKAA2/TUBA1A/NRAS/GRIN3A/TUBA4A
REACTOME_INTERLEUKIN_2_FAMILY_SIGNALING	REACTOME_INTERLEUKIN_2_FAMILY_SIGNALING	44	0.599571	1.79872	0.00322581	0.0213276	0.0138554	4399	tags=39%, list=12%, signal=34%	CSF2/IL21/IL2RA/IL21R/HAVCR2/IL15RA/STAT1/CSF2RB/IL2RB/IL15/PIK3CD/STAT4/LCK/IL2RG/CSF2RA/IL5RA/JAK2
WP_VIRAL_ACUTE_MYOCARDITIS	WP_VIRAL_ACUTE_MYOCARDITIS	86	0.532845	1.7985	0.00146199	0.0144542	0.0093901	7487	tags=42%, list=21%, signal=33%	IFNG/CD80/MMP9/CAV1/SGCG/CCR5/NOD2/TNF/IL6/STAT1/ITGB2/IL12A/SOCS1/ITGAL/NOS1/RAC2/AIF1/CASP1/CD4/SGCB/RAC3/PTCRA/FYN/ABL2/EDN1/RASA1/DMD/PARP1/IL10/CXCR4/CCR3/ACTB/CD40LG/EIF4G1/HLA-DMA/TGFB1
REACTOME_INTERLEUKIN_20_FAMILY_SIGNALING	REACTOME_INTERLEUKIN_20_FAMILY_SIGNALING	26	0.659782	1.79799	0.00161551	0.0144542	0.0093901	2467	tags=38%, list=7%, signal=36%	IL20/IFNL3/IL22RA2/IFNL2/IL20RB/IFNL1/STAT1/IL24/IL22RA1/STAT4
KEGG_GAP_JUNCTION	KEGG_GAP_JUNCTION	90	0.528185	1.79726	0.00143885	0.0144542	0.0093901	8624	tags=44%, list=24%, signal=34%	TUBB2B/TUBB4A/TUBAL3/GRM5/PRKCG/EGFR/ADCY7/TUBB6/DRD2/TUBB2A/TUBB3/GRM1/EGF/TUBA1B/ADCY3/ITPR3/TUBA1C/CDK1/GUCY1A1/TUBA1A/PDGFC/NRAS/TUBA4A/ITPR2/ADCY9/PLCB4/GJD2/PDGFRB/MAP2K1/PRKX/TUBB/ADCY8/GNAI3/KRAS/PRKCB/GJA1/PDGFB/GUCY1B1/PRKG1/HTR2A
REACTOME_METABOLISM_OF_POLYAMINES	REACTOME_METABOLISM_OF_POLYAMINES	59	0.568565	1.79615	0.0015528	0.0144542	0.0093901	12691	tags=76%, list=35%, signal=50%	PSMA8/PSMB9/ODC1/SMS/SMOX/PSMD2/AMD1/PSMA6/PSMC1/PSMD11/PSMD5/PSMD1/PSMD14/PSMB8/PSMB7/SAT1/PSMB5/PSMB2/PSMC3/PSMA7/PSMD8/PSMC2/PSMA1/PSMD3/PSMD9/AZIN1/PSMD7/PSME3/PSMD12/PSMA5/PSMA3/PSMC4/SRM/PSMD13/PSME2/PSMD10/PSME4/PSMA2/PSMC6/PSMB4/PSMF1/PSMB6/PSME1/PSMD4/PSMA4
REACTOME_EGFR_DOWNREGULATION	REACTOME_EGFR_DOWNREGULATION	31	0.635132	1.79521	0.0016	0.0144542	0.0093901	5715	tags=32%, list=16%, signal=27%	SH3GL3/EPGN/EGFR/EREG/AREG/TGFA/EGF/PTPN12/SH3KBP1/CBL
PID_CXCR3_PATHWAY	PID_CXCR3_PATHWAY	43	0.599975	1.79376	0.00320513	0.0213276	0.0138554	9178	tags=56%, list=25%, signal=42%	CXCL11/CXCL10/CXCL9/CXCL13/PF4/ITGB2/CXCR3/PIK3CD/GNAO1/GNG2/GNAZ/ITGAL/DNM1/NRAS/MAP2K1/PIK3CB/CCL11/GNAI3/KRAS/PIK3CA/MAPKAP1/GNAI1/MAPK14/MAPK1
REACTOME_G_ALPHA_Q_SIGNALLING_EVENTS	REACTOME_G_ALPHA_Q_SIGNALLING_EVENTS	215	0.47937	1.79044	0.00127389	0.0144542	0.0093901	7676	tags=43%, list=21%, signal=34%	GAST/CCKBR/GNG4/SAA1/MMP3/GRM5/GCG/NTS/FPR2/EGFR/EDN3/NPFFR2/ANXA1/MLNR/HCRTR2/GNB4/MCHR1/RGS18/CHRM1/RASGRP1/NPFFR1/RGS4/GPR68/P2RY6/GRPR/UTS2/ADRA1B/TRPC3/PROK2/GRM1/BTK/BDKRB1/CYSLTR2/P2RY1/QRFPR/PRKCQ/FFAR2/NMU/F2RL2/GNG2/RGSL1/XCL2/GPR65/P2RY10/LTB4R/NTSR2/ITPR3/CHRM5/GPRC6A/CCL23/OXTR/FFAR1/RGS1/GNGT2/MGLL/MCHR2/ADRA1D/LTB4R2/DGKB/PTAFR/F2R/DAGLA/NRAS/ITPR2/NPSR1/AVPR1A/RGS13/EDN1/NTSR1/UTS…
REACTOME_SHC_MEDIATED_CASCADE_FGFR1	REACTOME_SHC_MEDIATED_CASCADE_FGFR1	21	0.689803	1.78883	0.00334448	0.0213276	0.0138554	6163	tags=57%, list=17%, signal=48%	FGF5/FGF3/FGF20/FGF4/FGF8/FGFR1/FGF2/FGF1/NRAS/KL/SHC1/FGF23
REACTOME_NEUROTRANSMITTER_RECEPTORS_AND_POSTSYNAPTIC_SIGNAL_TRANSMISSION	REACTOME_NEUROTRANSMITTER_RECEPTORS_AND_POSTSYNAPTIC_SIGNAL_TRANSMISSION	205	0.481649	1.78882	0.00129366	0.0144542	0.0093901	7659	tags=38%, list=21%, signal=30%	TUBB2B/NEFL/GNG4/CHRNA9/TUBB4A/CHRND/TUBAL3/PRKCG/KCNJ12/PPM1E/RASGRF1/ACTN2/NRG1/ADCY7/CAMK2B/GABRB2/TUBB6/GRIA1/GNB4/KCNJ4/HTR3A/CAMK4/TUBB2A/TUBB3/CHRNB2/GRIA2/CHRNB3/TSPAN7/CACNG8/CHRNA1/GRIN2B/GNG2/KPNA2/AKAP5/GABRB1/GABRQ/TUBA1B/ADCY3/KCNJ10/GABRA1/KIF17/KCNJ6/GRIN2A/GRIK2/GNGT2/CAMK2A/CACNG3/TUBA1C/PRKAA2/TUBA1A/KCNJ5/GLRA2/NRAS/GRIN3A/TUBA4A/CHRNB4/GRIA3/GABRA2/CHRNA3/GRIN3B/ADCY9/CAMK1/C…
WP_PATHOGENIC_ESCHERICHIA_COLI_INFECTION	WP_PATHOGENIC_ESCHERICHIA_COLI_INFECTION	55	0.573495	1.78743	0.00155763	0.0144542	0.0093901	7043	tags=42%, list=19%, signal=34%	TUBB2B/TUBB4A/TUBAL3/TUBB6/TUBB2A/TUBB3/CD14/TUBA1B/WAS/TUBA1C/YWHAQ/NCK1/TUBA1A/TUBA4A/FYN/LY96/ITGB1/NCL/ARPC5L/ROCK1/ACTB/TUBB/ARPC1B
REACTOME_ANTIVIRAL_MECHANISM_BY_IFN_STIMULATED_GENES	REACTOME_ANTIVIRAL_MECHANISM_BY_IFN_STIMULATED_GENES	82	0.534632	1.78738	0.00147275	0.0144542	0.0093901	11267	tags=59%, list=31%, signal=41%	HERC5/STAT1/DDX58/IFIT1/USP41/KPNA2/USP18/UBE2L6/MX1/NUP155/NUP188/OAS3/NUP153/NUP205/OAS2/EIF2AK2/FLNA/KPNA3/NUP160/NUP210/KPNA7/NDC1/SEH1L/NUP107/ABCE1/NUP58/KPNB1/EIF4G1/OASL/EIF4A3/NUP93/NUP37/KPNA4/NUP98/EIF4E/NUP54/NUP133/NUP214/NEDD4/NUP88/ISG15/NUP62/KPNA1/RANBP2/NUP85/JAK1/NUP35/RAE1
REACTOME_POLYMERASE_SWITCHING	REACTOME_POLYMERASE_SWITCHING	14	0.753376	1.78597	0.00707965	0.0365395	0.0237378	6995	tags=86%, list=19%, signal=69%	PRIM1/RFC3/RFC4/PCNA/POLA1/POLD1/PRIM2/POLD2/RFC1/POLA2/RFC2/POLD3
KEGG_PROTEASOME	KEGG_PROTEASOME	46	0.594009	1.78596	0.00160772	0.0144542	0.0093901	12691	tags=85%, list=35%, signal=55%	IFNG/PSMA8/PSMB9/PSMD2/PSMA6/PSMC1/PSMD11/PSMD1/PSMD14/PSMB8/PSMB7/PSMB5/PSMB2/PSMC1P4/PSMC3/PSMA7/PSMD8/PSMC2/PSMA1/PSMD3/PSMD7/PSME3/PSMD12/PSMA5/POMP/PSMA3/PSMC4/PSMD13/PSME2/PSMA6P4/PSME4/PSMA2/PSMC6/PSMB4/PSMF1/PSMB6/PSME1/PSMD4/PSMA4
REACTOME_NEGATIVE_REGULATION_OF_THE_PI3K_AKT_NETWORK	REACTOME_NEGATIVE_REGULATION_OF_THE_PI3K_AKT_NETWORK	110	0.516104	1.78549	0.00141844	0.0144542	0.0093901	8236	tags=48%, list=23%, signal=37%	FGF5/FGF3/FGF19/EPGN/FGF20/EGFR/EREG/CD80/PIK3AP1/NRG1/IL1RAP/FGF4/CD86/FGF8/AREG/ICOS/TRAT1/FGFR1/KITLG/FGF2/PIK3CD/TGFA/EGF/TRIB3/LCK/AKT3/RAC2/MET/PIP4K2A/IRAK1/CD28/FGF1/CD19/HGF/FYN/KL/IL33/FGF16/IER3/FGFR4/FGF23/STRN/VAV1/PDGFRB/PTPN11/PIK3CB/HBEGF/PHLPP2/PIP5K1A/FGF7/PDGFB/PIK3CA/IRS2
BIOCARTA_DC_PATHWAY	BIOCARTA_DC_PATHWAY	17	0.719801	1.78476	0.00345423	0.0217016	0.0140984	5330	tags=65%, list=15%, signal=55%	IFNG/CSF2/ANPEP/IFNB1/ITGAX/CD2/CD7/CD5/CD33/TLR7/IL13
REACTOME_PCP_CE_PATHWAY	REACTOME_PCP_CE_PATHWAY	92	0.52393	1.78422	0.00143885	0.0144542	0.0093901	13184	tags=77%, list=36%, signal=49%	WNT11/PRKCG/PSMA8/PSMB9/ROR2/WNT5B/RAC2/ROR1/PRICKLE1/WNT1/RAC3/FZD8/PSMD2/PSMA6/PSMC1/PSMD11/PSMD5/ARRB2/PSMD1/PSMD14/PSMB8/PSMB7/FZD6/PSMB5/PSMB2/PRKCB/PSMC3/PSMA7/PSMD8/PSMC2/DVL2/VANGL2/PSMA1/PSMD3/PSMD9/PSMD7/PSME3/SMURF2/PSMD12/FZD7/PSMA5/AP2B1/PSMA3/WNT4/PSMC4/FZD2/DAAM1/PSMD13/PSME2/CLTC/PSMD10/CLTA/AP2S1/RHOA/PSME4/PSMA2/AP2A1/PFN1/PSMC6/PSMB4/PSMF1/FZD1/PSMB6/PSME1/PSMD4/SMURF1/PSMA4/AP…
KEGG_ARRHYTHMOGENIC_RIGHT_VENTRICULAR_CARDIOMYOPATHY_ARVC	KEGG_ARRHYTHMOGENIC_RIGHT_VENTRICULAR_CARDIOMYOPATHY_ARVC	74	0.544534	1.78359	0.00152439	0.0144542	0.0093901	9987	tags=64%, list=27%, signal=46%	CACNG6/DSC2/CDH2/CACNG7/CACNG5/DSP/ACTN2/SGCG/ITGA4/CTNNA2/CACNA2D1/CACNG1/CACNG8/TCF7L1/ITGB8/PKP2/ITGB3/ITGA2/ACTN1/CACNG3/ITGA6/SGCB/ITGA5/ITGA11/ITGA2B/SLC8A1/ITGB1/DSG2/DMD/LEF1/ACTB/ATP2A2/ITGB5/CACNA2D4/TCF7/ITGA3/GJA1/ITGB7/CACNG4/ITGAV/CTNNB1/CACNG2/CACNA2D3/ITGB4/RYR2/ACTN4/EMD
WP_ARRHYTHMOGENIC_RIGHT_VENTRICULAR_CARDIOMYOPATHY	WP_ARRHYTHMOGENIC_RIGHT_VENTRICULAR_CARDIOMYOPATHY	74	0.544534	1.78359	0.00152439	0.0144542	0.0093901	9987	tags=64%, list=27%, signal=46%	CACNG6/DSC2/CDH2/CACNG7/CACNG5/DSP/ACTN2/SGCG/ITGA4/CTNNA2/CACNA2D1/CACNG1/CACNG8/TCF7L1/ITGB8/PKP2/ITGB3/ITGA2/ACTN1/CACNG3/ITGA6/SGCB/ITGA5/ITGA11/ITGA2B/SLC8A1/ITGB1/DSG2/DMD/LEF1/ACTB/ATP2A2/ITGB5/CACNA2D4/TCF7/ITGA3/GJA1/ITGB7/CACNG4/ITGAV/CTNNB1/CACNG2/CACNA2D3/ITGB4/RYR2/ACTN4/EMD
REACTOME_NUCLEAR_ENVELOPE_NE_REASSEMBLY	REACTOME_NUCLEAR_ENVELOPE_NE_REASSEMBLY	76	0.544221	1.78219	0.0030722	0.0213276	0.0138554	6956	tags=38%, list=19%, signal=31%	TUBB2B/TUBB4A/TUBAL3/TUBB6/TUBB2A/TUBB3/CCNB1/TUBA1B/LMNB1/CCNB2/NUP155/TUBA1C/CDK1/TUBA1A/NUP188/VRK2/TUBA4A/NUP205/TMPO/NUP160/RAN/LBR/VRK1/NDC1/SEH1L/NUP107/TNPO1/NUP58/KPNB1
KEGG_PATHOGENIC_ESCHERICHIA_COLI_INFECTION	KEGG_PATHOGENIC_ESCHERICHIA_COLI_INFECTION	56	0.570733	1.78028	0.0015748	0.0144542	0.0093901	7043	tags=41%, list=19%, signal=33%	TUBB2B/TUBB4A/TUBAL3/TUBB6/TUBB2A/TUBB3/CD14/TUBA1B/WAS/TUBA1C/YWHAQ/NCK1/TUBA1A/TUBA4A/FYN/LY96/ITGB1/NCL/ARPC5L/ROCK1/ACTB/TUBB/ARPC1B
REACTOME_TRANSPORT_OF_MATURE_MRNAS_DERIVED_FROM_INTRONLESS_TRANSCRIPTS	REACTOME_TRANSPORT_OF_MATURE_MRNAS_DERIVED_FROM_INTRONLESS_TRANSCRIPTS	43	0.595251	1.77964	0.00320513	0.0213276	0.0138554	11267	tags=70%, list=31%, signal=48%	NUP155/NUP188/NUP153/NUP205/NUP160/NUP210/NCBP1/NDC1/SEH1L/NUP107/ALYREF/NUP58/CPSF2/NUP93/NUP37/NUP98/EIF4E/NUP54/NUP133/NUP214/NUP88/NUP62/FIP1L1/SLBP/CPSF3/CPSF4/RANBP2/NUP85/NUP35/RAE1
REACTOME_SYNDECAN_INTERACTIONS	REACTOME_SYNDECAN_INTERACTIONS	27	0.644644	1.77851	0.0016	0.0144542	0.0093901	9434	tags=78%, list=26%, signal=58%	TNC/FN1/FGF2/ITGB3/ITGA2/THBS1/ACTN1/ITGA6/COL5A3/COL5A2/ITGB1/COL3A1/COL1A2/COL5A1/ITGB5/COL1A1/TGFB1/SDC2/ITGAV/SDC3/ITGB4
REACTOME_TRANSCRIPTIONAL_REGULATION_BY_THE_AP_2_TFAP2_FAMILY_OF_TRANSCRIPTION_FACTORS	REACTOME_TRANSCRIPTIONAL_REGULATION_BY_THE_AP_2_TFAP2_FAMILY_OF_TRANSCRIPTION_FACTORS	38	0.608491	1.77813	0.00161812	0.0144542	0.0093901	6365	tags=47%, list=17%, signal=39%	CGB5/EGFR/CGA/CGB8/MYC/DEK/TGFA/ATAD2/APOE/MYBL2/TFAP2A/CGB3/HSPD1/TFAP2E/KCTD15/NPM1/TFAP2C/KCTD1
REACTOME_HDR_THROUGH_SINGLE_STRAND_ANNEALING_SSA_	REACTOME_HDR_THROUGH_SINGLE_STRAND_ANNEALING_SSA_	37	0.605494	1.77666	0.00160514	0.0144542	0.0093901	8778	tags=57%, list=24%, signal=43%	EXO1/RFC3/RFC4/BARD1/BRCA1/BRIP1/RAD51/TOPBP1/RBBP8/RMI1/DNA2/RMI2/RAD9B/TOP3A/RPA1/RPA3/RFC2/ERCC4/BLM/ABL1/RAD1
BIOCARTA_CELLCYCLE_PATHWAY	BIOCARTA_CELLCYCLE_PATHWAY	23	0.671658	1.77595	0.0033557	0.0213276	0.0138554	6521	tags=61%, list=18%, signal=50%	CCNA1/CDKN2A/CDK6/CDKN2B/CCNB1/CDC25A/CDK1/TFDP1/E2F1/RBL1/CCNE1/CDKN2C/CDK4/CDK2
REACTOME_RHO_GTPASE_EFFECTORS	REACTOME_RHO_GTPASE_EFFECTORS	322	0.457225	1.77587	0.00118906	0.0144542	0.0093901	9310	tags=46%, list=26%, signal=34%	TUBB2B/ROPN1/TUBB4A/TUBAL3/S100A8/KLC3/TUBB6/NCF2/NCF1/CYBB/PAK3/RHOD/DIAPH3/FMNL2/KIF18A/CENPA/H4C15/PLK1/TUBB2A/TUBB3/NCKAP1L/H4C14/BTK/CDC20/CDCA8/MAD2L1/WASF1/SPC25/NDC80/WIPF3/CFTR/PRC1/TUBA1B/KIF14/NDE1/S100A9/BUB1/H2BC17/FMNL1/WAS/CENPF/KIF2C/BIRC5/MYH10/BUB1B/WIPF1/H2BC11/CENPN/CENPI/CENPE/RAC2/CENPL/INCENP/SGO2/SKA1/NUF2/H2AB1/ERCC6L/SFN/TUBA1C/KNL1/AURKB/CENPO/IQGAP2/KIF2A/YWHAQ/CKAP5/H…
REACTOME_NS1_MEDIATED_EFFECTS_ON_HOST_PATHWAYS	REACTOME_NS1_MEDIATED_EFFECTS_ON_HOST_PATHWAYS	41	0.599889	1.77498	0.00162338	0.0144542	0.0093901	11267	tags=76%, list=31%, signal=52%	KPNA2/NUP155/NUP188/NUP153/NUP205/EIF2AK2/KPNA3/NUP160/NUP210/KPNA7/NDC1/SEH1L/NUP107/NUP58/KPNB1/NUP93/NUP37/KPNA4/NUP98/NUP54/NUP133/NUP214/NUP88/ISG15/NUP62/KPNA1/CPSF4/RANBP2/NUP85/NUP35/RAE1
REACTOME_CRMPS_IN_SEMA3A_SIGNALING	REACTOME_CRMPS_IN_SEMA3A_SIGNALING	16	0.720107	1.77375	0.00682594	0.0356599	0.0231663	7347	tags=62%, list=20%, signal=50%	DPYSL5/CDK5R1/NRP1/SEMA3A/PLXNA4/FYN/DPYSL2/DPYSL3/CRMP1/DPYSL4
REACTOME_UNWINDING_OF_DNA	REACTOME_UNWINDING_OF_DNA	12	0.783368	1.77334	0.00743494	0.0374329	0.0243182	6736	tags=92%, list=18%, signal=75%	MCM2/MCM4/MCM6/GINS1/GINS4/MCM8/CDC45/GINS2/MCM7/MCM5/GINS3
REACTOME_MET_ACTIVATES_PTK2_SIGNALING	REACTOME_MET_ACTIVATES_PTK2_SIGNALING	30	0.63161	1.77302	0.0015949	0.0144542	0.0093901	7742	tags=67%, list=21%, signal=53%	COL2A1/LAMA3/LAMA1/LAMC2/FN1/COL11A1/ITGA2/MET/COL5A3/HGF/COL5A2/ITGB1/COL3A1/COL1A2/COL5A1/COL11A2/COL1A1/LAMB3/ITGA3/LAMA4
PID_SHP2_PATHWAY	PID_SHP2_PATHWAY	57	0.563455	1.77192	0.00155763	0.0144542	0.0093901	9005	tags=58%, list=25%, signal=44%	IFNG/EGFR/IL2RA/NTRK2/NGF/IL6/STAT1/NTRK1/IL2RB/ANGPT1/BDNF/EGF/LCK/IL2RG/JAK2/NRAS/SHC1/LMO4/IL6R/PDGFRB/MAP2K1/PTPN11/IL6ST/GNAI3/KRAS/PDGFB/PIK3CA/ARHGAP35/JAK3/SDC2/IGF1R/GNAI1/GAB2
REACTOME_SIGNAL_TRANSDUCTION_BY_L1	REACTOME_SIGNAL_TRANSDUCTION_BY_L1	21	0.683228	1.77178	0.00334448	0.0213276	0.0138554	9178	tags=62%, list=25%, signal=46%	L1CAM/EGFR/FGFR1/ITGB3/NRP1/ITGA5/ITGA2B/ITGB1/MAP2K1/NCAM1/VAV2/ITGAV/MAPK1
WP_PI3KAKT_SIGNALING_PATHWAY	WP_PI3KAKT_SIGNALING_PATHWAY	339	0.453354	1.76832	0.00118343	0.0144542	0.0093901	8051	tags=39%, list=22%, signal=30%	FGF5/FGF3/FGF19/PRL/COL2A1/GNG4/PPP2R2C/LAMA3/LAMA1/FGF20/CSF3/SPP1/EGFR/TCL1B/LAMC2/FASLG/PIK3AP1/TNC/IL2RA/NGFR/FGF4/OSMR/NTRK2/CREB5/IFNB1/NGF/GNB4/MYC/IL7R/FGF8/ITGA4/VEGFC/CDK6/IBSP/CSH2/IL6/CHRM1/NTRK1/IL2RB/ANGPT1/FN1/CCNE2/FGFR1/KITLG/BDNF/FGF2/CSF1R/PIK3CD/TGFA/EGF/ITGB8/OSM/ITGB3/GNG2/CSF1/ITGA2/TCL1A/SGK1/IL2RG/AKT3/PIK3R5/THBS4/THBS1/GNGT2/TNN/MET/PIK3CG/ITGA6/PRKAA2/TLR2/PPP2R3A/ITGA…
WP_FOCAL_ADHESIONPI3KAKTMTORSIGNALING_PATHWAY	WP_FOCAL_ADHESIONPI3KAKTMTORSIGNALING_PATHWAY	303	0.457946	1.76762	0.00120048	0.0144542	0.0093901	9867	tags=48%, list=27%, signal=35%	FGF3/FGF19/PRL/COL2A1/GNG4/PPP2R2C/LAMA3/LAMA1/FGF20/CSF3/SPP1/EGFR/TCL1B/LAMC2/TNC/IL2RA/NGFR/FGF4/OSMR/CREB5/IFNB1/NGF/GNB4/IL7R/FGF8/ITGA4/VEGFC/IBSP/CHRM1/IL2RB/ANGPT1/FN1/ITGB2/FGFR1/KITLG/FGF2/ITGAX/CSF1R/PIK3CD/EGF/ITGB8/OSM/ITGB3/GNG2/COL11A1/CSF1/ITGA2/TCL1A/SLC2A3/ITGAL/NOS1/ITGAD/IL2RG/AKT3/PIK3R5/THBS4/THBS1/GNGT2/TNN/MET/PIK3CG/ITGA6/PRKAA2/PPP2R3A/ITGA5/FGF1/EIF4E1B/HIF1A/COL4A4/COL…
PID_IL2_STAT5_PATHWAY	PID_IL2_STAT5_PATHWAY	30	0.629275	1.76647	0.0015949	0.0144542	0.0093901	3974	tags=37%, list=11%, signal=33%	PRF1/FASLG/IL2RA/MYC/CDK6/IL2RB/CCNA2/LTA/LCK/IL2RG/FOXP3
REACTOME_TRANSMISSION_ACROSS_CHEMICAL_SYNAPSES	REACTOME_TRANSMISSION_ACROSS_CHEMICAL_SYNAPSES	269	0.460905	1.76601	0.00120919	0.0144542	0.0093901	7659	tags=38%, list=21%, signal=30%	TUBB2B/NEFL/GNG4/GAD2/CHRNA9/TUBB4A/CHAT/CHRND/TUBAL3/SLC32A1/CACNA1E/PRKCG/KCNJ12/SLC18A3/PPM1E/RASGRF1/SLC22A2/CACNA1B/ACTN2/NRG1/ADCY7/CAMK2B/GABRB2/TUBB6/GRIA1/GNB4/KCNJ4/HTR3A/CAMK4/TUBB2A/TUBB3/CHRNB2/GRIA2/CHRNB3/STXBP1/TSPAN7/CACNG8/CHRNA1/GRIN2B/GNG2/KPNA2/AKAP5/GABRB1/GABRQ/TUBA1B/ADCY3/BCHE/SYN1/KCNJ10/GABRA1/KIF17/KCNJ6/GRIN2A/GRIK2/GNGT2/CAMK2A/CACNG3/SLC1A3/SNAP25/TUBA1C/PRKAA2/SLC1…
REACTOME_SIGNALING_BY_MET	REACTOME_SIGNALING_BY_MET	79	0.533561	1.76596	0.00149925	0.0144542	0.0093901	9767	tags=56%, list=27%, signal=41%	SH3GL3/COL2A1/LAMA3/LAMA1/LAMC2/FN1/COL11A1/ITGA2/LRIG1/HPN/PTPRJ/MET/COL5A3/NRAS/HGF/COL5A2/SH3KBP1/RAPGEF1/ITGB1/COL3A1/CBL/SHC1/COL1A2/COL5A1/PTPN1/COL11A2/COL1A1/PTPN11/LAMB3/KRAS/ITGA3/LAMA4/STAT3/PIK3CA/LAMC1/STAM/PTPN2/RANBP9/RAP1B/TNS3/ARF6/COL27A1/GAB1/GRB2
PID_IL2_1PATHWAY	PID_IL2_1PATHWAY	55	0.56552	1.76257	0.00155763	0.0144542	0.0093901	11024	tags=64%, list=30%, signal=44%	IFNG/IL2RA/MYC/STAT1/IL2RB/SOCS1/DOK2/LCK/IL2RG/NRAS/FYN/RASA1/SHC1/CDK2/MAP2K1/PTPN11/KRAS/PRKCB/STAT3/PIK3CA/IRS2/SYK/JAK3/STAM/SOCS3/PPP2R5D/GAB2/MAPK14/MAPK1/GRB2/BCL2/MAPKAPK2/MAPK11/JAK1/MAPK9
REACTOME_PROGRAMMED_CELL_DEATH	REACTOME_PROGRAMMED_CELL_DEATH	180	0.480976	1.76019	0.001321	0.0144542	0.0093901	11497	tags=56%, list=32%, signal=39%	DSG1/DSG3/CDKN2A/FASLG/PSMA8/DSP/GZMB/CLSPN/PKP1/BIRC3/PSMB9/FAS/PMAIP1/PRKCQ/CD14/LMNB1/UNC5A/TICAM2/AKT3/TNFSF10/SFN/YWHAQ/HMGB2/TFDP1/E2F1/H1-5/LY96/PSMD2/TP73/YWHAH/PSMA6/PSMC1/PSMD11/DSG2/TNFRSF10A/PSMD5/PSMD1/VIM/BCL2L11/PSMD14/BIRC2/ROCK1/YWHAG/PSMB8/KPNB1/UACA/DCC/PSMB7/AVEN/H1-1/SPTAN1/GSN/STK26/PSMB5/PSMB2/STAT3/BAK1/H1-0/PSMC3/PPP3R1/PSMA7/PAK2/TRAF2/MLKL/PSMD8/PSMC2/MAPK1/CTNNB1/PSMA1…
KEGG_LEUKOCYTE_TRANSENDOTHELIAL_MIGRATION	KEGG_LEUKOCYTE_TRANSENDOTHELIAL_MIGRATION	115	0.507623	1.75986	0.00140845	0.0144542	0.0093901	3902	tags=27%, list=11%, signal=24%	CLDN6/CLDN17/CLDN19/PRKCG/MMP9/CLDN8/ACTN2/MYL7/ICAM1/NCF2/NCF1/CYBB/ITGA4/CTNNA2/MYL2/CLDN10/MSN/ITGAM/CLDN14/RHOH/ITGB2/PIK3CD/ITK/MAPK12/VCAM1/ITGAL/PIK3R5/RAC2/ACTN1/PIK3CG/CXCL12
REACTOME_DEFECTIVE_CFTR_CAUSES_CYSTIC_FIBROSIS	REACTOME_DEFECTIVE_CFTR_CAUSES_CYSTIC_FIBROSIS	61	0.553736	1.75818	0.00154799	0.0144542	0.0093901	12691	tags=74%, list=35%, signal=48%	PSMA8/PSMB9/CFTR/PSMD2/PSMA6/PSMC1/PSMD11/PSMD5/PSMD1/PSMD14/PSMB8/PSMB7/DERL3/PSMB5/PSMB2/VCP/PSMC3/PSMA7/PSMD8/PSMC2/DERL1/PSMA1/PSMD3/PSMD9/PSMD7/PSME3/PSMD12/PSMA5/PSMA3/PSMC4/PSMD13/PSME2/ERLIN1/PSMD10/PSME4/PSMA2/SEL1L/PSMC6/PSMB4/PSMF1/PSMB6/ERLEC1/PSME1/PSMD4/PSMA4
REACTOME_SHC1_EVENTS_IN_EGFR_SIGNALING	REACTOME_SHC1_EVENTS_IN_EGFR_SIGNALING	14	0.741213	1.75714	0.00884956	0.0410047	0.0266386	7649	tags=71%, list=21%, signal=56%	EPGN/EGFR/EREG/AREG/TGFA/EGF/NRAS/SHC1/HBEGF/KRAS
BIOCARTA_STEM_PATHWAY	BIOCARTA_STEM_PATHWAY	15	0.729441	1.75671	0.0052356	0.0295606	0.019204	3838	tags=53%, list=11%, signal=48%	CSF2/CSF3/CD8A/IL6/CXCL8/IL11/CSF1/CD4
REACTOME_ROS_AND_RNS_PRODUCTION_IN_PHAGOCYTES	REACTOME_ROS_AND_RNS_PRODUCTION_IN_PHAGOCYTES	36	0.600713	1.75533	0.00158983	0.0144542	0.0093901	3714	tags=31%, list=10%, signal=27%	NCF2/NCF1/CYBB/ATP6V0D2/ATP6V1C2/MPO/NOS1/ATP6V1G3/RAC2/SLC11A1/LPO
PID_REG_GR_PATHWAY	PID_REG_GR_PATHWAY	82	0.524456	1.75336	0.00294551	0.0210888	0.0137003	3677	tags=24%, list=10%, signal=22%	KRT14/PRL/KRT5/IFNG/CSF2/POMC/CGA/CDK5R1/FKBP5/ICAM1/IL6/STAT1/TBX21/NR3C1/CXCL8/SPI1/CSN2/SGK1/SFN/IRF1
KEGG_MISMATCH_REPAIR	KEGG_MISMATCH_REPAIR	23	0.662562	1.7519	0.0033557	0.0213276	0.0138554	6995	tags=57%, list=19%, signal=46%	EXO1/RFC3/MSH6/RFC4/MSH2/PCNA/POLD1/POLD2/RPA1/RPA3/RFC1/RFC2/POLD3
WP_MECP2_AND_ASSOCIATED_RETT_SYNDROME	WP_MECP2_AND_ASSOCIATED_RETT_SYNDROME	72	0.5361	1.75176	0.0030581	0.0213276	0.0138554	5308	tags=35%, list=15%, signal=30%	FGF5/FGF3/POU3F2/FKBP5/FGF4/GPRIN1/GRIA1/OPRK1/TAP1/MPP1/BDNF/FGF2/PSIP1/MAG/DLX5/CDON/SGK1/DLX6/CAMK2A/NREP/TET1/EZH2/E2F1/GRIA3/SMC3
REACTOME_SIGNALING_BY_EGFR_IN_CANCER	REACTOME_SIGNALING_BY_EGFR_IN_CANCER	25	0.644968	1.74989	0.00321027	0.0213276	0.0138554	8135	tags=48%, list=22%, signal=37%	EPGN/EGFR/EREG/AREG/TGFA/EGF/NRAS/CBL/SHC1/HBEGF/KRAS/PIK3CA
BIOCARTA_MHC_PATHWAY	BIOCARTA_MHC_PATHWAY	12	0.772776	1.74937	0.00743494	0.0374329	0.0243182	7709	tags=92%, list=21%, signal=72%	TAP1/PSMB9/TAP2/HLA-DRA/HLA-DRB1/HLA-DRB5/CD74/B2M/HLA-A/PSMB8/PSMB5
REACTOME_SEALING_OF_THE_NUCLEAR_ENVELOPE_NE_BY_ESCRT_III	REACTOME_SEALING_OF_THE_NUCLEAR_ENVELOPE_NE_BY_ESCRT_III	32	0.613435	1.74823	0.00159744	0.0144542	0.0093901	4550	tags=31%, list=12%, signal=27%	TUBB2B/TUBB4A/TUBAL3/TUBB6/TUBB2A/TUBB3/TUBA1B/TUBA1C/TUBA1A/TUBA4A
BIOCARTA_G2_PATHWAY	BIOCARTA_G2_PATHWAY	24	0.651596	1.74773	0.00326797	0.0213276	0.0138554	5591	tags=46%, list=15%, signal=39%	CDC25B/PLK1/CCNB1/PRKDC/CHEK1/CDC25A/YWHAQ/CDK1/BRCA1/YWHAH/CDC25C
REACTOME_DAP12_INTERACTIONS	REACTOME_DAP12_INTERACTIONS	40	0.593786	1.74589	0.00163132	0.0144542	0.0093901	5879	tags=52%, list=16%, signal=44%	KIR2DS4/TREM1/KLRC2/KLRD1/NCR2/CD300E/LCP2/BTK/CLEC5A/TYROBP/LCK/HLA-B/GRAP2/TREM2/NRAS/SIRPB1/FYN/B2M/HLA-C/CD300LB/SHC1
REACTOME_TRANSPORT_OF_THE_SLBP_DEPENDANT_MATURE_MRNA	REACTOME_TRANSPORT_OF_THE_SLBP_DEPENDANT_MATURE_MRNA	36	0.596857	1.74406	0.00158983	0.0144542	0.0093901	11267	tags=72%, list=31%, signal=50%	NUP155/NUP188/NUP153/NUP205/NUP160/NUP210/NCBP1/NDC1/SEH1L/NUP107/ALYREF/NUP58/NUP93/NUP37/NUP98/EIF4E/NUP54/NUP133/NUP214/NUP88/NUP62/SLBP/RANBP2/NUP85/NUP35/RAE1
REACTOME_DEGRADATION_OF_DVL	REACTOME_DEGRADATION_OF_DVL	57	0.554454	1.74362	0.00311526	0.0213276	0.0138554	12691	tags=74%, list=35%, signal=48%	PSMA8/PSMB9/HECW1/PSMD2/PSMA6/PSMC1/DACT1/PSMD11/PSMD5/PSMD1/PSMD14/PSMB8/PSMB7/PSMB5/PSMB2/PSMC3/PSMA7/PSMD8/PSMC2/DVL2/PSMA1/PSMD3/PSMD9/PSMD7/PSME3/PSMD12/PSMA5/PSMA3/PSMC4/PSMD13/PSME2/PSMD10/PSME4/PSMA2/PSMC6/PSMB4/PSMF1/PSMB6/PSME1/PSMD4/CUL3/PSMA4
REACTOME_ACTIVATION_OF_AMPK_DOWNSTREAM_OF_NMDARS	REACTOME_ACTIVATION_OF_AMPK_DOWNSTREAM_OF_NMDARS	29	0.627173	1.74344	0.00162075	0.0144542	0.0093901	4550	tags=38%, list=12%, signal=33%	TUBB2B/TUBB4A/TUBAL3/TUBB6/TUBB2A/TUBB3/TUBA1B/TUBA1C/PRKAA2/TUBA1A/TUBA4A
REACTOME_PI3K_AKT_SIGNALING_IN_CANCER	REACTOME_PI3K_AKT_SIGNALING_IN_CANCER	102	0.50643	1.7432	0.00143472	0.0144542	0.0093901	8345	tags=46%, list=23%, signal=36%	FGF5/FGF3/FGF19/EPGN/FGF20/EGFR/EREG/CD80/PIK3AP1/NRG1/FGF4/CD86/FGF8/AREG/ICOS/TRAT1/FGFR1/KITLG/FGF2/PIK3CD/TGFA/EGF/LCK/AKT3/RAC2/MET/CD28/FGF1/CD19/HGF/FYN/KL/FGF16/FGFR4/FGF23/STRN/VAV1/PDGFRB/CHUK/PTPN11/PIK3CB/HBEGF/FGF7/PDGFB/PIK3CA/IRS2/MAPKAP1
REACTOME_SUMOYLATION_OF_DNA_REPLICATION_PROTEINS	REACTOME_SUMOYLATION_OF_DNA_REPLICATION_PROTEINS	46	0.579599	1.74263	0.00321543	0.0213276	0.0138554	11267	tags=67%, list=31%, signal=47%	AURKA/CDCA8/BIRC5/INCENP/TOP2A/NUP155/AURKB/NUP188/NUP153/NUP205/PCNA/NUP160/NUP210/NDC1/SEH1L/NUP107/NUP58/SUMO3/NUP93/NUP37/NUP98/TOP1/NUP54/NUP133/NUP214/NUP88/NUP62/RANBP2/NUP85/NUP35/RAE1
REACTOME_INTERACTIONS_OF_VPR_WITH_HOST_CELLULAR_PROTEINS	REACTOME_INTERACTIONS_OF_VPR_WITH_HOST_CELLULAR_PROTEINS	37	0.593891	1.74262	0.00160514	0.0144542	0.0093901	11267	tags=70%, list=31%, signal=49%	PSIP1/NUP155/HMGA1/NUP188/NUP153/NUP205/NUP160/NUP210/SLC25A5/NDC1/SEH1L/NUP107/NUP58/NUP93/NUP37/NUP98/NUP54/NUP133/NUP214/NUP88/NUP62/KPNA1/RANBP2/NUP85/NUP35/RAE1
REACTOME_CHROMOSOME_MAINTENANCE	REACTOME_CHROMOSOME_MAINTENANCE	140	0.48991	1.74055	0.00135318	0.0144542	0.0093901	8802	tags=46%, list=24%, signal=35%	CCNA1/CENPA/H4C15/CCNA2/H4C14/H2BC17/PRIM1/RFC3/OIP5/CENPW/H2BC11/CENPN/CENPI/DSCC1/CENPL/H2AB1/RFC4/KNL1/CENPO/FEN1/HJURP/H2BS1/H2BC12/CENPU/PCNA/POLA1/CENPK/H4C8/CENPH/RUVBL1/POLD1/H2BC14/PRIM2/H4C12/DNA2/POLD2/H4C9/H2AC7/DKC1/MIS18BP1/TERT/NPM1/RPA1/H2AZ1/RPA3/CDK2/CENPQ/H2AZ2/RFC1/POLA2/RFC2/H2AC4/POLD3/PIF1/H2AC6/CENPP/BLM/POLR2D/TINF2/PPP6C/H4C3/CENPM/SMARCA5/MIS18A/H2BC7
REACTOME_RECYCLING_PATHWAY_OF_L1	REACTOME_RECYCLING_PATHWAY_OF_L1	49	0.571443	1.73819	0.0015949	0.0144542	0.0093901	4825	tags=35%, list=13%, signal=30%	TUBB2B/L1CAM/TUBB4A/TUBAL3/TUBB6/MSN/TUBB2A/TUBB3/KIF4A/TUBA1B/SHTN1/TUBA1C/DNM1/TUBA1A/TUBA4A/KIF4B/DPYSL2
REACTOME_EXPORT_OF_VIRAL_RIBONUCLEOPROTEINS_FROM_NUCLEUS	REACTOME_EXPORT_OF_VIRAL_RIBONUCLEOPROTEINS_FROM_NUCLEUS	33	0.605488	1.7378	0.0015949	0.0144542	0.0093901	11267	tags=73%, list=31%, signal=50%	NUP155/NUP188/NUP153/NUP205/NUP160/RAN/NUP210/NDC1/SEH1L/NUP107/XPO1/NUP58/NUP93/NUP37/NUP98/NUP54/NUP133/NUP214/NUP88/NUP62/RANBP2/NUP85/NUP35/RAE1
PID_BETA_CATENIN_NUC_PATHWAY	PID_BETA_CATENIN_NUC_PATHWAY	78	0.525522	1.73744	0.0029985	0.0213276	0.0138554	6807	tags=36%, list=19%, signal=29%	KRT1/TBXT/CDKN2A/NEUROG1/MMP9/IGF2BP1/ADCY7/FGF4/MYC/SP5/CDX1/CAMK4/SNAI2/MYOG/CXCL8/TCF7L1/INCENP/SFN/YWHAQ/ZCCHC12/YWHAH/KLF4/TERT/LEF1/TCF4/XPO1/YWHAG/CCN1
REACTOME_MAPK_FAMILY_SIGNALING_CASCADES	REACTOME_MAPK_FAMILY_SIGNALING_CASCADES	327	0.446213	1.73658	0.0011919	0.0144542	0.0093901	8917	tags=42%, list=24%, signal=32%	FGF5/FGF3/FGF19/NEFL/EPGN/CSF2/FGF20/EGFR/CNKSR2/EREG/RASGRF1/IGF2BP1/PSMA8/IL2RA/ACTN2/NRG1/CAMK2B/FGF4/MYC/FGF8/PAK3/GDNF/AREG/IL6/RASGRP1/SPTA1/IL17RD/CSF2RB/IL2RB/ANGPT1/FN1/PSMB9/PTPN7/FGFR1/KITLG/FGF2/PRKCQ/TGFA/EGF/GRIN2B/DUSP7/ITGB3/MAPK12/RET/IL2RG/GFRA2/CSF2RA/MET/CAMK2A/IL5RA/MAPK4/SPTBN2/RASGRP4/FGF1/CDK1/ITGA2B/JAK2/NRAS/HGF/FYN/PSMD2/RASAL1/KL/RAG1/USP17L2/RASAL2/FGF16/RASA3/PSMA6/R…
REACTOME_EICOSANOIDS	REACTOME_EICOSANOIDS	12	-0.88194	-2.18614	0.00215517	0.0171908	0.0111679	536	tags=58%, list=1%, signal=57%	CYP4A22/CYP4A11/CYP4F22/CYP4F8/CYP4F2/CYP4F12/CYP4B1
REACTOME_MISCELLANEOUS_SUBSTRATES	REACTOME_MISCELLANEOUS_SUBSTRATES	12	-0.846664	-2.0987	0.00215517	0.0171908	0.0111679	610	tags=67%, list=2%, signal=66%	CYP2W1/CYP2D6/CYP3A43/CYP4A22/CYP4A11/CYP4F22/CYP4F2/CYP4B1
WP_CODEINE_AND_MORPHINE_METABOLISM	WP_CODEINE_AND_MORPHINE_METABOLISM	15	-0.752395	-1.92775	0.002331	0.0184909	0.0120125	5400	tags=87%, list=15%, signal=74%	UGT1A6/ABCB1/CYP2D6/UGT1A3/UGT1A10/UGT1A9/UGT1A8/CYP3A4/ABCC3/UGT2B7/UGT2B4/CYP2C8/UGT1A1
REACTOME_TRANSCRIPTION_OF_E2F_TARGETS_UNDER_NEGATIVE_CONTROL_BY_DREAM_COMPLEX	REACTOME_TRANSCRIPTION_OF_E2F_TARGETS_UNDER_NEGATIVE_CONTROL_BY_DREAM_COMPLEX	19	0.685521	1.73425	0.00171821	0.0144542	0.0093901	5023	tags=47%, list=14%, signal=41%	MYC/TOP2A/CDC25A/TFDP1/E2F1/CDC6/PCNA/RBL1/LIN9
WP_ESTROGEN_METABOLISM	WP_ESTROGEN_METABOLISM	18	-0.804173	-2.14229	0.00236967	0.0187133	0.012157	3310	tags=78%, list=9%, signal=71%	ARSL/UGT1A6/UGT1A3/GSTA1/UGT1A9/ARSD/SULT1E1/COMT/CYP3A4/SULT1A1/UGT2B7/UGT1A1/GSTM1/CYP1A1
REACTOME_BIOSYNTHESIS_OF_SPECIALIZED_PRORESOLVING_MEDIATORS_SPMS_	REACTOME_BIOSYNTHESIS_OF_SPECIALIZED_PRORESOLVING_MEDIATORS_SPMS_	19	-0.760319	-2.06002	0.00238095	0.0187401	0.0121745	3626	tags=58%, list=10%, signal=52%	EPHX2/CYP2D6/LTC4S/CYP2E1/GSTM4/CYP3A4/ALOX5/HPGD/CYP2C8/CYP1A1/CYP2C9
REACTOME_RECYCLING_OF_BILE_ACIDS_AND_SALTS	REACTOME_RECYCLING_OF_BILE_ACIDS_AND_SALTS	16	-0.743731	-1.90767	0.00240385	0.0188579	0.012251	1682	tags=44%, list=5%, signal=42%	NR1H4/ABCC3/SLC10A2/ALB/FABP6/BAAT/SLC10A1
BIOCARTA_NKCELLS_PATHWAY	BIOCARTA_NKCELLS_PATHWAY	20	0.677435	1.73401	0.00338409	0.0213936	0.0138983	9183	tags=65%, list=25%, signal=49%	KLRC2/KLRC3/KLRD1/KLRC4/KLRC1/ITGB1/B2M/HLA-A/VAV1/MAP2K1/PIK3CA/SYK/IL18
PID_ATR_PATHWAY	PID_ATR_PATHWAY	38	0.593177	1.73338	0.00161812	0.0144542	0.0093901	6898	tags=50%, list=19%, signal=41%	CLSPN/PLK1/CCNA2/MCM2/RFC3/CHEK1/CDC25A/RFC4/RAD51/CDC6/TOPBP1/TIMELESS/BRCA2/CDC25C/TIPIN/MCM7/RPA1/CDK2/RFC2
REACTOME_XENOBIOTICS	REACTOME_XENOBIOTICS	23	-0.640812	-1.82021	0.00246305	0.0191028	0.0124101	4487	tags=61%, list=12%, signal=53%	CYP2W1/AHR/CYP2D6/CYP2E1/CYP2C18/CYP2C19/CYP3A4/CYP3A7/CYP3A43/CYP2J2/CYP2C8/CYP1A1/CYP3A5/CYP2C9
REACTOME_SYNTHESIS_OF_LEUKOTRIENES_LT_AND_EOXINS_EX_	REACTOME_SYNTHESIS_OF_LEUKOTRIENES_LT_AND_EOXINS_EX_	21	-0.692649	-1.91281	0.00247525	0.0191028	0.0124101	1290	tags=43%, list=4%, signal=41%	LTC4S/DPEP2/ALOX5/CYP4A22/CYP4A11/CYP4F22/CYP4F8/CYP4F2/CYP4B1
WP_TAMOXIFEN_METABOLISM	WP_TAMOXIFEN_METABOLISM	21	-0.799472	-2.20781	0.00247525	0.0191028	0.0124101	3365	tags=76%, list=9%, signal=69%	CYP2D6/UGT1A10/CYP2E1/UGT1A8/SULT1E1/UGT1A4/CYP2C19/CYP3A4/SULT1A1/UGT2B7/SULT2A1/CYP2C8/UGT2B15/CYP1A1/CYP3A5/CYP2C9
KEGG_PENTOSE_AND_GLUCURONATE_INTERCONVERSIONS	KEGG_PENTOSE_AND_GLUCURONATE_INTERCONVERSIONS	28	-0.753763	-2.23601	0.00259067	0.0197885	0.0128556	3614	tags=64%, list=10%, signal=58%	DCXR/UGT1A6/UGT2A1/UGT1A5/UGT1A3/UGT1A10/UGT1A9/UGT1A8/UGT1A4/UGT2B17/UGT2B10/UGT2B7/UGT2B4/UGT1A1/UGT2B15/UGT2A3/UGT2B11/UGT2B28
KEGG_PORPHYRIN_AND_CHLOROPHYLL_METABOLISM	KEGG_PORPHYRIN_AND_CHLOROPHYLL_METABOLISM	41	-0.714891	-2.33352	0.00259067	0.0197885	0.0128556	5423	tags=51%, list=15%, signal=44%	PPOX/UGT1A6/UGT2A1/ALAS1/UGT1A5/UGT1A3/CP/UGT1A10/UGT1A9/UGT1A8/UGT1A4/UGT2B17/UGT2B10/UGT2B7/UGT2B4/UGT1A1/UGT2B15/FTMT/UGT2A3/UGT2B11/UGT2B28
KEGG_LINOLEIC_ACID_METABOLISM	KEGG_LINOLEIC_ACID_METABOLISM	29	-0.681521	-2.03986	0.0025974	0.0197885	0.0128556	2349	tags=59%, list=6%, signal=55%	CYP2E1/CYP2C18/PLA2G4B/PLA2G1B/CYP2C19/PLA2G6/JMJD7-PLA2G4B/CYP3A4/CYP3A7/CYP3A43/PLA2G2A/CYP2J2/PLA2G10/PLA2G2F/CYP2C8/CYP3A5/CYP2C9
REACTOME_PEROXISOMAL_LIPID_METABOLISM	REACTOME_PEROXISOMAL_LIPID_METABOLISM	29	-0.614269	-1.83857	0.0025974	0.0197885	0.0128556	7146	tags=48%, list=20%, signal=39%	HSD17B4/MLYCD/SCP2/SLC27A2/ACOX3/DECR2/ACOX1/ACAA1/HAO2/ACBD4/ACOT6/AMACR/CROT/ACOXL
WP_GLUCURONIDATION	WP_GLUCURONIDATION	26	-0.794751	-2.31924	0.00261097	0.0198283	0.0128814	3614	tags=62%, list=10%, signal=55%	UGT1A5/PGM5/UGT1A3/UGT1A10/UGT1A9/UGT1A8/UGT1A4/UGT2B17/UGT2B10/UGT2B7/UGT2B4/UGT1A1/UGT2B15/UGT2A3/UGT2B11/UGT2B28
KEGG_ASCORBATE_AND_ALDARATE_METABOLISM	KEGG_ASCORBATE_AND_ALDARATE_METABOLISM	25	-0.768719	-2.19893	0.00263852	0.0198736	0.0129108	3614	tags=60%, list=10%, signal=54%	UGT1A5/UGT1A3/UGT1A10/UGT1A9/UGT1A8/UGT1A4/UGT2B17/UGT2B10/UGT2B7/UGT2B4/UGT1A1/UGT2B15/UGT2A3/UGT2B11/UGT2B28
REACTOME_GLUCURONIDATION	REACTOME_GLUCURONIDATION	25	-0.785491	-2.24691	0.00263852	0.0198736	0.0129108	3614	tags=64%, list=10%, signal=58%	UGT1A5/UGT1A3/UGT3A1/UGT1A10/UGT1A9/UGT1A8/UGT1A4/UGT2B17/UGT2B10/UGT2B7/UGT2B4/UGT1A1/UGT2B15/UGT2A3/UGT2B11/UGT2B28
REACTOME_CYCLIN_A_CDK2_ASSOCIATED_EVENTS_AT_S_PHASE_ENTRY	REACTOME_CYCLIN_A_CDK2_ASSOCIATED_EVENTS_AT_S_PHASE_ENTRY	85	0.514156	1.73239	0.00438596	0.0263935	0.0171465	12691	tags=69%, list=35%, signal=45%	CCNA1/CDC25B/MYC/PSMB9/CCNE2/CCNA2/AKT3/CDC25A/CKS1B/TFDP1/E2F1/PSMD2/CCNE1/LIN9/PSMA6/PSMC1/PSMD11/PSMD5/PSMD1/CDK4/CDK2/PSMD14/PSMB8/PSMB7/SKP2/MNAT1/LIN52/PSMB5/PSMB2/PSMC3/PSMA7/PSMD8/PSMC2/LIN54/CUL1/PSMA1/PSMD3/PSMD9/PSMD7/PSME3/PSMD12/PSMA5/PSMA3/PSMC4/PSMD13/PSME2/CDK7/PSMD10/PSMA2/PSMC6/RB1/PSMB4/PSMF1/PSMB6/PSME1/PSMD4/CCNH/MAX/PSMA4
WP_PREGNANE_X_RECEPTOR_PATHWAY	WP_PREGNANE_X_RECEPTOR_PATHWAY	33	-0.655541	-2.02753	0.00266667	0.0199958	0.0129902	3310	tags=48%, list=9%, signal=44%	UGT1A3/ABCC4/SRPX2/SRC/UGT1A9/UGT1A4/CYP2C19/GSTA2/CYP3A4/ABCC3/CYP3A7/SULT2A1/UGT1A1/CYP4F12/CYP3A5/CYP2C9
KEGG_DRUG_METABOLISM_OTHER_ENZYMES	KEGG_DRUG_METABOLISM_OTHER_ENZYMES	51	-0.547805	-1.87462	0.00268817	0.0200677	0.0130369	1899	tags=39%, list=5%, signal=37%	UPP2/UGT1A5/UGT1A3/UGT1A10/UGT1A9/UGT1A8/UGT1A4/UGT2B17/CYP3A4/CYP3A7/CYP3A43/UGT2B10/UGT2B7/UGT2B4/UGT1A1/UGT2B15/UGT2A3/CYP3A5/UGT2B11/UGT2B28
KEGG_STARCH_AND_SUCROSE_METABOLISM	KEGG_STARCH_AND_SUCROSE_METABOLISM	52	-0.576229	-1.97324	0.00269542	0.0200677	0.0130369	3972	tags=40%, list=11%, signal=36%	GYS2/UGT1A5/UGT1A3/PYGM/UGT1A10/G6PC2/UGT1A9/UGT1A8/UGT1A4/UGT2B17/TREH/G6PC/UGT2B10/UGT2B7/AMY2B/UGT2B4/UGT1A1/UGT2B15/UGT2A3/UGT2B11/UGT2B28
BIOCARTA_G1_PATHWAY	BIOCARTA_G1_PATHWAY	28	0.625977	1.73159	0.00162338	0.0144542	0.0093901	8527	tags=61%, list=23%, signal=47%	CCNA1/CDKN2A/CDK6/TGFB2/CDKN2B/CDC25A/CDK1/TFDP1/E2F1/CCNE1/CDK4/DHFR/CDK2/SKP2/TGFB1/TGFB3/ABL1
KEGG_ARACHIDONIC_ACID_METABOLISM	KEGG_ARACHIDONIC_ACID_METABOLISM	58	-0.528976	-1.85032	0.00271003	0.0200677	0.0130369	3626	tags=40%, list=10%, signal=36%	EPHX2/GGT7/LTC4S/CYP2E1/CYP2C18/PLA2G4B/PLA2G1B/CYP2C19/PLA2G6/JMJD7-PLA2G4B/GPX6/ALOX5/GPX2/CYP4A22/GGT6/PLA2G2A/CYP2J2/CYP4A11/PLA2G10/PLA2G2F/CYP2C8/CYP4F2/CYP2C9
REACTOME_NEGATIVE_REGULATION_OF_NMDA_RECEPTOR_MEDIATED_NEURONAL_TRANSMISSION	REACTOME_NEGATIVE_REGULATION_OF_NMDA_RECEPTOR_MEDIATED_NEURONAL_TRANSMISSION	21	0.667683	1.73147	0.00501672	0.0287615	0.0186848	3587	tags=38%, list=10%, signal=34%	NEFL/PPM1E/ACTN2/CAMK2B/CAMK4/GRIN2B/GRIN2A/CAMK2A
KEGG_STEROID_HORMONE_BIOSYNTHESIS	KEGG_STEROID_HORMONE_BIOSYNTHESIS	55	-0.636138	-2.18409	0.00277778	0.020442	0.0132801	5400	tags=58%, list=15%, signal=50%	HSD3B2/UGT1A6/UGT2A1/AKR1D1/CYP7A1/HSD17B1/AKR1C4/AKR1C2/UGT1A5/UGT1A3/UGT1A10/UGT1A9/UGT1A8/SULT1E1/COMT/UGT1A4/UGT2B17/CYP3A4/CYP3A7/CYP3A43/UGT2B10/UGT2B7/UGT2B4/SRD5A2/UGT1A1/UGT2B15/HSD17B2/CYP1A1/UGT2A3/CYP3A5/UGT2B11/UGT2B28
REACTOME_ARACHIDONIC_ACID_METABOLISM	REACTOME_ARACHIDONIC_ACID_METABOLISM	59	-0.58002	-2.02816	0.0027933	0.020487	0.0133093	1344	tags=27%, list=4%, signal=26%	CYP2C19/DPEP2/FAAH/ALOX5/HPGD/GPX2/CYP4A22/CYP2J2/CYP4A11/CYP4F22/CYP2C8/CYP4F8/CYP4F2/CYP4B1/CYP1A1/CYP2C9
WP_OXIDATION_BY_CYTOCHROME_P450	WP_OXIDATION_BY_CYTOCHROME_P450	62	-0.545925	-1.92681	0.00280112	0.020487	0.0133093	2776	tags=34%, list=8%, signal=31%	CYP24A1/CYP2E1/CYP2C18/CYB5A/CYP2C19/CYP3A4/CYP3A7/CYP3A43/CYP4A22/CYP4Z1/CYP2J2/CYP4A11/CYP4F22/CYP2C8/CYP4F8/CYP4F2/CYP4F12/CYP4B1/CYP1A1/CYP3A5/CYP2C9
KEGG_RETINOL_METABOLISM	KEGG_RETINOL_METABOLISM	64	-0.590949	-2.10106	0.00282486	0.0205972	0.0133809	1936	tags=44%, list=5%, signal=42%	CYP2C18/ADH1A/UGT1A9/UGT1A8/ADH4/UGT1A4/UGT2B17/DGAT2/CYP2C19/DHRS3/CYP3A4/CYP3A7/CYP3A43/UGT2B10/CYP4A22/UGT2B7/CYP4A11/UGT2B4/ADH6/CYP2C8/UGT1A1/UGT2B15/CYP1A1/UGT2A3/CYP3A5/UGT2B11/UGT2B28/CYP2C9
REACTOME_POSTMITOTIC_NUCLEAR_PORE_COMPLEX_NPC_REFORMATION	REACTOME_POSTMITOTIC_NUCLEAR_PORE_COMPLEX_NPC_REFORMATION	27	0.62746	1.7311	0.0032	0.0213276	0.0138554	11200	tags=78%, list=31%, signal=54%	NUP155/NUP188/NUP205/NUP160/RAN/NDC1/SEH1L/NUP107/TNPO1/NUP58/KPNB1/NUP93/NUP37/NUP98/NUP54/NUP133/AHCTF1/NUP62/RCC1/NUP85/NUP35
KEGG_DRUG_METABOLISM_CYTOCHROME_P450	KEGG_DRUG_METABOLISM_CYTOCHROME_P450	71	-0.670841	-2.42764	0.00287356	0.0207911	0.0135069	3614	tags=55%, list=10%, signal=50%	UGT1A5/CYP2D6/UGT1A3/GSTT2/UGT1A10/CYP2E1/GSTA1/CYP2C18/ADH1A/UGT1A9/UGT1A8/ADH4/UGT1A4/UGT2B17/MGST2/GSTM5/CYP2C19/FMO5/GSTA2/GSTM4/MAOA/GSTM3/CYP3A4/CYP3A7/GSTM2/CYP3A43/UGT2B10/UGT2B7/UGT2B4/ADH6/CYP2C8/UGT1A1/GSTM1/UGT2B15/UGT2A3/CYP3A5/UGT2B11/UGT2B28/CYP2C9
PID_INTEGRIN2_PATHWAY	PID_INTEGRIN2_PATHWAY	28	0.625642	1.73066	0.00162338	0.0144542	0.0093901	3870	tags=43%, list=11%, signal=38%	TGFBI/ICAM1/FCGR2A/ITGAM/ITGB2/ITGAX/PLAUR/PLAU/VCAM1/ITGAL/ITGAD/ICAM3
WP_THYMIC_STROMAL_LYMPHOPOIETIN_TSLP_SIGNALING_PATHWAY	WP_THYMIC_STROMAL_LYMPHOPOIETIN_TSLP_SIGNALING_PATHWAY	47	0.571653	1.7303	0.0015873	0.0144542	0.0093901	9207	tags=53%, list=25%, signal=40%	IL2RA/MYC/IL7R/HCK/IL6/STAT1/CXCL8/BTK/STAT4/LCK/LYN/TNFSF4/JAK2/FYN/MAP2K1/PTPN11/CCL11/YES1/STAT3/PIK3CA/RELB/GAB2/MAPK14/MAPK1/EIF4EBP1
KEGG_METABOLISM_OF_XENOBIOTICS_BY_CYTOCHROME_P450	KEGG_METABOLISM_OF_XENOBIOTICS_BY_CYTOCHROME_P450	69	-0.685399	-2.45983	0.00290698	0.0208758	0.0135619	3614	tags=58%, list=10%, signal=52%	AKR1C4/ADH1C/AKR1C2/UGT1A5/UGT1A3/GSTT2/UGT1A10/CYP2E1/GSTA1/CYP2C18/ADH1A/UGT1A9/UGT1A8/ADH4/UGT1A4/UGT2B17/MGST2/GSTM5/CYP2C19/GSTA2/GSTM4/GSTM3/CYP3A4/CYP3A7/GSTM2/CYP3A43/UGT2B10/UGT2B7/UGT2B4/ADH6/CYP2C8/UGT1A1/GSTM1/UGT2B15/CYP1A1/UGT2A3/CYP3A5/UGT2B11/UGT2B28/CYP2C9
BIOCARTA_SET_PATHWAY	BIOCARTA_SET_PATHWAY	10	0.798114	1.73022	0.00744879	0.0374329	0.0243182	5463	tags=50%, list=15%, signal=43%	PRF1/GZMA/GZMB/HMGB2/SET
REACTOME_RUNX1_AND_FOXP3_CONTROL_THE_DEVELOPMENT_OF_REGULATORY_T_LYMPHOCYTES_TREGS_	REACTOME_RUNX1_AND_FOXP3_CONTROL_THE_DEVELOPMENT_OF_REGULATORY_T_LYMPHOCYTES_TREGS_	10	0.798087	1.73016	0.00744879	0.0374329	0.0243182	3974	tags=60%, list=11%, signal=53%	IFNG/IL2RA/CR1/CTLA4/TNFRSF18/FOXP3
WP_REGULATORY_CIRCUITS_OF_THE_STAT3_SIGNALING_PATHWAY	WP_REGULATORY_CIRCUITS_OF_THE_STAT3_SIGNALING_PATHWAY	78	0.522347	1.72694	0.0029985	0.0213276	0.0138554	4542	tags=33%, list=12%, signal=29%	IL12RB2/CNTFR/EGFR/IL20RB/IL2RA/IL21R/OSMR/IL7R/PTPRD/PTPRC/IL15RA/CSF2RB/IL2RB/IL27RA/IL22RA1/F2RL2/MAPK12/IL10RA/IL2RG/CSF2RA/IL5RA/MAPK4/LIFR/F2R/JAK2/STMN1
KEGG_NEUROACTIVE_LIGAND_RECEPTOR_INTERACTION	KEGG_NEUROACTIVE_LIGAND_RECEPTOR_INTERACTION	270	0.450391	1.7263	0.00121212	0.0144542	0.0093901	7433	tags=46%, list=20%, signal=37%	GPR50/PRL/CCKBR/CHRNA9/CHRND/NPY2R/GRM5/HTR1D/GPR156/FPR2/GZMA/CGA/NPFFR2/GRID2/GABRB2/MLNR/HCRTR2/GRIA1/C3AR1/OPRK1/GABRP/SSTR3/SSTR2/GABRG1/RXFP1/MCHR1/CHRM1/P2RY13/NPFFR1/GRM4/DRD2/FPR3/P2RY6/PTGDR/GRPR/LEP/CHRM4/FPR1/P2RX7/CHRNB2/GRIA2/CHRNB3/CNR1/ADRA1B/GRM1/NR3C1/C5AR1/BDKRB1/P2RX5/CYSLTR2/P2RY1/CHRNA1/GRIN2B/ADRB2/F2RL2/DRD5/GABRB1/GABRQ/P2RY10/LTB4R/NTSR2/LHCGR/CHRM5/SSTR4/PTGER3/MC4R/GAB…
REACTOME_PROTEIN_FOLDING	REACTOME_PROTEIN_FOLDING	101	0.502348	1.72505	0.00144092	0.0144542	0.0093901	8276	tags=38%, list=23%, signal=29%	TUBB2B/GNG4/TUBB4A/TUBAL3/TUBB6/GNB4/SPHK1/CCNE2/TUBB2A/TUBB3/GNAO1/GNG2/GNAZ/RGS9/TUBA1B/GNGT2/TUBA1C/FBXW10/CCT4/TUBA1A/CCT6A/CCT5/TUBA4A/CCNE1/FKBP9/GNG12/VBP1/ACTB/GNG10/CCT7/GNAI3/NOP56/GNG3/XRN2/STAT3/FBXW2/PDCL/TCP1
REACTOME_AGGREPHAGY	REACTOME_AGGREPHAGY	44	0.574862	1.72459	0.00322581	0.0213276	0.0138554	5133	tags=27%, list=14%, signal=23%	TUBB2B/TUBB4A/TUBAL3/TUBB6/TUBB2A/TUBB3/CFTR/TUBA1B/TUBA1C/TUBA1A/TUBA4A/ARL13B
WP_MIR5093P_ALTERATION_OF_YAP1ECM_AXIS	WP_MIR5093P_ALTERATION_OF_YAP1ECM_AXIS	18	0.686254	1.723	0.00344828	0.0217016	0.0140984	7220	tags=72%, list=20%, signal=58%	TEAD4/FN1/SNAI2/GPC6/TWIST1/TEAD2/COL3A1/PBX3/EDNRA/COL5A1/TEAD1/COL1A1/YAP1
REACTOME_REGULATION_OF_BETA_CELL_DEVELOPMENT	REACTOME_REGULATION_OF_BETA_CELL_DEVELOPMENT	42	0.578855	1.72269	0.00160256	0.0144542	0.0093901	3776	tags=31%, list=10%, signal=28%	NKX2-2/NEUROD1/INSM1/FOXA2/PAX6/HNF1A/NEUROG3/PAX4/MAMLD1/FOXA3/AKT3/ONECUT3/HNF4A
WP_COPPER_HOMEOSTASIS	WP_COPPER_HOMEOSTASIS	53	0.558653	1.72258	0.00158228	0.0144542	0.0093901	7345	tags=38%, list=20%, signal=30%	MT1L/MT2A/MT4/MT1X/MT3/MT1A/MT1E/MT1H/PRNP/STEAP4/SLC31A2/MT1B/MT1G/BACE1/SLC31A1/ADAM17/MT1JP/ADAM9/APP/MTF1
REACTOME_FGFR1C_LIGAND_BINDING_AND_ACTIVATION	REACTOME_FGFR1C_LIGAND_BINDING_AND_ACTIVATION	12	0.760402	1.72135	0.00743494	0.0374329	0.0243182	4010	tags=67%, list=11%, signal=59%	FGF5/FGF20/FGF4/FGF8/FGFR1/FGF2/ANOS1/FGF1
WP_ERK_PATHWAY_IN_HUNTINGTONS_DISEASE	WP_ERK_PATHWAY_IN_HUNTINGTONS_DISEASE	15	0.714374	1.72042	0.0069808	0.0362301	0.0235367	2398	tags=33%, list=7%, signal=31%	EGFR/NTRK2/BDNF/GRM1/EGF
WP_NONGENOMIC_ACTIONS_OF_125_DIHYDROXYVITAMIN_D3	WP_NONGENOMIC_ACTIONS_OF_125_DIHYDROXYVITAMIN_D3	71	0.526765	1.72031	0.0030581	0.0213276	0.0138554	4874	tags=31%, list=13%, signal=27%	DEFB4A/IFNG/PRKCG/TLR8/CAV1/CAMK2B/NOD2/TNF/IL6/STAT1/RSAD2/CXCL8/PRKCQ/CYP27B1/MAPK12/RXRG/CAMK2A/IFI44L/TLR2/CAMP/NRAS/OAS2
KEGG_RIBOSOME	KEGG_RIBOSOME	88	-0.567083	-2.12001	0.0031746	0.0213276	0.0138554	10049	tags=65%, list=28%, signal=47%	RPS23/RPS3A/RPL10/RPS21/RPL41/RPL22/UBA52/RPL11/RPL30/RPS4X/RPL12/RPL10A/RPL39/RPS25/RPLP0/RPL31/RPL38/RPL18A/RPS3/RPS19/RPL6/RPL23/RPL24/RPL15/RPL37A/RPS8/RPS18/RPL37/RPS9/RPL23A/RPLP2/RPS24/RPS20/RPL4/RPL9/RPL36A/RPS2/FAU/RPL36/RPS11/RPSA/RPL13A/RPL32/RPL27A/RPLP1/RPS6/RPL19/RPS15/RPS4Y1/RPL18/RPL3/RPL29/RPL14/RPL28/RPL13/RPL34/RPS28
WP_CYTOPLASMIC_RIBOSOMAL_PROTEINS	WP_CYTOPLASMIC_RIBOSOMAL_PROTEINS	88	-0.587123	-2.19493	0.0031746	0.0213276	0.0138554	10049	tags=68%, list=28%, signal=50%	RPS23/RPS3A/RPL10/RPS21/RPL41/RPL22/UBA52/RPS6KA2/RPL11/RPL30/RPS4X/RPL12/RPL10A/RPL39/RPS25/RPLP0/RPL31/RPL38/RPL18A/RPS3/RPS19/RPL6/RPL23/RPL24/RPL15/RPS14/RPL37A/RPS8/RPS18/RPL37/RPS9/RPL23A/RPLP2/RPS24/RPS20/RPL4/RPL9/RPL36A/RPS2/FAU/RPL36/RPS11/RPSA/RPL13A/RPL32/RPL27A/RPLP1/RPS6/RPL19/RPS15/RPS4Y1/RPL18/RPL3/RPL29/RPL14/RPL28/RPL13/RPL34/RPS28/RPS6KA6
REACTOME_GOLGI_TO_ER_RETROGRADE_TRANSPORT	REACTOME_GOLGI_TO_ER_RETROGRADE_TRANSPORT	134	0.486562	1.71992	0.00135685	0.0144542	0.0093901	10836	tags=49%, list=30%, signal=35%	TUBB2B/KIF1A/TUBB4A/TUBAL3/KLC3/TUBB6/KIF18A/TUBB2A/TUBB3/KIF23/RACGAP1/KIF11/KIF4A/KIFC1/TUBA1B/KIF20B/KIF2C/CENPE/BICD1/KIF18B/KIF19/TUBA1C/CAPZA3/KIF20A/KIF15/KIF2A/TUBA1A/BICD2/KIF6/TUBA4A/KIF4B/KDELR3/KIF1B/KIF21A/ZW10/KIF26A/COPZ2/DCTN1/KIFAP3/SURF4/KIF5A/KIF3C/GALNT2/DYNC1LI1/COPB1/NBAS/RAB6B/COPA/CAPZA2/DCTN3/KIF25/TMED7/PAFAH1B1/ARCN1/TUBA8/ACTR10/RAB18/COPB2/TUBA4B/KIF1C/ARF4/CAPZA1/KDE…
WP_MAPK_SIGNALING_PATHWAY	WP_MAPK_SIGNALING_PATHWAY	246	0.452196	1.71878	0.00122549	0.0144542	0.0093901	8253	tags=38%, list=23%, signal=29%	FGF5/FGF3/CACNG6/PLA2G4E/FGF19/FGF20/CACNA1E/IL1R2/PRKCG/EGFR/CACNG7/FASLG/CACNG5/RASGRF1/CACNA1B/CDC25B/FGF4/NTRK2/NGF/MYC/FGF8/TNF/TGFB2/CACNA2D1/RASGRP1/NTRK1/PTPN7/FGFR1/BDNF/FGF2/CACNG1/FAS/CACNG8/IL1B/EGF/DUSP7/MAPK8IP2/CD14/MAPK12/MAP4K1/GNA12/AKT3/MAP3K20/MAP4K4/PLA2G4C/TGFBR1/RAC2/RRAS2/CACNG3/HSPA6/RASGRP4/FGF1/IL1A/HSPA8/NRAS/RAC3/STMN1/FGF11/LRRK2/FLNA/FGF16/RASA1/NFATC1/MRAS/MAPK8IP1…
REACTOME_VOLTAGE_GATED_POTASSIUM_CHANNELS	REACTOME_VOLTAGE_GATED_POTASSIUM_CHANNELS	42	0.57745	1.7185	0.00160256	0.0144542	0.0093901	4215	tags=40%, list=12%, signal=36%	KCNV1/KCNQ5/KCNG3/KCNH3/KCNA4/KCNA10/KCNC2/KCNH6/KCNB2/KCNH5/KCNA1/KCNA2/KCNC1/KCNA3/KCNAB2/KCNS1/KCNC4
REACTOME_FLT3_SIGNALING	REACTOME_FLT3_SIGNALING	292	0.446793	1.71822	0.00120627	0.0144542	0.0093901	9028	tags=42%, list=25%, signal=32%	FGF5/FGF3/FGF19/NEFL/EPGN/CSF2/FGF20/EGFR/CNKSR2/EREG/RASGRF1/PSMA8/IL2RA/ACTN2/NRG1/CAMK2B/FGF4/FGF8/HCK/GDNF/AREG/RASGRP1/SPTA1/IL17RD/CSF2RB/IL2RB/ANGPT1/FN1/PSMB9/PTPN7/FGFR1/KITLG/FGF2/PRKCQ/TGFA/EGF/GRIN2B/DUSP7/ITGB3/MAPK12/TRIB3/RET/IL2RG/GFRA2/CSF2RA/MET/CAMK2A/IL5RA/SPTBN2/RASGRP4/FGF1/ITGA2B/JAK2/NRAS/HGF/FYN/PSMD2/RASAL1/KL/USP17L2/RASAL2/FGF16/RASA3/PSMA6/RASA1/PSMC1/MRAS/PSMD11/GFRA…
REACTOME_GAB1_SIGNALOSOME	REACTOME_GAB1_SIGNALOSOME	17	0.691979	1.71578	0.0103627	0.045615	0.0296337	2398	tags=35%, list=7%, signal=33%	EPGN/EGFR/EREG/AREG/TGFA/EGF
WP_THE_HUMAN_IMMUNE_RESPONSE_TO_TUBERCULOSIS	WP_THE_HUMAN_IMMUNE_RESPONSE_TO_TUBERCULOSIS	23	0.64888	1.71572	0.00503356	0.0287615	0.0186848	6768	tags=48%, list=19%, signal=39%	IFITM1/TAP1/IFIT3/STAT1/SOCS1/IFIT1/MX1/IRF1/JAK2/IFI35/PSMB8
REACTOME_EXTRACELLULAR_MATRIX_ORGANIZATION	REACTOME_EXTRACELLULAR_MATRIX_ORGANIZATION	300	0.44472	1.71419	0.00120482	0.0144542	0.0093901	8590	tags=50%, list=24%, signal=39%	KLK7/MMP20/COL2A1/CTSV/MMP3/LAMA3/LAMA1/FBN3/TLL1/FBN2/SPP1/MMP8/MMP9/LAMC2/PCOLCE2/TNC/EFEMP1/COL17A1/ICAM1/ADAMTS3/MMP12/ITGA4/CAPN6/TLL2/TGFB2/IBSP/ITGAM/NCAN/MFAP5/FN1/ITGB2/CD44/LOX/CTSL/SERPINE1/FGF2/ITGAX/ICAM5/ITGB8/CTRB1/ITGB3/COL11A1/ADAM19/COL25A1/ITGA2/VCAM1/EMILIN3/ADAMTS18/ITGAL/MMP25/PLOD2/LTBP2/ITGAD/LOXL3/NID2/COL23A1/EMILIN2/THBS1/ADAMTS2/ACTN1/TNN/CTSB/COL20A1/MFAP2/ITGA6/ICAM3…
WP_NEURAL_CREST_CELL_MIGRATION_IN_CANCER	WP_NEURAL_CREST_CELL_MIGRATION_IN_CANCER	43	0.573219	1.71377	0.00320513	0.0213276	0.0138554	8187	tags=51%, list=22%, signal=40%	MMP8/MMP9/NGFR/NTRK2/PAK3/BDNF/EPHB1/PIK3CD/EPHB2/F2RL2/AKT3/PIK3R5/EPHB3/PIK3CG/TWIST1/PIK3R6/TRIO/EPHB4/PIK3CB/STAT3/PIK3CA/PAK2
REACTOME_FRS_MEDIATED_FGFR1_SIGNALING	REACTOME_FRS_MEDIATED_FGFR1_SIGNALING	23	0.648035	1.71349	0.00503356	0.0287615	0.0186848	5134	tags=43%, list=14%, signal=37%	FGF5/FGF3/FGF20/FGF4/FGF8/FGFR1/FGF2/FGF1/NRAS/KL
KEGG_SMALL_CELL_LUNG_CANCER	KEGG_SMALL_CELL_LUNG_CANCER	84	0.51133	1.71278	0.00443131	0.0265321	0.0172365	8716	tags=50%, list=24%, signal=38%	LAMA3/LAMA1/LAMC2/MYC/CDK6/CDKN2B/FN1/BIRC3/CCNE2/PIK3CD/E2F3/ITGA2/E2F2/AKT3/PIK3R5/RXRG/PIK3CG/ITGA6/CKS1B/COL4A4/ITGA2B/E2F1/ITGB1/CCNE1/RARB/CDK4/TRAF1/TRAF3/CDK2/BIRC2/CHUK/SKP2/PIK3CB/LAMB4/LAMB3/IKBKG/ITGA3/LAMA4/PIK3CA/TRAF2/LAMC1/PTGS2
REACTOME_SHC_MEDIATED_CASCADE_FGFR4	REACTOME_SHC_MEDIATED_CASCADE_FGFR4	20	0.669016	1.71246	0.00507614	0.0289352	0.0187977	6163	tags=55%, list=17%, signal=46%	FGF19/FGF20/FGF4/FGF8/FGF2/FGF1/NRAS/FGF16/SHC1/FGFR4/FGF23
WP_PURINE_METABOLISM_AND_RELATED_DISORDERS	WP_PURINE_METABOLISM_AND_RELATED_DISORDERS	22	0.652469	1.71136	0.00503356	0.0287615	0.0186848	6016	tags=50%, list=16%, signal=42%	GRM5/ADA/XDH/IMPDH1/PRPS1/PPAT/PNP/AOX1/GART/PAICS/HPRT1
WP_ELECTRON_TRANSPORT_CHAIN_OXPHOS_SYSTEM_IN_MITOCHONDRIA	WP_ELECTRON_TRANSPORT_CHAIN_OXPHOS_SYSTEM_IN_MITOCHONDRIA	90	-0.507288	-1.89802	0.00325733	0.0213276	0.0138554	10867	tags=52%, list=30%, signal=37%	UQCRH/NDUFB2/ATP5MF/ATP5PD/DMAC2L/NDUFS8/COX5A/NDUFA10/SLC25A6/NDUFS5/ATP5PO/NDUFA5/COX7B/COX7A2/UQCRB/NDUFS7/COX7A1/ATP5F1E/NDUFC1/COX6C/NDUFV3/COX7C/NDUFC2/NDUFV2/NDUFB1/ATP5IF1/NDUFB10/COX6A1/NDUFA2/COX6B1/ATP5MC2/NDUFA1/NDUFB7/NDUFB8/UQCR11/COX5B/COX4I1/NDUFA3/UCP3/NDUFA7/UQCR10/UQCRQ/ATP5ME/ATP5F1D/UCP2/UCP1/SLC25A27
SA_REG_CASCADE_OF_CYCLIN_EXPR	SA_REG_CASCADE_OF_CYCLIN_EXPR	13	0.732203	1.71051	0.0108499	0.0468062	0.0304075	6521	tags=77%, list=18%, signal=63%	CCNA1/CDKN2A/CCNE2/CCNA2/PRB1/E2F2/E2F1/CCNE1/CDK4/CDK2
REACTOME_DOWNSTREAM_SIGNALING_EVENTS_OF_B_CELL_RECEPTOR_BCR_	REACTOME_DOWNSTREAM_SIGNALING_EVENTS_OF_B_CELL_RECEPTOR_BCR_	81	0.512813	1.71049	0.00440529	0.0264428	0.0171785	12774	tags=74%, list=35%, signal=48%	PSMA8/RASGRP1/PSMB9/NRAS/PSMD2/PSMA6/PSMC1/NFATC1/PSMD11/MALT1/PSMD5/PSMD1/NFATC2/PSMD14/PSMB8/PSMB7/CHUK/KRAS/IKBKG/PSMB5/PSMB2/PRKCB/NFATC3/PSMC3/PPP3R1/PSMA7/PSMD8/PSMC2/RASGRP3/CUL1/PSMA1/PSMD3/PSMD9/PSMD7/PSME3/PSMD12/PSMA5/PSMA3/PSMC4/PSMD13/PSME2/NFKB1/PSMD10/PSME4/PPP3CA/PSMA2/PPP3CB/FBXW11/PSMC6/PSMB4/CALM1/PSMF1/BCL10/PSMB6/PSME1/PSMD4/MAP3K7/NFKBIE/PSMA4/PPIA
ST_MYOCYTE_AD_PATHWAY	ST_MYOCYTE_AD_PATHWAY	28	0.617888	1.70922	0.00162338	0.0144542	0.0093901	4596	tags=36%, list=13%, signal=31%	GAST/PTX3/RYR1/RHO/EPHB2/ITPR3/CFB/CAMP/KCNJ5/ITPR2
REACTOME_TNF_RECEPTOR_SUPERFAMILY_TNFSF_MEMBERS_MEDIATING_NON_CANONICAL_NF_KB_PATHWAY	REACTOME_TNF_RECEPTOR_SUPERFAMILY_TNFSF_MEMBERS_MEDIATING_NON_CANONICAL_NF_KB_PATHWAY	17	0.689295	1.70913	0.0103627	0.045615	0.0296337	8253	tags=65%, list=23%, signal=50%	TNFSF13B/BIRC3/LTA/TNFSF14/TNFRSF12A/MAP3K14/TRAF3/BIRC2/CD40LG/TNFRSF11A/TRAF2
REACTOME_RESPONSE_OF_EIF2AK4_GCN2_TO_AMINO_ACID_DEFICIENCY	REACTOME_RESPONSE_OF_EIF2AK4_GCN2_TO_AMINO_ACID_DEFICIENCY	102	-0.445082	-1.70453	0.00327869	0.0213276	0.0138554	10049	tags=59%, list=28%, signal=43%	RPS23/RPS3A/RPL10/RPS21/RPL41/RPL22/UBA52/RPL11/RPL30/RPS4X/RPL12/RPL10A/RPL39/RPS25/RPLP0/RPL31/RPL38/RPL18A/RPS3/RPS4Y2/RPS19/RPL6/RPL23/RPL24/RPL15/RPS14/RPL37A/RPS8/RPS18/RPL37/RPS9/RPL23A/RPLP2/RPS24/RPS20/RPL4/RPL9/RPL36A/RPS2/FAU/RPL36/RPS11/RPSA/RPL13A/RPL32/ATF3/RPL27A/RPLP1/RPS6/RPL19/RPS15/RPS4Y1/RPL18/RPL3/RPL29/RPL14/RPL28/RPL13/RPL34/RPS28
REACTOME_EUKARYOTIC_TRANSLATION_ELONGATION	REACTOME_EUKARYOTIC_TRANSLATION_ELONGATION	94	-0.558739	-2.09974	0.00328947	0.0213276	0.0138554	10049	tags=65%, list=28%, signal=47%	RPS23/RPS3A/RPL10/RPS21/RPL41/RPL22/UBA52/RPL11/RPL30/RPS4X/RPL12/RPL10A/RPL39/RPS25/RPLP0/RPL31/RPL38/RPL18A/RPS3/RPS4Y2/RPS19/RPL6/EEF1A2/RPL23/RPL24/RPL15/RPS14/RPL37A/RPS8/RPS18/RPL37/RPS9/RPL23A/RPLP2/RPS24/RPS20/RPL4/RPL9/RPL36A/RPS2/FAU/RPL36/RPS11/RPSA/RPL13A/RPL32/RPL27A/RPLP1/RPS6/RPL19/RPS15/RPS4Y1/RPL18/RPL3/RPL29/RPL14/RPL28/RPL13/RPL34/RPS28/EEF1G
REACTOME_MET_PROMOTES_CELL_MOTILITY	REACTOME_MET_PROMOTES_CELL_MOTILITY	41	0.577599	1.70903	0.00162338	0.0144542	0.0093901	9767	tags=66%, list=27%, signal=48%	COL2A1/LAMA3/LAMA1/LAMC2/FN1/COL11A1/ITGA2/MET/COL5A3/HGF/COL5A2/RAPGEF1/ITGB1/COL3A1/COL1A2/COL5A1/COL11A2/COL1A1/LAMB3/ITGA3/LAMA4/LAMC1/RAP1B/TNS3/COL27A1/GAB1/GRB2
REACTOME_P75NTR_REGULATES_AXONOGENESIS	REACTOME_P75NTR_REGULATES_AXONOGENESIS	10	0.78776	1.70777	0.00744879	0.0374329	0.0243182	4533	tags=60%, list=12%, signal=53%	NGFR/NGF/MAG/RTN4R/MCF2/LINGO1
REACTOME_PHASE_II_CONJUGATION_OF_COMPOUNDS	REACTOME_PHASE_II_CONJUGATION_OF_COMPOUNDS	107	-0.593006	-2.28816	0.00334448	0.0213276	0.0138554	3820	tags=38%, list=10%, signal=34%	N6AMT1/SULT1B1/UGT1A5/GGT7/UGT1A3/UGT3A1/GSTT2/UGT1A10/ABHD14B/SLC26A1/GSTA1/UGT1A9/SULT1A3/UGT1A8/SULT1E1/COMT/UGT1A4/UGT2B17/MGST2/GSTM5/GSTA2/GSTM4/GSTM3/ACSM2B/ACSM1/SULT1A1/GSTM2/ACSM2A/UGT2B10/SULT1C2/SULT1A2/UGT2B7/GGT6/UGT2B4/SULT2A1/UGT1A1/GSTM1/UGT2B15/UGT2A3/UGT2B11/UGT2B28
BIOCARTA_LAIR_PATHWAY	BIOCARTA_LAIR_PATHWAY	17	0.688321	1.70671	0.0103627	0.045615	0.0296337	4861	tags=65%, list=13%, signal=56%	ICAM1/TNF/ITGA4/IL6/ITGB2/CXCL8/VCAM1/SELPLG/ITGAL/IL1A/ITGB1
WP_CELLS_AND_MOLECULES_INVOLVED_IN_LOCAL_ACUTE_INFLAMMATORY_RESPONSE	WP_CELLS_AND_MOLECULES_INVOLVED_IN_LOCAL_ACUTE_INFLAMMATORY_RESPONSE	17	0.688321	1.70671	0.0103627	0.045615	0.0296337	4861	tags=65%, list=13%, signal=56%	ICAM1/TNF/ITGA4/IL6/ITGB2/CXCL8/VCAM1/SELPLG/ITGAL/IL1A/ITGB1
PID_INTEGRIN3_PATHWAY	PID_INTEGRIN3_PATHWAY	43	0.57071	1.70627	0.00320513	0.0213276	0.0138554	8102	tags=56%, list=22%, signal=43%	L1CAM/SPP1/TNC/TGFBI/SPHK1/IBSP/FN1/PLAUR/ITGB3/PLAU/THBS1/FBN1/PVR/COL4A4/ITGA2B/CD47/COL1A2/COL4A3/CCN1/PDGFRB/COL1A1/LAMA4/PDGFB/EDIL3
WP_ESC_PLURIPOTENCY_PATHWAYS	WP_ESC_PLURIPOTENCY_PATHWAYS	116	0.49009	1.70518	0.0041958	0.0253777	0.0164865	10018	tags=51%, list=27%, signal=37%	FGF5/FGF3/NOG/FGF19/BMPR1B/FGF20/WNT11/EGFR/FGF4/FGF8/WNT3A/HNF1A/WNT10B/FGFR1/FZD9/FGF2/PIK3CD/EGF/MAPK12/AKT3/WNT5B/MAPK4/LIFR/FGF1/WNT7A/WNT1/FZD8/LIF/SMAD1/FGF11/WNT16/FGF16/FGFR4/FGF23/PDGFRB/MAP2K1/PTPN11/ELK1/IL6ST/ACTR2/FZD6/STAT3/FGF7/PDGFB/FGF13/MAPK6/WNT9B/SELENOP/DVL2/MAPK1/CTNNB1/ACVR1/WNT2/FGF9/GAB1/GRB2/FGF21/FZD7/WNT2B
REACTOME_REGULATION_OF_GENE_EXPRESSION_IN_BETA_CELLS	REACTOME_REGULATION_OF_GENE_EXPRESSION_IN_BETA_CELLS	21	0.657501	1.70506	0.00501672	0.0287615	0.0186848	3776	tags=38%, list=10%, signal=34%	NKX2-2/NEUROD1/FOXA2/PAX6/HNF1A/FOXA3/AKT3/HNF4A
BIOCARTA_TID_PATHWAY	BIOCARTA_TID_PATHWAY	19	0.673896	1.70484	0.00515464	0.0291728	0.018952	5336	tags=32%, list=15%, signal=27%	WT1/IFNG/USH1C/TNF/JAK2/TNFRSF1B
REACTOME_IL_6_TYPE_CYTOKINE_RECEPTOR_LIGAND_INTERACTIONS	REACTOME_IL_6_TYPE_CYTOKINE_RECEPTOR_LIGAND_INTERACTIONS	17	0.686034	1.70104	0.0103627	0.045615	0.0296337	4842	tags=59%, list=13%, signal=51%	IL31RA/CNTFR/OSMR/IL11/OSM/CLCF1/LIFR/JAK2/LIF/CRLF1
REACTOME_RESPIRATORY_ELECTRON_TRANSPORT_ATP_SYNTHESIS_BY_CHEMIOSMOTIC_COUPLING_AND_HEAT_PRODUCTION_BY_UNCOUPLING_PROTEINS_	REACTOME_RESPIRATORY_ELECTRON_TRANSPORT_ATP_SYNTHESIS_BY_CHEMIOSMOTIC_COUPLING_AND_HEAT_PRODUCTION_BY_UNCOUPLING_PROTEINS_	111	-0.483185	-1.87685	0.00337838	0.0213936	0.0138983	10616	tags=46%, list=29%, signal=33%	NDUFB2/ATP5MF/ETFDH/ATP5PD/DMAC2L/NDUFAF5/NDUFS8/COX5A/NDUFA10/NDUFS5/ATP5PO/NDUFA5/COX18/COX7B/UQCRB/NDUFAF1/NDUFS7/ATP5F1E/COX14/NDUFC1/COX6C/NDUFV3/COX7C/NDUFC2/NDUFV2/NDUFB1/NDUFB10/NDUFAF3/COX6A1/NDUFA2/COX6B1/ATP5MC2/NDUFA1/NDUFB7/NDUFB8/NDUFA11/UQCR11/COX5B/COX4I1/NDUFA3/UCP3/NDUFA7/UQCR10/UQCRQ/ATP5ME/ATP5F1D/UCP2/NDUFA13/UCP1/SLC25A27/PM20D1
REACTOME_SIGNALING_BY_EGFR	REACTOME_SIGNALING_BY_EGFR	50	0.557335	1.70065	0.0016	0.0144542	0.0093901	9767	tags=46%, list=27%, signal=34%	SH3GL3/EPGN/EGFR/EREG/AREG/TGFA/EGF/LRIG1/PTPN12/NRAS/SH3KBP1/ADAM12/ADAM17/CBL/SHC1/PTPN11/HBEGF/KRAS/PIK3CA/STAM/GAB1/PTPRK/GRB2
REACTOME_PI_3K_CASCADE_FGFR1	REACTOME_PI_3K_CASCADE_FGFR1	21	0.655792	1.70063	0.00668896	0.0354201	0.0230106	2072	tags=33%, list=6%, signal=31%	FGF5/FGF3/FGF20/FGF4/FGF8/FGFR1/FGF2
REACTOME_DNA_DOUBLE_STRAND_BREAK_REPAIR	REACTOME_DNA_DOUBLE_STRAND_BREAK_REPAIR	166	0.469495	1.69983	0.00134771	0.0144542	0.0093901	10318	tags=49%, list=28%, signal=36%	CCNA1/CLSPN/H4C15/CCNA2/H4C14/EYA1/EXO1/RAD51AP1/KPNA2/H2BC17/RFC3/H2BC11/PRKDC/CHEK1/RFC4/FEN1/H2BS1/H2BC12/EYA4/BARD1/POLE2/BRCA1/BRIP1/RAD51/POLE3/PCNA/TOPBP1/APBB1/H4C8/EME1/MDC1/RBBP8/TIMELESS/RMI1/BRCA2/POLD1/POLQ/H2BC14/H4C12/DNA2/POLD2/TIPIN/RMI2/H4C9/UBE2V2/RAD9B/TOP3A/XRCC2/RPA1/RIF1/RPA3/PARP1/CDK2/NSD2/XRCC4/RFC1/RFC2/POLD3/PALB2/ERCC4/BLM/BAZ1B/H4C3/ABL1/BRCC3/SMARCA5/RAD1/H2BC7/PARP…
REACTOME_SRP_DEPENDENT_COTRANSLATIONAL_PROTEIN_TARGETING_TO_MEMBRANE	REACTOME_SRP_DEPENDENT_COTRANSLATIONAL_PROTEIN_TARGETING_TO_MEMBRANE	113	-0.456874	-1.7766	0.00346021	0.0217016	0.0140984	10049	tags=55%, list=28%, signal=40%	RPS23/RPS3A/SSR4/RPL10/RPS21/RPL41/RPL22/UBA52/RPL11/SRP14/RPL30/RPS4X/RPL12/RPL10A/RPL39/RPS25/RPLP0/RPL31/RPL38/RPL18A/RPS3/RPS4Y2/RPS19/RPL6/RPL23/RPL24/RPL15/RPS14/RPL37A/RPS8/RPS18/RPL37/RPS9/RPL23A/RPLP2/RPS24/RPS20/RPL4/RPL9/RPL36A/RPS2/FAU/RPL36/RPS11/RPSA/RPL13A/RPL32/RPL27A/RPLP1/RPS6/RPL19/RPS15/SPCS1/RPS4Y1/RPL18/RPL3/RPL29/RPL14/RPL28/RPL13/RPL34/RPS28
REACTOME_NONSENSE_MEDIATED_DECAY_NMD_	REACTOME_NONSENSE_MEDIATED_DECAY_NMD_	116	-0.431708	-1.68263	0.00348432	0.0217191	0.0141097	10049	tags=53%, list=28%, signal=38%	RPS23/RPS3A/RPL10/RPS21/RPL41/RPL22/UBA52/RPL11/RPL30/RPS4X/RPL12/RPL10A/RPL39/RPS25/RPLP0/RPL31/RPL38/PNRC2/RPL18A/RPS3/RPS4Y2/RPS19/RPL6/RPL23/RPL24/RPL15/RPS14/RPL37A/RPS8/RPS18/RPL37/RPS9/RPL23A/RPLP2/RPS24/RPS20/RPL4/RPL9/RPL36A/RPS2/PABPC1/FAU/RPL36/RPS11/RPSA/RPL13A/RPL32/RPL27A/RPLP1/RPS6/RPL19/RPS15/RPS4Y1/RPL18/RPL3/RPL29/RPL14/RPL28/RPL13/RPL34/RPS28
KEGG_GLIOMA	KEGG_GLIOMA	65	0.526623	1.69882	0.0030581	0.0213276	0.0138554	8690	tags=49%, list=24%, signal=38%	CDKN2A/PRKCG/EGFR/CAMK2B/CDK6/CALML5/PIK3CD/TGFA/EGF/E2F3/E2F2/AKT3/PIK3R5/SHC4/CALML3/CAMK2A/PIK3CG/NRAS/E2F1/CALM2/SHC1/CDK4/PDGFRB/MAP2K1/PIK3CB/IGF1/KRAS/PRKCB/PDGFB/PIK3CA/CAMK2D/IGF1R
REACTOME_INTERLEUKIN_12_FAMILY_SIGNALING	REACTOME_INTERLEUKIN_12_FAMILY_SIGNALING	56	0.544579	1.6987	0.00314961	0.0213276	0.0138554	4842	tags=34%, list=13%, signal=29%	IL12RB2/SERPINB2/IFNG/IL12RB1/MSN/STAT1/IL27/IL12A/LCP1/IL27RA/STAT4/LMNB1/MTAP/SOD2/EBI3/JAK2/ANXA2/RALA/CRLF1
REACTOME_SELENOAMINO_ACID_METABOLISM	REACTOME_SELENOAMINO_ACID_METABOLISM	118	-0.40576	-1.58734	0.00352113	0.0218531	0.0141968	10049	tags=56%, list=28%, signal=41%	RPS23/RPS3A/RPL10/RPS21/RPL41/RPL22/UBA52/RPL11/RPL30/RPS4X/RPL12/RPL10A/RPL39/RPS25/RPLP0/RPL31/RPL38/PSTK/RPL18A/RPS3/SEPSECS/RPS4Y2/RPS19/RPL6/RPL23/RPL24/RPL15/INMT/RPS14/RPL37A/RPS8/RPS18/RPL37/RPS9/RPL23A/RPLP2/RPS24/RPS20/QARS1/RPL4/RPL9/RPL36A/RPS2/MAT1A/FAU/RPL36/RPS11/RPSA/RPL13A/RPL32/RPL27A/RPLP1/RPS6/RPL19/RPS15/RPS4Y1/RPL18/RPL3/RPL29/RPL14/RPL28/RPL13/RPL34/RPS28/GNMT/HNMT
REACTOME_EUKARYOTIC_TRANSLATION_INITIATION	REACTOME_EUKARYOTIC_TRANSLATION_INITIATION	120	-0.402158	-1.57651	0.0035461	0.0219507	0.0142602	10049	tags=50%, list=28%, signal=36%	RPS23/RPS3A/RPL10/RPS21/RPL41/RPL22/UBA52/RPL11/RPL30/RPS4X/RPL12/RPL10A/RPL39/RPS25/RPLP0/RPL31/RPL38/RPL18A/RPS3/RPS4Y2/RPS19/RPL6/RPL23/RPL24/RPL15/RPS14/RPL37A/RPS8/RPS18/RPL37/RPS9/RPL23A/RPLP2/RPS24/RPS20/RPL4/RPL9/RPL36A/RPS2/PABPC1/FAU/RPL36/RPS11/RPSA/RPL13A/RPL32/RPL27A/RPLP1/RPS6/RPL19/RPS15/RPS4Y1/RPL18/RPL3/RPL29/RPL14/RPL28/RPL13/RPL34/RPS28
REACTOME_AURKA_ACTIVATION_BY_TPX2	REACTOME_AURKA_ACTIVATION_BY_TPX2	71	0.519944	1.69803	0.0030581	0.0213276	0.0138554	11205	tags=59%, list=31%, signal=41%	TUBB4A/PLK1/TPX2/AURKA/HMMR/NDE1/NEK2/CDK1/CKAP5/PLK4/TUBA1A/HAUS6/CEP72/TUBA4A/CDK5RAP2/NEDD1/HAUS2/HAUS1/CEP78/DCTN1/YWHAG/TUBB/NINL/ALMS1/ODF2/HAUS4/CCP110/CEP76/PRKAR2B/CENPJ/DCTN3/TUBG1/CNTRL/PAFAH1B1/MAPRE1/HAUS5/HSP90AA1/CEP152/PCNT/CEP57/CEP135/CLASP1
REACTOME_HSP90_CHAPERONE_CYCLE_FOR_STEROID_HORMONE_RECEPTORS_SHR_	REACTOME_HSP90_CHAPERONE_CYCLE_FOR_STEROID_HORMONE_RECEPTORS_SHR_	57	0.539882	1.69779	0.00311526	0.0213276	0.0138554	4752	tags=26%, list=13%, signal=23%	TUBB2B/TUBB4A/TUBAL3/TUBB6/FKBP5/TUBB2A/TUBB3/NR3C1/TUBA1B/TUBA1C/CAPZA3/TUBA1A/HSPA8/TUBA4A/DNAJA1
PID_NCADHERIN_PATHWAY	PID_NCADHERIN_PATHWAY	33	0.591234	1.69688	0.0015949	0.0144542	0.0093901	8135	tags=45%, list=22%, signal=35%	CDH2/GAP43/MYL2/FGFR1/GRIA2/CNR1/DAGLA/FER/DCTN1/ROCK1/PTPN1/PTPN11/GSN/GJA1/PIK3CA
REACTOME_INTRA_GOLGI_AND_RETROGRADE_GOLGI_TO_ER_TRAFFIC	REACTOME_INTRA_GOLGI_AND_RETROGRADE_GOLGI_TO_ER_TRAFFIC	203	0.457277	1.69669	0.00129199	0.0144542	0.0093901	10873	tags=45%, list=30%, signal=32%	TUBB2B/KIF1A/TUBB4A/RAB39A/TUBAL3/KLC3/TUBB6/KIF18A/TUBB2A/TUBB3/ALPP/KIF23/RACGAP1/KIF11/KIF4A/KIFC1/TUBA1B/KIF20B/KIF2C/CYTH4/CENPE/BICD1/KIF18B/KIF19/CYTH3/TUBA1C/CAPZA3/KIF20A/KIF15/KIF2A/TUBA1A/BICD2/KIF6/RIC1/TUBA4A/KIF4B/KDELR3/RGP1/KIF1B/KIF21A/YKT6/ZW10/GOLIM4/KIF26A/COPZ2/PLIN3/IGF2R/DCTN1/KIFAP3/SURF4/M6PR/KIF5A/KIF3C/USP6NL/GALNT2/NAA35/DYNC1LI1/CYTH1/COPB1/RABEPK/NBAS/RAB6B/COPA/CAPZ…
REACTOME_FATTY_ACID_METABOLISM	REACTOME_FATTY_ACID_METABOLISM	177	-0.388123	-1.5785	0.004	0.0244422	0.0158788	4214	tags=23%, list=12%, signal=21%	ACOX3/PRXL2B/ACADVL/DECR2/EPHX2/DECR1/LTC4S/CBR4/ACOT11/CPT1B/ACSM3/ACADL/ACOX1/ACAA1/HAO2/ACBD4/ACSL5/SLC22A5/CYP2C19/DPEP2/ACOT6/FAAH/ACSF2/AMACR/CROT/ALOX5/HPGD/GPX2/ACSBG1/CYP4A22/CYP2J2/CYP4A11/ACOXL/CYP4F22/ACSM6/CYP2C8/CYP4F8/CYP4F2/CYP4B1/CYP1A1/CYP2C9
WP_MATRIX_METALLOPROTEINASES	WP_MATRIX_METALLOPROTEINASES	30	0.604341	1.69647	0.00318979	0.0213276	0.0138554	8395	tags=57%, list=23%, signal=44%	MMP20/MMP3/MMP8/MMP9/MMP12/TNF/MMP25/TIMP4/MMP16/TIMP2/MMP11/MMP24/TIMP3/MMP14/MMP7/MMP1/MMP13
WP_METAPATHWAY_BIOTRANSFORMATION_PHASE_I_AND_II	WP_METAPATHWAY_BIOTRANSFORMATION_PHASE_I_AND_II	184	-0.490378	-2.02343	0.00403226	0.0244836	0.0159057	3732	tags=33%, list=10%, signal=29%	SULT1B1/EPHX2/UGT1A5/CYP2D6/UGT1A3/SLX1A-SULT1A3/GSTT2/UGT1A10/CYP24A1/CYP2E1/GSTA1/KCNAB3/CYP2C18/UGT1A9/SULT1E1/COMT/UGT1A4/UGT2B17/HNMT/MGST2/GSTM5/CYP2C19/FMO5/GSTA2/GSTM4/GSTM3/CYP3A4/SULT1A1/CYP3A7/GSTM2/CYP3A43/GPX2/SULT1C2/SULT1A2/UGT2B7/CYP4Z1/CYP2J2/HS3ST4/NAT8/UGT2B4/HS3ST5/SULT2A1/HS6ST3/CYP4F22/CYP2C8/CYP4F8/UGT1A1/GSTM1/UGT2B15/HS3ST6/BAAT/CYP4F2/CYP4F12/CYP4B1/CYP1A1/UGT2A3/CYP3A5/…
REACTOME_HDR_THROUGH_HOMOLOGOUS_RECOMBINATION_HRR_	REACTOME_HDR_THROUGH_HOMOLOGOUS_RECOMBINATION_HRR_	67	0.52291	1.69633	0.00456621	0.0272027	0.0176722	10270	tags=58%, list=28%, signal=42%	EXO1/RAD51AP1/RFC3/CHEK1/RFC4/BARD1/POLE2/BRCA1/BRIP1/RAD51/POLE3/PCNA/TOPBP1/EME1/RBBP8/RMI1/BRCA2/POLD1/DNA2/POLD2/RMI2/RAD9B/TOP3A/XRCC2/RPA1/RPA3/RFC1/RFC2/POLD3/PALB2/BLM/RAD1/RAD51C/RTEL1/POLK/POLH/GEN1/POLE/RFC5
REACTOME_INITIATION_OF_NUCLEAR_ENVELOPE_NE_REFORMATION	REACTOME_INITIATION_OF_NUCLEAR_ENVELOPE_NE_REFORMATION	19	0.670442	1.6961	0.00859107	0.0402218	0.02613	6956	tags=47%, list=19%, signal=38%	CCNB1/LMNB1/CCNB2/CDK1/VRK2/TMPO/LBR/VRK1/KPNB1
PID_TXA2PATHWAY	PID_TXA2PATHWAY	56	0.543564	1.69554	0.00314961	0.0213276	0.0138554	5186	tags=36%, list=14%, signal=31%	PRKCG/EGFR/ICAM1/HCK/PTGDR/TGM2/PRKCQ/EGF/GNG2/VCAM1/LCK/GNA12/LYN/PIK3R5/PIK3CG/DNM1/BLK/SLC9A3R1/FYN/PIK3R6
KEGG_PATHWAYS_IN_CANCER	KEGG_PATHWAYS_IN_CANCER	325	0.435565	1.69412	0.00119048	0.0144542	0.0093901	8716	tags=42%, list=24%, signal=32%	FGF5/CCNA1/FGF3/FGF19/LAMA3/LAMA1/FGF20/CDKN2A/WNT11/PRKCG/EGFR/MMP9/LAMC2/FASLG/FGF4/MYC/FGF8/WNT3A/VEGFC/CTNNA2/CDK6/TGFB2/IL6/CDKN2B/WNT10B/STAT1/NTRK1/FN1/BIRC3/CCNE2/FGFR1/KITLG/FZD9/FGF2/CSF1R/CXCL8/FAS/PIK3CD/SPI1/TCF7L1/TGFA/EGF/GLI2/E2F3/ITGA2/E2F2/BIRC5/RET/AKT3/WNT5B/PIK3R5/APC2/MSH6/TGFBR1/RAC2/RXRG/CSF2RA/MET/PIK3CG/ITGA6/CKS1B/FGF1/WNT7A/HIF1A/MSH2/COL4A4/NKX3-1/ITGA2B/WNT1/NRAS/RAC…
REACTOME_REGULATION_OF_TP53_ACTIVITY_THROUGH_PHOSPHORYLATION	REACTOME_REGULATION_OF_TP53_ACTIVITY_THROUGH_PHOSPHORYLATION	92	0.497238	1.69333	0.0028777	0.0207911	0.0135069	9100	tags=43%, list=25%, signal=33%	CCNA1/CDK5R1/TAF4B/CCNA2/TPX2/EXO1/AURKA/RFC3/CHEK1/HIPK2/RFC4/AURKB/PRKAA2/BARD1/BRCA1/NUAK1/BRIP1/TOPBP1/SSRP1/RBBP8/RMI1/SUPT16H/DNA2/RMI2/TAF5/RAD9B/TOP3A/RPA1/RPA3/CDK2/TAF13/RFC2/BLM/TAF3/TAF2/TAF9/TAF6/RAD1/TBP/MAPK14
WP_EPITHELIAL_TO_MESENCHYMAL_TRANSITION_IN_COLORECTAL_CANCER	WP_EPITHELIAL_TO_MESENCHYMAL_TRANSITION_IN_COLORECTAL_CANCER	159	0.470656	1.69325	0.0013587	0.0144542	0.0093901	7703	tags=40%, list=21%, signal=31%	CLDN6/CLDN17/DLK1/CLDN19/CLDN24/WNT11/CDH2/MMP9/CLDN8/DSP/FOXC2/DLL3/PKP1/WNT3A/FMNL2/FOXM1/CLDN10/TGFB2/CLDN14/WNT10B/EIF5A2/FN1/CDKL2/FZD9/SNAI2/PIK3CD/PKP2/DLL1/MAPK12/NRP2/AKT3/WNT5B/TGFBR1/ITGA5/EZH2/WNT7A/HIF1A/TWIST1/COL4A4/WNT1/ZEB2/FZD8/SNAI1/WNT16/STRAP/PROX1/TWIST2/CLDN9/JAG1/SHC1/WNT9A/NOTCH2/JAG2/COL4A3/LATS2/MAP2K1/SUZ12/CLDN3/PIK3CB/TGFB1/FZD6/KRAS/CLDN16
REACTOME_ANTIGEN_PRESENTATION_FOLDING_ASSEMBLY_AND_PEPTIDE_LOADING_OF_CLASS_I_MHC	REACTOME_ANTIGEN_PRESENTATION_FOLDING_ASSEMBLY_AND_PEPTIDE_LOADING_OF_CLASS_I_MHC	25	0.624092	1.69325	0.00321027	0.0213276	0.0138554	10922	tags=76%, list=30%, signal=53%	TAP1/TAP2/HLA-B/HLA-F/HSPA5/B2M/HLA-C/SEC23A/ERAP2/HLA-A/SEC24D/SEC24C/CANX/SEC24A/TAPBP/HLA-E/CALR/ERAP1/HLA-G
WP_SENESCENCE_AND_AUTOPHAGY_IN_CANCER	WP_SENESCENCE_AND_AUTOPHAGY_IN_CANCER	105	0.49251	1.69305	0.00286944	0.0207911	0.0135069	8690	tags=41%, list=24%, signal=31%	SERPINB2/IFNG/MAP1LC3C/CDKN2A/CDC25B/CCL3/IFNB1/INHBA/IL6/CXCL1/FN1/CD44/IL24/SERPINE1/CXCL8/IL1B/PLAU/IFI16/THBS1/IRF1/LAMP2/HMGA1/IL1A/E2F1/PCNA/COL10A1/COL3A1/IL6R/MAP2K1/COL1A1/IRF7/IL6ST/CEBPB/MMP14/PLAT/TGFB1/GSN/IGF1/ATG3/ATG13/SLC39A1/SPARC/IGF1R
REACTOME_RECOGNITION_OF_DNA_DAMAGE_BY_PCNA_CONTAINING_REPLICATION_COMPLEX	REACTOME_RECOGNITION_OF_DNA_DAMAGE_BY_PCNA_CONTAINING_REPLICATION_COMPLEX	30	0.602991	1.69269	0.00478469	0.0278073	0.018065	6995	tags=50%, list=19%, signal=40%	USP1/DTL/RFC3/RFC4/POLE2/POLE3/PCNA/POLD1/POLD2/RAD18/RPA1/RPA3/RFC1/RFC2/POLD3
REACTOME_FATTY_ACIDS	REACTOME_FATTY_ACIDS	15	-0.720252	-1.8454	0.004662	0.0274938	0.0178612	536	tags=53%, list=1%, signal=53%	CYP4A22/CYP2J2/CYP4A11/CYP4F22/CYP4F8/CYP4F2/CYP4F12/CYP4B1
REACTOME_HCMV_EARLY_EVENTS	REACTOME_HCMV_EARLY_EVENTS	135	0.478894	1.69128	0.0013587	0.0144542	0.0093901	11311	tags=54%, list=31%, signal=37%	TUBB2B/TUBB4A/TUBAL3/EGFR/TUBB6/H2AC11/H4C15/TUBB2A/TUBB3/H4C14/TUBA1B/H2BC17/H2BC11/NUP155/TUBA1C/H2AC13/EZH2/TUBA1A/NUP188/H2BC12/TUBA4A/NUP153/NUP205/ITGB1/H4C8/NUP160/NUP210/H2BC14/H4C12/H2AC16/H4C9/H2AC7/NDC1/H3C10/SEH1L/NUP107/NUP58/H2AC4/H2AC6/SUZ12/H3C12/ELK1/NUP93/DYNC1LI1/NUP37/NUP98/CBX1/H4C3/PML/NCOR2/NUP54/H2BC7/NUP133/H3C8/H2BC15/NUP214/NUP88/TUBA8/NUP62/H2BC4/H2AC14/RANBP2/TUBA4B/R…
REACTOME_APC_C_CDH1_MEDIATED_DEGRADATION_OF_CDC20_AND_OTHER_APC_C_CDH1_TARGETED_PROTEINS_IN_LATE_MITOSIS_EARLY_G1	REACTOME_APC_C_CDH1_MEDIATED_DEGRADATION_OF_CDC20_AND_OTHER_APC_C_CDH1_TARGETED_PROTEINS_IN_LATE_MITOSIS_EARLY_G1	74	0.516305	1.69113	0.00609756	0.0333446	0.0216622	12691	tags=70%, list=35%, signal=46%	PSMA8/PSMB9/PLK1/CDC20/AURKA/PTTG1/AURKB/PSMD2/UBE2C/PSMA6/PSMC1/PSMD11/PSMD5/PSMD1/UBE2S/PSMD14/PSMB8/PSMB7/SKP2/CDC27/ANAPC1/PSMB5/PSMB2/PSMC3/PSMA7/PSMD8/PSMC2/ANAPC10/CDC23/PSMA1/PSMD3/PSMD9/PSMD7/PSME3/PSMD12/PSMA5/PSMA3/PSMC4/PSMD13/PSME2/PSMD10/PSME4/PSMA2/UBE2D1/PSMC6/RB1/PSMB4/PSMF1/PSMB6/PSME1/PSMD4/PSMA4
SIG_CHEMOTAXIS	SIG_CHEMOTAXIS	45	0.565158	1.6906	0.00326264	0.0213276	0.0138554	8187	tags=42%, list=22%, signal=33%	RHO/PAK3/BTK/PIK3CD/RACGAP1/WASF1/ITPR3/AKT3/PIK3R5/PIK3CG/ITPR2/CFL2/GDI2/LIMK1/ACTR3/ROCK1/ACTR2/PIK3CA/PAK2
REACTOME_BIOLOGICAL_OXIDATIONS	REACTOME_BIOLOGICAL_OXIDATIONS	216	-0.487503	-2.06153	0.00469484	0.0275546	0.0179008	3820	tags=32%, list=10%, signal=29%	N6AMT1/SULT1B1/UGT1A5/GGT7/CYP2D6/UGT1A3/UGT3A1/GSTT2/UGT1A10/CYP24A1/ABHD14B/CYP2E1/SLC26A1/GSTA1/CYP2C18/ADH1A/UGT1A9/SULT1A3/UGT1A8/ACY1/NR1H4/SULT1E1/COMT/ADH4/UGT1A4/UGT2B17/MGST2/GSTM5/AOC2/CYP2C19/DPEP2/GSTA2/GSTM4/MAOA/GSTM3/ACSM2B/CYP3A4/ACSM1/SULT1A1/CYP3A7/GSTM2/ACSM2A/CYP3A43/UGT2B10/CYP4A22/SULT1C2/SULT1A2/UGT2B7/GGT6/CYP2J2/CYP4A11/UGT2B4/ADH6/SULT2A1/CYP4F22/CYP2C8/CYP4F8/UGT1A1/AA…
WP_NEURAL_CREST_DIFFERENTIATION	WP_NEURAL_CREST_DIFFERENTIATION	100	0.492652	1.69011	0.00289017	0.020818	0.0135244	4869	tags=35%, list=13%, signal=30%	LHX1/FGF19/COL2A1/ZIC5/LHX2/MIA/ASCL1/OLIG3/CDH2/GBX2/NEUROG1/DLL3/ISL1/FOXD3/HDAC9/MYC/PHOX2B/FGF8/WNT3A/FGFR1/SOX9/DCT/SNAI2/FGF2/TCF7L1/DLL1/DLX5/TFAP2A/TWIST1/HAND1/WNT1/SMAD1/SNAI1/ITGB1/ZIC1
BIOCARTA_RAC1_PATHWAY	BIOCARTA_RAC1_PATHWAY	21	0.651694	1.69	0.00668896	0.0354201	0.0230106	8135	tags=57%, list=22%, signal=44%	CDK5R1/NCF2/MYL2/WASF1/PIK3CG/PLD1/LIMK1/TRIO/CHN1/VAV1/MAP3K1/PIK3CA
REACTOME_HOMOLOGY_DIRECTED_REPAIR	REACTOME_HOMOLOGY_DIRECTED_REPAIR	138	0.475703	1.68946	0.00402145	0.0244836	0.0159057	10318	tags=52%, list=28%, signal=38%	CCNA1/CLSPN/H4C15/CCNA2/H4C14/EXO1/RAD51AP1/H2BC17/RFC3/H2BC11/CHEK1/RFC4/FEN1/H2BS1/H2BC12/BARD1/POLE2/BRCA1/BRIP1/RAD51/POLE3/PCNA/TOPBP1/H4C8/EME1/MDC1/RBBP8/TIMELESS/RMI1/BRCA2/POLD1/POLQ/H2BC14/H4C12/DNA2/POLD2/TIPIN/RMI2/H4C9/UBE2V2/RAD9B/TOP3A/XRCC2/RPA1/RPA3/PARP1/CDK2/NSD2/RFC1/RFC2/POLD3/PALB2/ERCC4/BLM/H4C3/ABL1/BRCC3/RAD1/H2BC7/PARP2/RAD51C/RTEL1/H2BC15/RNF8/POLK/POLH/RNF168/GEN1/H2BC…
REACTOME_FACTORS_INVOLVED_IN_MEGAKARYOCYTE_DEVELOPMENT_AND_PLATELET_PRODUCTION	REACTOME_FACTORS_INVOLVED_IN_MEGAKARYOCYTE_DEVELOPMENT_AND_PLATELET_PRODUCTION	168	0.465325	1.68746	0.00134228	0.0144542	0.0093901	6868	tags=33%, list=19%, signal=27%	TUBB2B/KIF1A/TUBB4A/TUBAL3/NFE2/HBE1/KLC3/GATA4/TUBB6/IFNB1/KIF18A/DOCK2/TUBB2A/TUBB3/DOCK10/KIF23/RACGAP1/KIF11/KIF4A/KIFC1/TUBA1B/KIF20B/KIF2C/CENPE/KIF18B/DOCK11/IRF1/KIF19/TUBA1C/KIF20A/KIF15/KIF2A/TUBA1A/SH2B3/JAK2/KIF6/TUBA4A/EHD2/KIF4B/KIF1B/KIF21A/DOCK4/RCOR1/CBX5/KIF26A/MAFG/GATA6/H3C10/EHD1/ZFPM2/KIFAP3/CDK2/KIF5A/CARMIL1/ACTB
BIOCARTA_TCR_PATHWAY	BIOCARTA_TCR_PATHWAY	44	0.562395	1.68719	0.00483871	0.0280527	0.0182244	8135	tags=48%, list=22%, signal=37%	PTPN7/CD3G/CD3E/LCK/ZAP70/PIK3CG/CD247/FYN/CALM2/RASA1/NFATC1/SHC1/NFATC2/VAV1/CD3D/MAP2K1/MAP3K1/ELK1/PRKCB/NFATC3/PIK3CA
REACTOME_PHOSPHOLIPASE_C_MEDIATED_CASCADE_FGFR2	REACTOME_PHOSPHOLIPASE_C_MEDIATED_CASCADE_FGFR2	18	0.671914	1.687	0.00862069	0.0402581	0.0261536	2072	tags=33%, list=6%, signal=31%	FGF5/FGF3/FGF20/FGF4/FGF8/FGF2
KEGG_CYTOSOLIC_DNA_SENSING_PATHWAY	KEGG_CYTOSOLIC_DNA_SENSING_PATHWAY	54	0.543972	1.68652	0.00156986	0.0144542	0.0093901	3686	tags=22%, list=10%, signal=20%	CXCL10/CCL4/CCL4L2/POLR3G/ZBP1/CCL5/IFNB1/IL6/DDX58/IL1B/AIM2/CASP1
REACTOME_C_TYPE_LECTIN_RECEPTORS_CLRS_	REACTOME_C_TYPE_LECTIN_RECEPTORS_CLRS_	140	0.474182	1.68467	0.00270636	0.0200677	0.0130369	11569	tags=57%, list=32%, signal=39%	MUC16/MUC17/CLEC6A/MUC13/CD209/PSMA8/MUC6/CLEC4D/PAK3/CLEC4E/MUC5B/FCER1G/CLEC4A/PSMB9/IL1B/ITPR3/MUCL1/LYN/MUC4/CCL22/ICAM3/CLEC10A/NRAS/ITPR2/FYN/PSMD2/CLEC4C/MUC7/CLEC7A/MUC12/PSMA6/PSMC1/NFATC1/PSMD11/MALT1/PSMD5/PSMD1/MAP3K14/NFATC2/PSMD14/PSMB8/PSMB7/CHUK/KRAS/IKBKG/PSMB5/PSMB2/NFATC3/PSMC3/PPP3R1/PSMA7/RELB/PAK2/PSMD8/SYK/PSMC2/CUL1/PSMA1/PSMD3/PSMD9/PSMD7/PSME3/PSMD12/PSMA5/UBE2V1/PSMA3/P…
WP_NEURAL_CREST_CELL_MIGRATION_DURING_DEVELOPMENT	WP_NEURAL_CREST_CELL_MIGRATION_DURING_DEVELOPMENT	40	0.572546	1.68344	0.00326264	0.0213276	0.0138554	8187	tags=52%, list=22%, signal=41%	MMP8/MMP9/NGFR/PAK3/BDNF/EPHB1/PIK3CD/EPHB2/F2RL2/AKT3/PIK3R5/EPHB3/PIK3CG/TWIST1/PIK3R6/TRIO/EPHB4/PIK3CB/STAT3/PIK3CA/PAK2
REACTOME_REGULATION_OF_PLK1_ACTIVITY_AT_G2_M_TRANSITION	REACTOME_REGULATION_OF_PLK1_ACTIVITY_AT_G2_M_TRANSITION	86	0.498584	1.68286	0.00438596	0.0263935	0.0171465	11205	tags=55%, list=31%, signal=38%	TUBB4A/PLK1/AURKA/CCNB1/NDE1/CCNB2/NEK2/OPTN/CDK1/CKAP5/PLK4/TUBA1A/HAUS6/CEP72/TUBA4A/CDK5RAP2/BORA/AJUBA/NEDD1/HAUS2/HAUS1/CEP78/DCTN1/YWHAG/TUBB/NINL/ALMS1/ODF2/HAUS4/CCP110/CEP76/PRKAR2B/CENPJ/DCTN3/TUBG1/CNTRL/CUL1/PAFAH1B1/MAPRE1/PPP1CB/HAUS5/HSP90AA1/CEP152/PCNT/CEP57/CEP135/CLASP1
REACTOME_SYNTHESIS_SECRETION_AND_INACTIVATION_OF_GLUCAGON_LIKE_PEPTIDE_1_GLP_1_	REACTOME_SYNTHESIS_SECRETION_AND_INACTIVATION_OF_GLUCAGON_LIKE_PEPTIDE_1_GLP_1_	20	0.657303	1.68248	0.00676819	0.0355143	0.0230718	3359	tags=30%, list=9%, signal=27%	DPP4/GCG/PCSK1/PAX6/LEP/FFAR1
WP_PI3KAKTMTOR_VITD3_SIGNALLING	WP_PI3KAKTMTOR_VITD3_SIGNALLING	22	0.640934	1.6811	0.00671141	0.0354201	0.0230106	3888	tags=41%, list=11%, signal=37%	CD80/CD86/MYC/IL12A/HK3/HLA-DRA/SLC2A3/LDHA/PRKAA2
REACTOME_OTHER_INTERLEUKIN_SIGNALING	REACTOME_OTHER_INTERLEUKIN_SIGNALING	24	0.625066	1.67657	0.00816993	0.0393913	0.0255905	3838	tags=33%, list=11%, signal=30%	PTPRZ1/CSF3/IFNL1/CSF1R/CSF1/IL32/SNAP25/CD4
REACTOME_HIV_INFECTION	REACTOME_HIV_INFECTION	231	0.444692	1.67618	0.00124069	0.0144542	0.0093901	12815	tags=59%, list=35%, signal=39%	CD8B/PSMA8/CCR5/HCK/TAF4B/PSMB9/DOCK2/PSIP1/LCK/ELOA2/NUP155/NMT2/CD28/AP1S2/CD4/FEN1/HMGA1/CD247/NUP188/NUP153/NUP205/FYN/ELMO1/PSMD2/SSRP1/B2M/NUP160/RAN/NUP210/SLC25A5/SUPT16H/PSMA6/PSMC1/NCBP1/PSMD11/TAF5/NDC1/HLA-A/PSMD5/PSMD1/NPM1/SEH1L/NUP107/CCNK/XPO1/PSMD14/NUP58/CXCR4/XRCC4/PSMB8/TAF13/GTF2H3/KPNB1/UBAP1/PSMB7/RNGTT/MNAT1/NUP93/PSMB5/PSMB2/TAF3/TAF2/GTF2E1/GTF2H1/NUP37/RANBP1/POLR2D/PSM…
WP_VITAMIN_D_RECEPTOR_PATHWAY	WP_VITAMIN_D_RECEPTOR_PATHWAY	183	0.457452	1.67593	0.00264201	0.0198736	0.0129108	6521	tags=45%, list=18%, signal=37%	KRT38/SPRR1B/CYP2B6/KRT34/KLK6/DNER/DEFB4A/CASP5/SLC34A2/PTHLH/SOSTDC1/KRT71/CDKN2A/SPP1/CASP14/ALPI/S100A8/G0S2/TREM1/KRT16/MYC/HLA-DQA1/LCE2B/HNF1A/IRF8/TGFB2/SERPINB1/ITGAM/RASGRP1/CDKN2B/IL12A/TNFRSF11B/S100G/ADRA1B/CDKAL1/CTLA4/BDKRB1/IGFBP1/STEAP4/LRRC25/PRKCQ/HLA-DQA2/MEG8/SFRP1/IRF4/ADRB2/CYP27B1/CD14/S100A9/THBD/HLA-DRB1/PRDM1/GXYLT2/TNFSF4/CBS/CAMP/TNFAIP3/HIF1A/ASAP2/DACT2/ADGRE5/SLC8A…
WP_PATHWAYS_REGULATING_HIPPO_SIGNALING	WP_PATHWAYS_REGULATING_HIPPO_SIGNALING	98	0.488395	1.67516	0.00713267	0.0365395	0.0237378	7578	tags=37%, list=21%, signal=29%	CDH18/CDH16/CDH9/CDH2/PRKCG/CDH10/EGFR/NGFR/CDH3/CDH12/NTRK2/TEAD4/CDH22/NTRK1/FGFR1/CSF1R/PRKCQ/TCF7L1/CDH17/MET/PRKAA2/CDH13/CDH15/TEAD2/CDH19/STK3/FGFR4/PLCB4/LEF1/LATS2/PDGFRB/TEAD1/PRKD3/CDH24/TCF7/GNAI3
WP_CONSTITUTIVE_ANDROSTANE_RECEPTOR_PATHWAY	WP_CONSTITUTIVE_ANDROSTANE_RECEPTOR_PATHWAY	32	-0.61414	-1.87981	0.00531915	0.0298994	0.019424	1899	tags=38%, list=5%, signal=36%	UGT1A9/UGT1A4/CYP2C19/GSTA2/CYP3A4/ABCC3/SULT1A1/CYP4A11/SULT2A1/UGT1A1/CYP3A5/CYP2C9
REACTOME_COMPLEX_I_BIOGENESIS	REACTOME_COMPLEX_I_BIOGENESIS	49	-0.512388	-1.74025	0.00533333	0.0298994	0.019424	11504	tags=51%, list=32%, signal=35%	NDUFA6/NDUFB11/NDUFB2/NDUFAF5/NDUFS8/NDUFA10/NDUFS5/NDUFA5/NDUFAF1/NDUFS7/NDUFC1/NDUFV3/NDUFC2/NDUFV2/NDUFB1/NDUFB10/NDUFAF3/NDUFA2/NDUFA1/NDUFB7/NDUFB8/NDUFA11/NDUFA3/NDUFA7/NDUFA13
WP_EICOSANOID_METABOLISM_VIA_CYCLO_OXYGENASES_COX	WP_EICOSANOID_METABOLISM_VIA_CYCLO_OXYGENASES_COX	30	-0.633852	-1.8971	0.00533333	0.0298994	0.019424	1990	tags=40%, list=5%, signal=38%	ACOX3/PRXL2B/ACOX1/ACAA1/PLA2G4B/PLA2G6/HPGD/CYP4A22/CYP4A11/CYP4F2/PTGDR2/CYP4F12
REACTOME_DOWNSTREAM_SIGNALING_OF_ACTIVATED_FGFR2	REACTOME_DOWNSTREAM_SIGNALING_OF_ACTIVATED_FGFR2	30	0.59649	1.67444	0.00797448	0.0390923	0.0253962	8135	tags=50%, list=22%, signal=39%	FGF5/FGF3/FGF20/FGF4/FGF8/FGF2/FGF1/NRAS/FGF16/SHC1/FGF23/PTPN11/KRAS/FGF7/PIK3CA
WP_B_CELL_RECEPTOR_SIGNALING_PATHWAY	WP_B_CELL_RECEPTOR_SIGNALING_PATHWAY	97	0.487679	1.6739	0.00713267	0.0365395	0.0237378	9178	tags=46%, list=25%, signal=35%	PIK3AP1/MYC/PTPRC/CR2/LAT2/BTK/IRF4/E2F3/LCK/MAP4K1/LYN/RAC2/CAMK2A/PIK3CG/MAPK4/CD79A/BLK/NCK1/CD19/FYN/RAPGEF1/CBL/CD22/MALT1/SHC1/KLF11/NFATC2/CD79B/VAV1/MAP2K1/CHUK/PTPN11/ELK1/PIP5K1A/IKBKG/PRKCB/NFATC3/VAV2/ILF2/SYK/PIP5K1B/GAB2/RASGRP3/MAPK14/MAPK1
REACTOME_PROCESSING_OF_DNA_DOUBLE_STRAND_BREAK_ENDS	REACTOME_PROCESSING_OF_DNA_DOUBLE_STRAND_BREAK_ENDS	98	0.488	1.67381	0.00713267	0.0365395	0.0237378	6898	tags=37%, list=19%, signal=30%	CCNA1/CLSPN/H4C15/CCNA2/H4C14/EXO1/H2BC17/RFC3/H2BC11/CHEK1/RFC4/H2BS1/H2BC12/BARD1/BRCA1/BRIP1/TOPBP1/H4C8/MDC1/RBBP8/TIMELESS/RMI1/H2BC14/H4C12/DNA2/TIPIN/RMI2/H4C9/UBE2V2/RAD9B/TOP3A/RPA1/RPA3/CDK2/NSD2/RFC2
BIOCARTA_STATHMIN_PATHWAY	BIOCARTA_STATHMIN_PATHWAY	20	0.653742	1.67337	0.00846024	0.0399994	0.0259855	11099	tags=80%, list=30%, signal=56%	CAMK4/CD3G/CD2/CD3E/CCNB1/CD247/CDK1/STMN1/HSPA5/CD3D/UHMK1/PRKAR2B/PRKAR1B/PRKAR2A/TSG101/RB1CC1
REACTOME_UNBLOCKING_OF_NMDA_RECEPTORS_GLUTAMATE_BINDING_AND_ACTIVATION	REACTOME_UNBLOCKING_OF_NMDA_RECEPTORS_GLUTAMATE_BINDING_AND_ACTIVATION	21	0.644788	1.67209	0.0083612	0.0399994	0.0259855	3587	tags=38%, list=10%, signal=34%	NEFL/ACTN2/CAMK2B/GRIA1/GRIA2/GRIN2B/GRIN2A/CAMK2A
WP_SYNAPTIC_VESICLE_PATHWAY	WP_SYNAPTIC_VESICLE_PATHWAY	51	0.545081	1.67105	0.0015873	0.0144542	0.0093901	5044	tags=35%, list=14%, signal=30%	SLC32A1/SLC18A3/CACNA1B/SLC22A3/STX1B/SLC17A6/STXBP1/STX2/UNC13A/CPLX2/SYN1/SLC1A3/SNAP25/SLC18A1/DNM1/SYT1/RIMS1/SLC18A2
WP_HUMAN_COMPLEMENT_SYSTEM	WP_HUMAN_COMPLEMENT_SYSTEM	97	0.486818	1.67095	0.00713267	0.0365395	0.0237378	6531	tags=43%, list=18%, signal=36%	ADIPOQ/SPP1/LRP2/PTX3/VSIG4/ICAM1/C3AR1/FCGR3A/C5AR2/FCER2/F13A1/IBSP/ITGB2/PRNP/CR2/FPR1/ITGAX/CR1/PLAUR/C5AR1/ITGB3/ITGA2/SELPLG/CFB/WAS/C1S/THBS1/C1R/TLR2/SERPING1/ITGA2B/CD19/SFTPA1/CFI/F12/ADM/CD59/FCN2/ARRB2/C5/CSNK1A1/PROS1
REACTOME_CYTOCHROME_P450_ARRANGED_BY_SUBSTRATE_TYPE	REACTOME_CYTOCHROME_P450_ARRANGED_BY_SUBSTRATE_TYPE	64	-0.498558	-1.77257	0.00564972	0.0310865	0.0201953	2776	tags=31%, list=8%, signal=29%	CYP24A1/CYP2E1/CYP2C18/NR1H4/CYP2C19/CYP3A4/CYP3A7/CYP3A43/CYP4A22/CYP2J2/CYP4A11/CYP4F22/CYP2C8/CYP4F8/CYP4F2/CYP4F12/CYP4B1/CYP1A1/CYP3A5/CYP2C9
REACTOME_TP53_REGULATES_TRANSCRIPTION_OF_CELL_CYCLE_GENES	REACTOME_TP53_REGULATES_TRANSCRIPTION_OF_CELL_CYCLE_GENES	49	0.548807	1.66934	0.00797448	0.0390923	0.0253962	6521	tags=37%, list=18%, signal=30%	CCNA1/E2F7/CCNE2/PLK2/CCNA2/AURKA/CCNB1/SFN/CDK1/TFDP1/PLAGL1/E2F1/PCNA/RBL1/CCNE1/CDC25C/NPM1/CDK2
PID_UPA_UPAR_PATHWAY	PID_UPA_UPAR_PATHWAY	42	0.560872	1.66917	0.00801282	0.0390923	0.0253962	8395	tags=60%, list=23%, signal=46%	MMP3/FPR2/EGFR/MMP9/MMP12/ITGAM/FPR3/FN1/ITGB2/FPR1/SERPINE1/PLAUR/ITGB3/PLAU/ITGA5/HGF/ITGB1/NCL/PDGFRB/ITGB5/TGFB1/ITGA3/LRP1/VLDLR/MMP13
REACTOME_DOWNSTREAM_SIGNALING_OF_ACTIVATED_FGFR4	REACTOME_DOWNSTREAM_SIGNALING_OF_ACTIVATED_FGFR4	27	0.604984	1.66909	0.0064	0.0344181	0.0223596	9767	tags=63%, list=27%, signal=46%	FGF19/FGF20/FGF4/FGF8/FGF2/FGF1/NRAS/FGF16/SHC1/FGFR4/FGF23/PTPN11/KRAS/PIK3CA/FGF9/GAB1/GRB2
PID_IL8_CXCR1_PATHWAY	PID_IL8_CXCR1_PATHWAY	28	0.60326	1.66875	0.00649351	0.0347637	0.0225841	6064	tags=39%, list=17%, signal=33%	PRKCG/HCK/CXCL8/GNG2/LYN/PIK3CG/DNM1/PLD1/PIK3R6/CBL/ARRB2
ST_PHOSPHOINOSITIDE_3_KINASE_PATHWAY	ST_PHOSPHOINOSITIDE_3_KINASE_PATHWAY	38	0.570952	1.66843	0.00485437	0.028075	0.0182389	6766	tags=34%, list=19%, signal=28%	CDKN2A/BTK/IGFBP1/S100A9/AKT3/SFN/IARS1/CYTH3/YWHAQ/YWHAH/SHC1/A1BG/YWHAG
REACTOME_CHONDROITIN_SULFATE_BIOSYNTHESIS	REACTOME_CHONDROITIN_SULFATE_BIOSYNTHESIS	20	0.651561	1.66778	0.00846024	0.0399994	0.0259855	10469	tags=80%, list=29%, signal=57%	CHST11/NCAN/CHST15/CHST13/CSPG5/CHSY3/CHST7/CHST3/CSGALNACT2/CHSY1/CSPG4/BGN/DCN/CHST9/CSGALNACT1/VCAN
WP_EXTRACELLULAR_VESICLES_IN_THE_CROSSTALK_OF_CARDIAC_CELLS	WP_EXTRACELLULAR_VESICLES_IN_THE_CROSSTALK_OF_CARDIAC_CELLS	22	0.635065	1.66571	0.00671141	0.0354201	0.0230106	3072	tags=32%, list=8%, signal=29%	SPP1/EGFR/MMP9/GATA4/IL6/EGF/BIRC5
REACTOME_SUMOYLATION_OF_SUMOYLATION_PROTEINS	REACTOME_SUMOYLATION_OF_SUMOYLATION_PROTEINS	35	0.572548	1.66529	0.00797448	0.0390923	0.0253962	11267	tags=66%, list=31%, signal=45%	NUP155/NUP188/NUP153/NUP205/NUP160/NUP210/NDC1/SEH1L/NUP107/NUP58/NUP93/NUP37/NUP98/TOPORS/NUP54/NUP133/NUP214/NUP88/NUP62/RANBP2/NUP85/NUP35/RAE1
REACTOME_NEGATIVE_REGULATION_OF_FGFR1_SIGNALING	REACTOME_NEGATIVE_REGULATION_OF_FGFR1_SIGNALING	33	0.580087	1.66489	0.00318979	0.0213276	0.0138554	2285	tags=24%, list=6%, signal=23%	FGF5/FGF3/FGF20/FGF4/FGF8/FGFR1/FGF2/ANOS1
REACTOME_INTERLEUKIN_3_INTERLEUKIN_5_AND_GM_CSF_SIGNALING	REACTOME_INTERLEUKIN_3_INTERLEUKIN_5_AND_GM_CSF_SIGNALING	48	0.549291	1.66374	0.00792393	0.0390923	0.0253962	9810	tags=54%, list=27%, signal=40%	CSF2/IL2RA/HCK/CSF2RB/IL2RB/PIK3CD/IL2RG/LYN/CSF2RA/IL5RA/JAK2/FYN/RAPGEF1/CBL/SHC1/VAV1/PTPN11/PIK3CB/YES1/PIK3CA/IL5/SYK/JAK3/GAB2/GRB2/YWHAZ
REACTOME_INTERLEUKIN_1_SIGNALING	REACTOME_INTERLEUKIN_1_SIGNALING	102	0.483174	1.66315	0.0071736	0.0366702	0.0238227	12738	tags=65%, list=35%, signal=42%	SAA1/IL1R2/PSMA8/IL1RAP/NOD2/PSMB9/IL1B/S100A12/IRAK1/S100B/IL1A/PSMD2/PSMA6/PSMC1/PSMD11/PSMD5/PSMD1/PSMD14/PSMB8/MAP2K1/PSMB7/APP/CHUK/IKBKG/PSMB5/PELI2/PSMB2/PSMC3/PSMA7/PSMD8/PSMC2/MAP3K3/CUL1/PSMA1/PSMD3/PSMD9/PSMD7/RIPK2/PSME3/PSMD12/IRAK3/PSMA5/UBE2V1/HMGB1/PSMA3/PSMC4/PSMD13/PSME2/NFKB1/TAB2/PSMD10/NKIRAS1/PSME4/TAB3/PSMA2/FBXW11/PSMC6/PSMB4/PSMF1/PELI3/PSMB6/PSME1/PSMD4/MAP3K7/PSMA4/NFKB2
REACTOME_REGULATION_OF_GLUCOKINASE_BY_GLUCOKINASE_REGULATORY_PROTEIN	REACTOME_REGULATION_OF_GLUCOKINASE_BY_GLUCOKINASE_REGULATORY_PROTEIN	32	0.582864	1.66111	0.00638978	0.0344181	0.0223596	11267	tags=72%, list=31%, signal=50%	NUP155/NUP188/NUP153/NUP205/NUP160/NUP210/GCK/NDC1/SEH1L/NUP107/NUP58/NUP93/NUP37/NUP98/NUP54/NUP133/NUP214/NUP88/NUP62/RANBP2/NUP85/NUP35/RAE1
REACTOME_PHASE_I_FUNCTIONALIZATION_OF_COMPOUNDS	REACTOME_PHASE_I_FUNCTIONALIZATION_OF_COMPOUNDS	102	-0.427198	-1.63604	0.00655738	0.0350267	0.022755	1936	tags=24%, list=5%, signal=22%	CYP2C18/ADH1A/NR1H4/ADH4/AOC2/CYP2C19/MAOA/CYP3A4/CYP3A7/CYP3A43/CYP4A22/CYP2J2/CYP4A11/ADH6/CYP4F22/CYP2C8/CYP4F8/AADAC/CYP4F2/CYP4F12/CYP4B1/CYP1A1/CYP3A5/CYP2C9
PID_P73PATHWAY	PID_P73PATHWAY	79	0.501675	1.66043	0.00449775	0.0268622	0.0174509	6818	tags=39%, list=19%, signal=32%	WT1/IL1RAP/MYC/CDK6/NTRK1/CCNE2/PLK1/SERPINE1/CCNA2/FAS/SERPINA1/ADA/CCNB1/BUB1/CHEK1/SFN/BIN1/CDK1/TUBA1A/FBXO45/RAD51/TP73/TP53AIP1/BRCA2/CLCA2/S100A2/CDK2/JAG2/AEN/BCL2L11/GRAMD4
WP_PHOTODYNAMIC_THERAPYINDUCED_HIF1_SURVIVAL_SIGNALING	WP_PHOTODYNAMIC_THERAPYINDUCED_HIF1_SURVIVAL_SIGNALING	37	0.565492	1.65929	0.00802568	0.0390923	0.0253962	8028	tags=51%, list=22%, signal=40%	SLC16A1/BCL2A1/ANGPT1/SERPINE1/IGFBP1/PMAIP1/TGFA/SLC2A3/BIRC5/LDHA/HIF1A/PGK1/EDN1/MCL1/BNIP3/SLC2A1/BAK1/TGFB3/EPO
REACTOME_LONG_TERM_POTENTIATION	REACTOME_LONG_TERM_POTENTIATION	23	0.62752	1.65924	0.011745	0.0496758	0.0322717	3587	tags=39%, list=10%, signal=35%	NEFL/ACTN2/NRG1/CAMK2B/GRIA1/GRIA2/GRIN2B/GRIN2A/CAMK2A
REACTOME_MYOGENESIS	REACTOME_MYOGENESIS	29	0.5964	1.6579	0.00972447	0.0435312	0.0282799	9223	tags=52%, list=25%, signal=39%	CDH2/MYOD1/CTNNA2/MYOG/MAPK12/CDON/CDH15/NTN3/TCF4/MYF6/MEF2A/NEO1/ABL1/MAPK14/CTNNB1
REACTOME_CARGO_CONCENTRATION_IN_THE_ER	REACTOME_CARGO_CONCENTRATION_IN_THE_ER	33	0.577614	1.6578	0.00478469	0.0278073	0.018065	9136	tags=58%, list=25%, signal=43%	GRIA1/CNIH2/AREG/CTSC/SERPINA1/TGFA/MCFD2/COL7A1/SEC23A/CTSZ/CD59/SEC24D/LMAN1/F8/CNIH1/SEC24C/SEC24A/STX5/PREB
REACTOME_SIGNALING_BY_WNT	REACTOME_SIGNALING_BY_WNT	328	0.42536	1.6577	0.00118906	0.0144542	0.0093901	11595	tags=53%, list=32%, signal=36%	GNG4/WIF1/WNT11/PRKCG/CAV1/KREMEN2/PSMA8/GNB4/MYC/RUNX3/WNT3A/SOST/SOX2/WNT10B/PSMB9/H4C15/SOX9/SOX7/H4C14/TCF7L1/GNAO1/SFRP1/GNG2/ITPR3/H2BC17/ROR2/RSPO3/WNT5B/H2BC11/RAC2/GNGT2/H2AB1/CAMK2A/HECW1/PYGO1/H2BS1/WNT7A/H2BC12/ROR1/PRICKLE1/WNT1/RAC3/FZD8/ITPR2/SOX6/WNT16/PSMD2/ZNRF3/H4C8/RUVBL1/H2BC14/PSMA6/H4C12/PSMC1/NFATC1/DACT1/PSMD11/H4C9/H2AC7/PDE6G/PSMD5/H3C10/TERT/ARRB2/PSMD1/WNT9A/CSNK1A1/L…
REACTOME_RAS_ACTIVATION_UPON_CA2_INFLUX_THROUGH_NMDA_RECEPTOR	REACTOME_RAS_ACTIVATION_UPON_CA2_INFLUX_THROUGH_NMDA_RECEPTOR	20	0.647588	1.65761	0.0101523	0.045191	0.0293582	4422	tags=35%, list=12%, signal=31%	NEFL/RASGRF1/ACTN2/CAMK2B/GRIN2B/CAMK2A/NRAS
REACTOME_GAP_JUNCTION_ASSEMBLY	REACTOME_GAP_JUNCTION_ASSEMBLY	38	0.566867	1.6565	0.00647249	0.0347294	0.0225618	4815	tags=45%, list=13%, signal=39%	TUBB2B/TUBB4A/TUBAL3/TUBB6/GJB2/TUBB2A/TUBB3/GJD4/GJA3/GJC1/TUBA1B/GJB6/TUBA1C/TUBA1A/GJA5/TUBA4A/GJB3
REACTOME_FRS_MEDIATED_FGFR2_SIGNALING	REACTOME_FRS_MEDIATED_FGFR2_SIGNALING	25	0.610173	1.65548	0.00802568	0.0390923	0.0253962	7907	tags=52%, list=22%, signal=41%	FGF5/FGF3/FGF20/FGF4/FGF8/FGF2/FGF1/NRAS/FGF16/FGF23/PTPN11/KRAS/FGF7
ST_G_ALPHA_I_PATHWAY	ST_G_ALPHA_I_PATHWAY	36	0.566426	1.65514	0.0063593	0.0343547	0.0223184	8334	tags=47%, list=23%, signal=36%	PI3/RGS20/EGFR/DRD2/EPHB2/ITPR3/CFB/AKT3/KCNJ5/ITPKA/ITPR2/SHC1/PLCB4/KCNJ3/PIK3CB/STAT3/KCNJ9
REACTOME_TRIGLYCERIDE_BIOSYNTHESIS	REACTOME_TRIGLYCERIDE_BIOSYNTHESIS	14	-0.671656	-1.68533	0.00686499	0.0357853	0.0232478	3262	tags=36%, list=9%, signal=33%	DGAT1/AGMO/LPIN3/DGAT2/MOGAT2
REACTOME_E2F_MEDIATED_REGULATION_OF_DNA_REPLICATION	REACTOME_E2F_MEDIATED_REGULATION_OF_DNA_REPLICATION	22	0.630763	1.65443	0.00671141	0.0354201	0.0230106	6849	tags=50%, list=19%, signal=41%	ORC1/CCNB1/PRIM1/MCM8/CDK1/TFDP1/E2F1/POLA1/PRIM2/ORC6/POLA2
PID_GMCSF_PATHWAY	PID_GMCSF_PATHWAY	36	0.565713	1.65306	0.0063593	0.0343547	0.0223184	9810	tags=58%, list=27%, signal=43%	CSF2/IRF8/STAT1/CSF2RB/OSM/LYN/CSF2RA/JAK2/NRAS/SHC1/CCL2/MAP2K1/PTPN11/KRAS/STAT3/PIK3CA/SYK/GAB2/MAPK1/GRB2/YWHAZ
REACTOME_FGFR2_MUTANT_RECEPTOR_ACTIVATION	REACTOME_FGFR2_MUTANT_RECEPTOR_ACTIVATION	33	0.575809	1.65261	0.00478469	0.0278073	0.018065	6163	tags=30%, list=17%, signal=25%	FGF5/FGF3/FGF20/FGF4/FGF8/FGF2/FGF1/FGF16/NCBP1/FGF23
WP_DRUG_INDUCTION_OF_BILE_ACID_PATHWAY	WP_DRUG_INDUCTION_OF_BILE_ACID_PATHWAY	17	-0.689499	-1.81046	0.0070922	0.0365395	0.0237378	5874	tags=65%, list=16%, signal=54%	NR1I3/ABCB1/CYP7A1/SLC51A/ABCC4/NR1H4/CYP3A4/ABCC3/SULT2A1/BAAT/SLC10A1
WP_TGFBETA_RECEPTOR_SIGNALLING_IN_SKELETAL_DYSPLASIAS	WP_TGFBETA_RECEPTOR_SIGNALLING_IN_SKELETAL_DYSPLASIAS	59	0.523021	1.65227	0.00621118	0.0337077	0.0218981	4834	tags=34%, list=13%, signal=29%	NOG/IFNG/SPP1/FST/RUNX3/TNF/INHBA/STAT1/SERPINE1/EGF/TGFBR1/THBS1/RUNX2/FBN1/WNT1/ZEB2/LIF/LTBP1/SMAD1/LEFTY1
REACTOME_G2_M_DNA_DAMAGE_CHECKPOINT	REACTOME_G2_M_DNA_DAMAGE_CHECKPOINT	95	0.481698	1.65119	0.00569801	0.0312798	0.0203208	6898	tags=39%, list=19%, signal=32%	H4C15/H4C14/EXO1/CCNB1/H2BC17/RFC3/H2BC11/CHEK1/RFC4/SFN/YWHAQ/CDK1/H2BS1/H2BC12/BARD1/BRCA1/BRIP1/TOPBP1/YWHAH/H4C8/MDC1/RBBP8/RMI1/H2BC14/H4C12/DNA2/CDC25C/RMI2/H4C9/UBE2V2/RAD9B/TOP3A/RPA1/RPA3/NSD2/YWHAG/RFC2
REACTOME_NON_INTEGRIN_MEMBRANE_ECM_INTERACTIONS	REACTOME_NON_INTEGRIN_MEMBRANE_ECM_INTERACTIONS	59	0.522458	1.65049	0.00621118	0.0337077	0.0218981	9749	tags=66%, list=27%, signal=49%	COL2A1/LAMA3/LAMA1/LAMC2/TNC/FN1/FGF2/ITGB3/COL11A1/ITGA2/THBS1/ACTN1/ITGA6/COL4A4/COL5A3/COL5A2/ITGB1/COL10A1/NRXN1/COL3A1/COL1A2/DDR2/DMD/COL4A3/COL5A1/ITGB5/COL11A2/COL1A1/TGFB1/LAMB3/LAMA4/PDGFB/LAMC1/SDC2/ITGAV/SDC3/ITGB4/COL4A2/COL4A1
REACTOME_CYTOSOLIC_TRNA_AMINOACYLATION	REACTOME_CYTOSOLIC_TRNA_AMINOACYLATION	24	0.614785	1.64899	0.0114379	0.0488991	0.0317672	10451	tags=67%, list=29%, signal=48%	WARS1/TARS1/IARS1/YARS1/AIMP2/GARS1/EPRS1/AARS1/MARS1/FARSB/PPA1/CARS1/SARS1/RARS1/DARS1/KARS1
REACTOME_SIGNALING_BY_FGFR1_IN_DISEASE	REACTOME_SIGNALING_BY_FGFR1_IN_DISEASE	37	0.561972	1.64896	0.00802568	0.0390923	0.0253962	9767	tags=59%, list=27%, signal=44%	FGF5/FGF20/FGF4/FGF8/STAT1/FGFR1/FGF2/FGF1/NRAS/FGF23/KRAS/STAT3/PIK3CA/GAB2/CNTRL/MYO18A/BAG4/BCR/FGFR1OP2/FGF9/GAB1/GRB2
PID_IL2_PI3K_PATHWAY	PID_IL2_PI3K_PATHWAY	34	0.570883	1.64845	0.00793651	0.0390923	0.0253962	12308	tags=74%, list=34%, signal=49%	IL2RA/MYC/IL2RB/LCK/IL2RG/E2F1/SHC1/TERT/PTPN11/PIK3CA/JAK3/MYB/GAB2/EIF3A/GRB2/BCL2/HSP90AA1/UGCG/FOXO3/NFKB1/JAK1/MTOR/RPS6KB1/BCL2L1/SGMS1
REACTOME_CYTOSOLIC_SULFONATION_OF_SMALL_MOLECULES	REACTOME_CYTOSOLIC_SULFONATION_OF_SMALL_MOLECULES	23	-0.630459	-1.7908	0.00738916	0.0374329	0.0243182	3732	tags=39%, list=10%, signal=35%	SULT1B1/ABHD14B/SLC26A1/SULT1A3/SULT1E1/SULT1A1/SULT1C2/SULT1A2/SULT2A1
REACTOME_DECTIN_1_MEDIATED_NONCANONICAL_NF_KB_SIGNALING	REACTOME_DECTIN_1_MEDIATED_NONCANONICAL_NF_KB_SIGNALING	62	0.517445	1.64681	0.00465116	0.0274938	0.0178612	12738	tags=73%, list=35%, signal=47%	PSMA8/PSMB9/CCL22/PSMD2/PSMA6/PSMC1/PSMD11/PSMD5/PSMD1/MAP3K14/PSMD14/PSMB8/PSMB7/CHUK/PSMB5/PSMB2/PSMC3/PSMA7/RELB/PSMD8/PSMC2/CUL1/PSMA1/PSMD3/PSMD9/PSMD7/PSME3/PSMD12/PSMA5/PSMA3/PSMC4/PSMD13/PSME2/PSMD10/PSME4/PSMA2/FBXW11/PSMC6/PSMB4/PSMF1/PSMB6/PSME1/PSMD4/PSMA4/NFKB2
REACTOME_GAP_FILLING_DNA_REPAIR_SYNTHESIS_AND_LIGATION_IN_GG_NER	REACTOME_GAP_FILLING_DNA_REPAIR_SYNTHESIS_AND_LIGATION_IN_GG_NER	25	0.606708	1.64608	0.00963082	0.0432628	0.0281055	6995	tags=48%, list=19%, signal=39%	RFC3/RFC4/POLE2/POLE3/PCNA/POLD1/POLD2/RPA1/RPA3/RFC1/RFC2/POLD3
PID_SYNDECAN_1_PATHWAY	PID_SYNDECAN_1_PATHWAY	46	0.54727	1.64543	0.0096463	0.0432628	0.0281055	9178	tags=67%, list=25%, signal=51%	COL2A1/MMP9/HPSE/COL17A1/CCL5/COL11A1/MET/COL4A4/COL12A1/HGF/COL5A2/COL10A1/COL7A1/COL16A1/COL3A1/COL1A2/COL8A2/COL4A3/COL5A1/COL15A1/COL11A2/COL6A1/COL1A1/TGFB1/MMP7/MMP1/COL6A3/SDCBP/COL13A1/COL6A2/MAPK1
WP_BREAST_CANCER_PATHWAY	WP_BREAST_CANCER_PATHWAY	154	0.457118	1.64394	0.00403769	0.0244836	0.0159057	7912	tags=35%, list=22%, signal=28%	FGF5/FGF3/FGF19/FGF20/WNT11/EGFR/DLL3/FGF4/MYC/FGF8/WNT3A/CDK6/WNT10B/FGFR1/FZD9/FGF2/PIK3CD/TCF7L1/EGF/DLL1/E2F3/E2F2/AKT3/WNT5B/APC2/SHC4/CSNK2A3/FGF1/WNT7A/BRCA1/WNT1/NRAS/FZD8/E2F1/RAD51/WNT16/BRCA2/FGF16/SHC1/CDK4/NOTCH2/FGF23/CSNK1A1/LEF1/PARP1/JAG2/HEY1/MAP2K1/TCF7/FZD6/IGF1/KRAS/FGF7/BAK1
WP_SMALL_CELL_LUNG_CANCER	WP_SMALL_CELL_LUNG_CANCER	96	0.479671	1.64391	0.0085592	0.0402079	0.026121	9749	tags=50%, list=27%, signal=37%	LAMA3/LAMA1/LAMC2/MYC/CDK6/CDKN2B/FN1/BIRC3/CCNE2/BIRC7/PIK3CD/E2F3/ITGA2/E2F2/AKT3/CKS2/RXRG/ITGA6/CKS1B/COL4A4/ITGA2B/E2F1/ITGB1/CCNE1/RARB/CDK4/TRAF1/TRAF3/CDK2/COL4A3/BIRC2/CHUK/PIK3CB/LAMB4/LAMB3/IKBKG/ITGA3/LAMA4/BAK1/PIK3CA/TRAF2/LAMC1/PTGS2/ITGAV/CDKN1C/COL4A2/POLK/COL4A1
WP_TGFBETA_RECEPTOR_SIGNALING	WP_TGFBETA_RECEPTOR_SIGNALING	55	0.527261	1.64333	0.0046729	0.0274938	0.0178612	4834	tags=35%, list=13%, signal=30%	NOG/IFNG/SPP1/FST/RUNX3/TNF/INHBA/STAT1/SERPINE1/EGF/TGFBR1/THBS1/RUNX2/WNT1/ZEB2/LIF/LTBP1/SMAD1/LEFTY1
NABA_ECM_REGULATORS	NABA_ECM_REGULATORS	238	0.433798	1.64211	0.00123305	0.0144542	0.0093901	5350	tags=35%, list=15%, signal=30%	TGM1/PI3/MMP20/SERPINB7/SERPINB12/SERPINB2/SERPINB13/SERPINB10/HMSD/CTSV/SERPINB4/MMP3/TLL1/CD109/ADAMDEC1/MMP8/ADAMTSL4/TGM3/MMP9/ADAM23/SERPINB9/HPSE/PAPPA/SULF2/ADAMTS3/MMP12/CST8/TGM7/TLL2/SERPINB3/TMPRSS15/TGM6/SERPINB1/F13A1/SERPINA9/CTSC/SERPINA10/FAM20A/LOX/CTSL/SERPINE1/A2ML1/SERPINE2/TGM2/SERPINA1/PRSS12/PLAU/SERPINA3/ADAM19/CST7/ADAMTS18/MMP25/PLOD2/LOXL3/ADAM29/TIMP4/ADAMTS12/ADAMTS6/…
KEGG_MATURITY_ONSET_DIABETES_OF_THE_YOUNG	KEGG_MATURITY_ONSET_DIABETES_OF_THE_YOUNG	25	0.604882	1.64113	0.00963082	0.0432628	0.0281055	3776	tags=40%, list=10%, signal=36%	NKX2-2/NEUROD1/FOXA2/PAX6/HNF1A/BHLHA15/NEUROG3/PAX4/FOXA3/HNF4A
WP_DEVELOPMENT_AND_HETEROGENEITY_OF_THE_ILC_FAMILY	WP_DEVELOPMENT_AND_HETEROGENEITY_OF_THE_ILC_FAMILY	32	0.575234	1.63936	0.00958466	0.0432628	0.0281055	2254	tags=38%, list=6%, signal=35%	IFNG/TOX/GFI1/EOMES/TNF/HNF1A/AREG/IL6/IL12A/IL15/TBX21/IL1B
BIOCARTA_FMLP_PATHWAY	BIOCARTA_FMLP_PATHWAY	34	0.566676	1.63631	0.00793651	0.0390923	0.0253962	9178	tags=44%, list=25%, signal=33%	NCF2/NCF1/FPR1/CAMK1G/PIK3C2G/CALM2/NFATC1/CAMK1/NFATC2/MAP2K1/MAP3K1/ELK1/NFATC3/MAPK14/MAPK1
REACTOME_DEGRADATION_OF_AXIN	REACTOME_DEGRADATION_OF_AXIN	55	0.524931	1.63607	0.0046729	0.0274938	0.0178612	12691	tags=71%, list=35%, signal=46%	PSMA8/PSMB9/PSMD2/PSMA6/PSMC1/PSMD11/PSMD5/PSMD1/PSMD14/PSMB8/PSMB7/PSMB5/PSMB2/PSMC3/PSMA7/PSMD8/PSMC2/PSMA1/PSMD3/PSMD9/PSMD7/PSME3/SMURF2/PSMD12/PSMA5/PSMA3/PSMC4/PSMD13/PSME2/PSMD10/PSME4/PSMA2/PSMC6/PSMB4/PSMF1/PSMB6/PSME1/PSMD4/PSMA4
REACTOME_DOWNSTREAM_SIGNALING_OF_ACTIVATED_FGFR1	REACTOME_DOWNSTREAM_SIGNALING_OF_ACTIVATED_FGFR1	31	0.578444	1.63498	0.0096	0.0432628	0.0281055	6163	tags=42%, list=17%, signal=35%	FGF5/FGF3/FGF20/FGF4/FGF8/FGFR1/FGF2/FLRT2/FGF1/NRAS/KL/SHC1/FGF23
REACTOME_FRS_MEDIATED_FGFR4_SIGNALING	REACTOME_FRS_MEDIATED_FGFR4_SIGNALING	22	0.623232	1.63467	0.00838926	0.0399994	0.0259855	7649	tags=55%, list=21%, signal=43%	FGF19/FGF20/FGF4/FGF8/FGF2/FGF1/NRAS/FGF16/FGFR4/FGF23/PTPN11/KRAS
REACTOME_SIGNALING_BY_RHO_GTPASES	REACTOME_SIGNALING_BY_RHO_GTPASES	451	0.41037	1.63372	0.00113766	0.0144542	0.0093901	10884	tags=52%, list=30%, signal=37%	TUBB2B/ROPN1/TUBB4A/TUBAL3/S100A8/KLC3/DEPDC7/TUBB6/ARHGEF4/NCF2/NCF1/RHOF/CYBB/PAK3/RHOD/DIAPH3/FMNL2/KIF18A/CENPA/RHOH/H4C15/PLK1/TUBB2A/TUBB3/NCKAP1L/H4C14/ECT2/ARHGAP36/TAGAP/BTK/CDC20/CDCA8/MAD2L1/RACGAP1/WASF1/SPC25/NDC80/DEPDC1B/WIPF3/CFTR/PRC1/TUBA1B/ARHGAP11A/KIF14/NDE1/S100A9/BUB1/H2BC17/FMNL1/ARHGAP29/WAS/CENPF/KIF2C/BIRC5/MYH10/BUB1B/WIPF1/ARHGAP9/H2BC11/CENPN/CENPI/CENPE/RAC2/ARHGAP2…
WP_CYTOSOLIC_DNASENSING_PATHWAY	WP_CYTOSOLIC_DNASENSING_PATHWAY	72	0.499813	1.63319	0.00611621	0.0333446	0.0216622	9982	tags=38%, list=27%, signal=27%	CXCL10/CCL4/CCL4L2/POLR3G/ZBP1/CCL5/IFNB1/IL6/CGAS/DDX58/IL1B/AIM2/CASP1/IL33/CYLD/ADAR/IRF7/STING1/CHUK/IKBKG/POLR3F/POLR3D/IL18/FADD/POLR3C/ISG15/ATG5
REACTOME_TELOMERE_C_STRAND_LAGGING_STRAND_SYNTHESIS	REACTOME_TELOMERE_C_STRAND_LAGGING_STRAND_SYNTHESIS	34	0.565389	1.63259	0.00952381	0.0432025	0.0280663	8283	tags=56%, list=23%, signal=43%	PRIM1/RFC3/DSCC1/RFC4/FEN1/PCNA/POLA1/POLD1/PRIM2/DNA2/POLD2/RPA1/RPA3/RFC1/POLA2/RFC2/POLD3/BLM/TINF2
WP_PRIMARY_FOCAL_SEGMENTAL_GLOMERULOSCLEROSIS_FSGS	WP_PRIMARY_FOCAL_SEGMENTAL_GLOMERULOSCLEROSIS_FSGS	72	0.499533	1.63227	0.00611621	0.0333446	0.0216622	9630	tags=54%, list=26%, signal=40%	WT1/KIRREL2/CDH2/CD80/CAMK2B/LMX1B/NPHS1/CTSL/CR1/PLAUR/ITGB3/MKI67/DNM1/YWHAQ/NCK1/COL4A4/WNT1/KIRREL3/FYN/PCNA/ITGB1/MYO1E/JAG1/MME/PTPRO/PODXL/VIM/COL4A3/TLN1/TGFB1/ITGA3/ILK/CLDN1/ITGAV/CTNNB1/SYNPO/CDKN1C/ITGB4/MYH9
REACTOME_REGULATION_OF_RUNX3_EXPRESSION_AND_ACTIVITY	REACTOME_REGULATION_OF_RUNX3_EXPRESSION_AND_ACTIVITY	55	0.523615	1.63197	0.0046729	0.0274938	0.0178612	12691	tags=76%, list=35%, signal=50%	CDKN2A/RUNX3/PSMB9/PSMD2/PSMA6/PSMC1/PSMD11/PSMD5/PSMD1/PSMD14/PSMB8/PSMB7/TGFB1/PSMB5/PSMB2/PSMC3/PSMA7/PSMD8/PSMC2/PSMA1/PSMD3/PSMD9/PSMD7/PSME3/SMURF2/PSMD12/PSMA5/PSMA3/PSMC4/PSMD13/PSME2/PSMD10/PSMA2/PSMC6/CBFB/PSMB4/PSMF1/PSMB6/PSME1/PSMD4/SMURF1/PSMA4
WP_CELL_MIGRATION_AND_INVASION_THROUGH_P75NTR	WP_CELL_MIGRATION_AND_INVASION_THROUGH_P75NTR	30	0.581354	1.63195	0.0111643	0.0479882	0.0311754	4073	tags=27%, list=11%, signal=24%	MMP8/MMP9/NGFR/NTRK2/BDNF/AKT3/EFNB2/TWIST1
REACTOME_G1_S_DNA_DAMAGE_CHECKPOINTS	REACTOME_G1_S_DNA_DAMAGE_CHECKPOINTS	68	0.502678	1.6319	0.00917431	0.0423443	0.0275089	12691	tags=69%, list=35%, signal=45%	CCNA1/CDKN2A/PSMA8/PSMB9/CCNE2/CCNA2/CHEK1/CDC25A/PSMD2/CCNE1/PSMA6/PSMC1/PSMD11/PSMD5/PSMD1/CDK2/PSMD14/PSMB8/PSMB7/PSMB5/PSMB2/PSMC3/PSMA7/PSMD8/PSMC2/PSMA1/PSMD3/PSMD9/PSMD7/PSME3/PSMD12/PSMA5/PSMA3/PSMC4/PSMD13/PSME2/PSMD10/PHF20/PSME4/PSMA2/PSMC6/PSMB4/PSMF1/PSMB6/PSME1/PSMD4/PSMA4
WP_ADIPOGENESIS	WP_ADIPOGENESIS	130	0.463919	1.63068	0.00273224	0.0201694	0.013103	8908	tags=48%, list=24%, signal=37%	ADIPOQ/CYP26B1/DLK1/CYP26A1/CNTFR/LPL/FOXC2/GATA4/TNF/HNF1A/IL6/WNT10B/STAT1/MIXL1/LEP/SERPINE1/SOCS1/NR3C1/FAS/PLIN1/OSM/TRIB3/EGR2/WNT5B/NAMPT/RXRG/LIFR/KLF7/HMGA1/HIF1A/TWIST1/WNT1/E2F1/LIF/BMP1/RBL1/PCK1/PLIN2/KLF6/LPIN1/GDF10/CISD1/WWTR1/PNPLA3/GH1/PPARGC1A/RORA/IL6ST/CEBPB/TGFB1/NRIP1/IGF1/MBNL1/STAT3/MEF2A/IRS2/BORCS8-MEF2B/IRS4/LPIN2/NCOR2/SOCS3/EBF1/ZMPSTE24
REACTOME_EXTRA_NUCLEAR_ESTROGEN_SIGNALING	REACTOME_EXTRA_NUCLEAR_ESTROGEN_SIGNALING	75	0.49607	1.62864	0.00907716	0.0419774	0.0272705	7659	tags=39%, list=21%, signal=31%	GNG4/EPGN/MMP3/EGFR/EREG/MMP9/CAV1/GNB4/SPHK1/AREG/CAV2/TGFA/EGF/GNG2/AKT3/GNGT2/NRAS/S1PR3/SHC1/XPO1/STRN/GNG12/GNG10/ELK1/HBEGF/MMP7/GNAI3/KRAS/GNG3
WP_FOCAL_ADHESION	WP_FOCAL_ADHESION	198	0.438484	1.6248	0.00388098	0.023776	0.015446	10136	tags=51%, list=28%, signal=37%	COL2A1/LAMA3/LAMA1/PRKCG/SPP1/EGFR/LAMC2/RASGRF1/CAV1/TNC/MYL7/HCK/PAK3/ITGA4/VEGFC/MYL2/IBSP/FN1/BIRC3/PIK3CD/CAV2/EGF/ITGB8/ITGB3/ITGA2/PARVB/AKT3/SHC4/RAC2/THBS4/THBS1/ACTN1/TNN/MET/ITGA6/BLK/ITGA5/PARVG/COL4A4/COL5A3/ITGA11/ITGA2B/PDGFC/RELN/RAC3/HGF/FYN/COL5A2/RAPGEF1/ITGB1/FLNA/DIAPH1/PGF/CAPN2/SHC1/COL1A2/BIRC2/ROCK1/ACTB/VAV1/PDGFRB/MAP2K1/ITGB5/COL1A1/TLN1/ELK1/FLNC/PIK3CB/LAMB3/CCND3/IG…
PID_FGF_PATHWAY	PID_FGF_PATHWAY	55	0.520924	1.62358	0.00778816	0.0388102	0.0252129	6163	tags=38%, list=17%, signal=32%	FGF19/CDH2/SPP1/MMP9/FGF4/FGF8/STAT1/IL17RD/FGFR1/FGF2/PLAUR/PLAU/MET/CAMK2A/RUNX2/FGF1/HGF/CBL/SHC1/FGFR4/FGF23
REACTOME_COPI_INDEPENDENT_GOLGI_TO_ER_RETROGRADE_TRAFFIC	REACTOME_COPI_INDEPENDENT_GOLGI_TO_ER_RETROGRADE_TRAFFIC	53	0.526451	1.62329	0.00474684	0.0277912	0.0180545	4550	tags=25%, list=12%, signal=22%	TUBB2B/TUBB4A/TUBAL3/TUBB6/TUBB2A/TUBB3/TUBA1B/BICD1/TUBA1C/CAPZA3/TUBA1A/BICD2/TUBA4A
REACTOME_INTERLEUKIN_1_FAMILY_SIGNALING	REACTOME_INTERLEUKIN_1_FAMILY_SIGNALING	139	0.457267	1.62229	0.00539811	0.0300499	0.0195218	11563	tags=55%, list=32%, signal=37%	IL36G/IL36RN/IL1F10/SAA1/IL1R2/PSMA8/IL1RAP/NOD2/PSMB9/PTPN7/IL36A/IL18RAP/IL1B/S100A12/CASP1/IRAK1/S100B/IL36B/IL1A/PTPN12/PSMD2/IL18R1/IL33/IL13/PSMA6/PSMC1/PSMD11/PSMD5/IL18BP/PSMD1/PSMD14/PSMB8/MAP2K1/PSMB7/APP/CHUK/PTPN11/IL1RAPL1/IKBKG/PSMB5/PELI2/PSMB2/STAT3/PSMC3/PSMA7/PTPN14/PSMD8/PSMC2/PTPN2/MAP3K3/IL18/CUL1/PSMA1/PSMD3/PSMD9/PSMD7/RIPK2/PSME3/PSMD12/IRAK3/PSMA5/UBE2V1/HMGB1/PSMA3/PSMC4…
REACTOME_COLLAGEN_DEGRADATION	REACTOME_COLLAGEN_DEGRADATION	64	0.50553	1.62094	0.00925926	0.0426536	0.0277098	8827	tags=66%, list=24%, signal=50%	MMP20/COL2A1/MMP3/MMP8/MMP9/COL17A1/MMP12/CTSL/COL11A1/COL25A1/COL23A1/CTSB/COL4A4/COL5A3/COL12A1/COL5A2/COL10A1/COL7A1/COL16A1/ADAM17/COL3A1/COL1A2/MMP11/COL6A6/ADAM9/COL8A2/COL4A3/COL26A1/COL5A1/COL15A1/COL11A2/COL6A1/COL1A1/MMP14/MMP7/MMP1/COL6A3/CTSK/MMP13/COL13A1/COL18A1/COL6A2
WP_GPCRS_OTHER	WP_GPCRS_OTHER	92	0.475966	1.62088	0.00719424	0.0366968	0.02384	7889	tags=46%, list=22%, signal=36%	CCKBR/OR1F1/CCR5/SSTR2/C5AR2/RXFP1/P2RY13/GPR84/GRPR/GPR176/CXCR3/CNR1/GRM1/CELSR2/ADRB2/GPR183/RXFP3/CELSR1/MCHR2/ADRA1D/LTB4R2/F2R/ADGRL3/ADGRE2/TAAR3P/ADGRL2/GPR55/GPR18/NTSR1/HTR7/OR10A2/PTGFR/ADORA2A/GPR83/LGR6/EDNRA/GPR88/GPR132/HRH4/SMO/GPR135/OR2B6
REACTOME_DNA_DAMAGE_BYPASS	REACTOME_DNA_DAMAGE_BYPASS	48	0.534609	1.61927	0.00950872	0.0432025	0.0280663	10320	tags=62%, list=28%, signal=45%	USP1/DTL/UBE2L6/RFC3/RFC4/POLE2/POLE3/PCNA/PCLAF/POLD1/POLD2/MAD2L2/RAD18/RPA1/RPA3/RFC1/RFC2/REV3L/POLD3/VCP/USP43/USP10/CUL4A/POLK/ISG15/POLH/SPRTN/POLE/RFC5/NPLOC4
WP_NUCLEOTIDEBINDING_OLIGOMERIZATION_DOMAIN_NOD_PATHWAY	WP_NUCLEOTIDEBINDING_OLIGOMERIZATION_DOMAIN_NOD_PATHWAY	41	0.546555	1.61717	0.0113636	0.0486691	0.0316177	5069	tags=32%, list=14%, signal=27%	NLRP10/CASP5/MEFV/NOD2/NLRP3/NLRP4/NLRP7/IL1B/AIM2/PRDM1/CASP1/NAIP/NLRC4
REACTOME_RECRUITMENT_OF_NUMA_TO_MITOTIC_CENTROSOMES	REACTOME_RECRUITMENT_OF_NUMA_TO_MITOTIC_CENTROSOMES	94	0.473947	1.61692	0.00859599	0.0402218	0.02613	11223	tags=55%, list=31%, signal=38%	TUBB2B/TUBB4A/TUBAL3/TUBB6/PLK1/TUBB2A/TUBB3/TUBA1B/NDE1/NEK2/TUBA1C/CDK1/CKAP5/PLK4/TUBA1A/HAUS6/CEP72/TUBA4A/CDK5RAP2/NEDD1/TUBGCP3/HAUS2/HAUS1/CEP78/DCTN1/YWHAG/MZT1/TUBB/NINL/ALMS1/ODF2/HAUS4/CCP110/CEP76/PRKAR2B/NME7/CENPJ/DCTN3/TUBG1/CNTRL/PAFAH1B1/TUBA8/MAPRE1/HAUS5/HSP90AA1/TUBA4B/CEP152/PCNT/CEP57/CEP135/CLASP1/TUBGCP5
KEGG_PANCREATIC_CANCER	KEGG_PANCREATIC_CANCER	70	0.493872	1.61128	0.00765697	0.0383979	0.0249451	8135	tags=49%, list=22%, signal=38%	CDKN2A/EGFR/VEGFC/CDK6/TGFB2/STAT1/PIK3CD/TGFA/EGF/E2F3/E2F2/AKT3/PIK3R5/TGFBR1/RAC2/PIK3CG/RAC3/E2F1/RAD51/RALA/PLD1/BRCA2/PGF/RALB/CDK4/MAP2K1/CHUK/PIK3CB/TGFB1/KRAS/IKBKG/STAT3/TGFB3/PIK3CA
REACTOME_ABC_TRANSPORTER_DISORDERS	REACTOME_ABC_TRANSPORTER_DISORDERS	77	0.489619	1.61089	0.0106222	0.0462433	0.0300418	12709	tags=70%, list=35%, signal=46%	PSMA8/ABCA12/ABCC2/PSMB9/CFTR/ABCA3/PSMD2/ABCC6/PSMA6/PSMC1/PSMD11/ABCC9/PSMD5/PSMD1/KCNJ11/PSMD14/PSMB8/ABCC8/PSMB7/DERL3/PSMB5/PSMB2/VCP/PSMC3/PSMA7/PSMD8/PSMC2/DERL1/PSMA1/PSMD3/PSMD9/PSMD7/PSME3/PSMD12/PSMA5/PSMA3/PSMC4/PSMD13/PSME2/ERLIN1/ABCA1/PSMD10/PSME4/PSMA2/SEL1L/PSMC6/PSMB4/PSMF1/PSMB6/ERLEC1/PSME1/PSMD4/PSMA4/ABCD1
WP_PEPTIDE_GPCRS	WP_PEPTIDE_GPCRS	75	0.488376	1.60337	0.01059	0.0462433	0.0300418	7025	tags=49%, list=19%, signal=40%	CCKBR/NPY2R/FPR2/HCRTR2/C3AR1/CCR5/OPRK1/SSTR3/SSTR2/FPR3/CCR2/GRPR/CXCR3/FPR1/C5AR1/BDKRB1/CXCR6/CCR1/CCR8/NTSR2/LHCGR/SSTR4/MC4R/OXTR/SSTR1/TSHR/CXCR5/AVPR1A/MC3R/NTSR1/NPY4R/CCR6/CCR4/EDNRA/CXCR4/CCR3/NMBR
PID_IFNG_PATHWAY	PID_IFNG_PATHWAY	40	0.545123	1.60281	0.00815661	0.0393913	0.0255905	11072	tags=65%, list=30%, signal=45%	IFNG/CAMK2B/STAT1/SOCS1/IL1B/CAMK2A/IRF1/CASP1/JAK2/RAPGEF1/CBL/MAP2K1/MAP3K1/PTPN11/CEBPB/STAT3/PIK3CA/CAMK2D/PTPN2/RAP1B/MAPK1/RAP1A/IFNGR1/CRKL/JAK1/MTOR
REACTOME_SCF_SKP2_MEDIATED_DEGRADATION_OF_P27_P21	REACTOME_SCF_SKP2_MEDIATED_DEGRADATION_OF_P27_P21	60	0.504191	1.6015	0.00770416	0.0384722	0.0249934	12691	tags=75%, list=35%, signal=49%	CCNA1/PSMB9/CCNE2/CCNA2/CKS1B/PSMD2/CCNE1/PSMA6/PSMC1/PSMD11/PSMD5/PSMD1/CDK4/CDK2/PSMD14/PSMB8/PSMB7/SKP2/PSMB5/PSMB2/PSMC3/PSMA7/PSMD8/PSMC2/CUL1/PSMA1/PSMD3/PSMD9/PSMD7/PSME3/PSMD12/PSMA5/PSMA3/PSMC4/PSMD13/PSME2/PSMD10/PSMA2/PSMC6/PSMB4/PSMF1/PSMB6/PSME1/PSMD4/PSMA4
REACTOME_DEPOSITION_OF_NEW_CENPA_CONTAINING_NUCLEOSOMES_AT_THE_CENTROMERE	REACTOME_DEPOSITION_OF_NEW_CENPA_CONTAINING_NUCLEOSOMES_AT_THE_CENTROMERE	73	0.486346	1.5981	0.010574	0.0462433	0.0300418	8802	tags=52%, list=24%, signal=40%	CENPA/H4C15/H4C14/H2BC17/OIP5/CENPW/H2BC11/CENPN/CENPI/CENPL/H2AB1/KNL1/CENPO/HJURP/H2BS1/H2BC12/CENPU/CENPK/H4C8/CENPH/RUVBL1/H2BC14/H4C12/H4C9/H2AC7/MIS18BP1/NPM1/H2AZ1/CENPQ/H2AZ2/H2AC4/H2AC6/CENPP/H4C3/CENPM/SMARCA5/MIS18A/H2BC7
REACTOME_DISEASES_ASSOCIATED_WITH_O_GLYCOSYLATION_OF_PROTEINS	REACTOME_DISEASES_ASSOCIATED_WITH_O_GLYCOSYLATION_OF_PROTEINS	67	0.491744	1.59523	0.0106545	0.0462993	0.0300782	4796	tags=33%, list=13%, signal=29%	MUC16/MUC17/ADAMTSL4/MUC13/MUC6/ADAMTS3/MUC5B/SEMA5B/ADAMTS18/MUCL1/MUC4/ADAMTS12/ADAMTS6/ADAMTS15/THBS1/ADAMTS2/ADAMTSL1/THSD1/THSD4/ADAMTS16/MUC7/ADAMTS14
REACTOME_STABILIZATION_OF_P53	REACTOME_STABILIZATION_OF_P53	57	0.506925	1.59415	0.00934579	0.042969	0.0279147	12691	tags=70%, list=35%, signal=46%	CDKN2A/PSMA8/PSMB9/PSMD2/PSMA6/PSMC1/PSMD11/PSMD5/PSMD1/PSMD14/PSMB8/PSMB7/PSMB5/PSMB2/PSMC3/PSMA7/PSMD8/PSMC2/PSMA1/PSMD3/PSMD9/PSMD7/PSME3/PSMD12/PSMA5/PSMA3/PSMC4/PSMD13/PSME2/PSMD10/PHF20/PSME4/PSMA2/PSMC6/PSMB4/PSMF1/PSMB6/PSME1/PSMD4/PSMA4
REACTOME_SNRNP_ASSEMBLY	REACTOME_SNRNP_ASSEMBLY	54	0.513839	1.5931	0.00941915	0.0430564	0.0279715	11267	tags=57%, list=31%, signal=40%	NUP155/PRMT5/NUP188/GEMIN2/NUP153/NUP205/NUP160/NUP210/NCBP1/NDC1/SEH1L/NUP107/NUP58/GEMIN5/NUP93/NUP37/GEMIN4/NUP98/SNRPD1/NUP54/NUP133/SNRPB/NUP214/SNRPG/NUP88/NUP62/RANBP2/NUP85/DDX20/NUP35/RAE1
REACTOME_ER_TO_GOLGI_ANTEROGRADE_TRANSPORT	REACTOME_ER_TO_GOLGI_ANTEROGRADE_TRANSPORT	155	0.442018	1.59165	0.00539811	0.0300499	0.0195218	10751	tags=42%, list=29%, signal=30%	TUBB2B/TUBB4A/TUBAL3/TUBB6/GRIA1/CNIH2/AREG/ANK1/SPTA1/CTSC/TUBB2A/TUBB3/SERPINA1/TGFA/ANK2/TUBA1B/TUBA1C/SPTBN2/CAPZA3/TUBA1A/MCFD2/TUBA4A/KDELR3/COL7A1/SEC23A/CTSZ/YKT6/CD59/COPZ2/SPTBN4/DCTN1/SEC22C/SPTBN1/SPTB/SEC24D/LMAN1/TRAPPC10/SPTAN1/F8/DYNC1LI1/COPB1/TFG/CNIH1/SEC24C/STX17/PPP6C/COPA/SEC24A/CAPZA2/DCTN3/STX5/PREB/TMED7/ARCN1/TUBA8/LMAN2L/COG5/ACTR10/COPB2/TUBA4B/ARF4/CAPZA1/GOSR2/KDELR2…
REACTOME_TRANSPORT_OF_BILE_SALTS_AND_ORGANIC_ACIDS_METAL_IONS_AND_AMINE_COMPOUNDS	REACTOME_TRANSPORT_OF_BILE_SALTS_AND_ORGANIC_ACIDS_METAL_IONS_AND_AMINE_COMPOUNDS	85	0.471562	1.58887	0.00877193	0.0407244	0.0264565	3981	tags=28%, list=11%, signal=25%	SLC6A15/SLC47A2/SLC16A1/RHCG/SLC47A1/SLC30A8/SLC6A14/SLC22A2/SLC6A5/SLC10A6/SLC22A16/SLC30A3/SLC22A3/SLC13A5/SLC39A8/SLC39A14/SLC6A18/SLC22A11/SLC6A20/SLC6A9/SLC6A7/SLC11A1/SLC18A1/SLC6A2
REACTOME_REGULATION_OF_RUNX2_EXPRESSION_AND_ACTIVITY	REACTOME_REGULATION_OF_RUNX2_EXPRESSION_AND_ACTIVITY	73	0.483127	1.58752	0.010574	0.0462433	0.0300418	12691	tags=70%, list=35%, signal=46%	PSMA8/STAT1/HIVEP3/PSMB9/NR3C1/DLX5/DLX6/RUNX2/TWIST1/PSMD2/PSMA6/PSMC1/PSMD11/PSMD5/PSMD1/PSMD14/PSMB8/PPARGC1A/PSMB7/SKP2/PSMB5/PSMB2/PSMC3/PSMA7/PSMD8/PSMC2/CUL1/PSMA1/PSMD3/PSMD9/PSMD7/PSME3/PSMD12/PSMA5/PSMA3/PSMC4/PSMD13/PSME2/PSMD10/PSME4/PSMA2/PSMC6/CBFB/PSMB4/PSMF1/PSMB6/NKX3-2/PSME1/PSMD4/SMURF1/PSMA4
REACTOME_MITOCHONDRIAL_FATTY_ACID_BETA_OXIDATION_OF_SATURATED_FATTY_ACIDS	REACTOME_MITOCHONDRIAL_FATTY_ACID_BETA_OXIDATION_OF_SATURATED_FATTY_ACIDS	11	-0.730088	-1.75279	0.0087146	0.0405374	0.026335	6825	tags=64%, list=19%, signal=52%	HADH/ECHS1/ACADS/ACADVL/ACSM3/ACADL/ACSM6
REACTOME_HEDGEHOG_OFF_STATE	REACTOME_HEDGEHOG_OFF_STATE	113	0.457243	1.58723	0.00841515	0.0399994	0.0259855	10783	tags=49%, list=30%, signal=34%	TUBB2B/TUBB4A/PSMA8/ADCY7/TUBB6/PSMB9/TUBB2A/TUBB3/GLI2/GPR161/TUBA1B/ADCY3/TUBA1C/TUBA1A/TUBA4A/PSMD2/PSMA6/PSMC1/PSMD11/ADCY9/PSMD5/PSMD1/DYNC2H1/CSNK1A1/TULP3/PSMD14/PSMB8/PSMB7/ADCY8/SMO/PSMB5/PSMB2/GLI3/IFT122/PSMC3/PSMA7/PSMD8/PRKAR2B/PSMC2/RPGRIP1L/CUL1/PSMA1/PSMD3/PSMD9/PSMD7/PSME3/PSMD12/PSMA5/IFT57/PSMA3/PSMC4/PSMD13/PSME2/PRKAR1B/PRKAR2A
REACTOME_REGULATION_OF_RAS_BY_GAPS	REACTOME_REGULATION_OF_RAS_BY_GAPS	68	0.488752	1.5867	0.0107034	0.0464268	0.030161	12691	tags=71%, list=35%, signal=46%	PSMA8/PSMB9/NRAS/PSMD2/RASAL1/RASAL2/RASA3/PSMA6/RASA1/PSMC1/PSMD11/PSMD5/PSMD1/RASAL3/PSMD14/PSMB8/SPRED1/PSMB7/KRAS/PSMB5/PSMB2/PSMC3/PSMA7/PSMD8/SPRED3/PSMC2/PSMA1/PSMD3/PSMD9/PSMD7/PSME3/PSMD12/PSMA5/PSMA3/PSMC4/PSMD13/PSME2/PSMD10/PSME4/PSMA2/PSMC6/PSMB4/PSMF1/PSMB6/PSME1/PSMD4/CUL3/PSMA4
REACTOME_UCH_PROTEINASES	REACTOME_UCH_PROTEINASES	101	0.461934	1.58627	0.00864553	0.040295	0.0261775	12739	tags=62%, list=35%, signal=41%	UCHL1/PSMA8/PSMB9/H2AC11/TGFBR1/H2AC13/BARD1/PSMD2/KDM1B/RUVBL1/PSMA6/PSMC1/UCHL5/H2AC16/PSMD11/H2AC7/PSMD5/PSMD1/FOXK1/PSMD14/ACTL6A/PSMB8/ACTB/H2AC4/H2AC6/PSMB7/TGFB1/PSMB5/PSMB2/ASXL2/PSMC3/PSMA7/HCFC1/PSMD8/PSMC2/PSMA1/PSMD3/PSMD9/PSMD7/PSME3/PSMD12/PSMA5/PSMA3/H2AC14/PSMC4/FOXK2/PSMD13/PSME2/H2AC21/PSMD10/USP15/TGFBR2/PSME4/PSMA2/PSMC6/PSMB4/PSMF1/PSMB6/NEDD8/PSME1/PSMD4/PSMA4/YY1
REACTOME_DEGRADATION_OF_GLI1_BY_THE_PROTEASOME	REACTOME_DEGRADATION_OF_GLI1_BY_THE_PROTEASOME	60	0.498986	1.58497	0.00770416	0.0384722	0.0249934	12691	tags=67%, list=35%, signal=44%	PSMA8/PSMB9/PSMD2/PSMA6/PSMC1/PSMD11/PSMD5/PSMD1/PSMD14/PSMB8/PSMB7/PSMB5/PSMB2/PSMC3/PSMA7/PSMD8/PSMC2/CUL1/PSMA1/PSMD3/PSMD9/PSMD7/PSME3/PSMD12/PSMA5/PSMA3/PSMC4/PSMD13/PSME2/PSMD10/PSME4/PSMA2/PSMC6/NUMB/PSMB4/PSMF1/PSMB6/PSME1/PSMD4/PSMA4
REACTOME_UB_SPECIFIC_PROCESSING_PROTEASES	REACTOME_UB_SPECIFIC_PROCESSING_PROTEASES	202	0.425837	1.58053	0.00515464	0.0291728	0.018952	11078	tags=47%, list=30%, signal=33%	CCNA1/PSMA8/CLSPN/MYC/IFIH1/BIRC3/PSMB9/H2AC11/DDX58/CCNA2/CDC20/ADRB2/CFTR/USP18/USP13/H2BC17/H2BC11/TGFBR1/CDC25A/H2AC13/USP37/HIF1A/H2BC12/SMAD1/PSMD2/RUVBL1/USP14/IL33/USP17L2/H2BC14/PSMA6/PSMC1/H2AC16/PSMD11/H2AC7/PSMD5/ARRB2/PSMD1/CYLD/USP25/USP17L1/VDAC2/PSMD14/BIRC2/PSMB8/H2AC4/H2AC6/PSMB7/SKP2/USP2/IKBKG/CCP110/PSMB5/PSMB2/PSMC3/PSMA7/TRAF2/USP12/USP34/PSMD8/RCE1/PSMC2/USP26/H2BC7/SIAH2/…
REACTOME_SUMOYLATION_OF_DNA_DAMAGE_RESPONSE_AND_REPAIR_PROTEINS	REACTOME_SUMOYLATION_OF_DNA_DAMAGE_RESPONSE_AND_REPAIR_PROTEINS	77	0.480169	1.5798	0.0106222	0.0462433	0.0300418	12123	tags=61%, list=33%, signal=41%	CDKN2A/CBX2/EID3/NUP155/SMC6/NUP188/BRCA1/NUP153/NUP205/SMC1A/MDC1/NUP160/SMC3/NUP210/RAD21/NDC1/SEH1L/NUP107/STAG1/RPA1/PARP1/NUP58/XRCC4/BLM/SUMO3/NUP93/NUP37/STAG2/NUP98/PML/NUP54/NUP133/NUP214/NUP88/PHC2/RNF168/NUP62/NSMCE2/RANBP2/NUP85/NUP35/RAE1/SP100/PIAS1/PIAS2/SMC5/HERC2
REACTOME_TRANSCRIPTIONAL_REGULATION_BY_RUNX1	REACTOME_TRANSCRIPTIONAL_REGULATION_BY_RUNX1	237	0.416437	1.57662	0.00245098	0.0191016	0.0124093	9411	tags=37%, list=26%, signal=27%	LMO1/SERPINB13/CTSV/IFNG/CSF2/NFE2/PSMA8/IL2RA/PAX5/CDK6/PF4/PSMB9/H4C15/CTSL/H4C14/CR1/CTLA4/TNFRSF18/SPI1/PRKCQ/CBX2/H2BC17/RSPO3/H2BC11/THBS1/HIPK2/ACTL6B/H2AB1/RUNX2/BLK/LIFR/FOXP3/H2BS1/H2BC12/ITGA2B/PSMD2/TP73/H4C8/H2BC14/PSMA6/H4C12/PSMC1/PSMD11/H4C9/H2AC7/WDR5/PSMD5/H3C10/PSMD1/H2AZ1/NFATC2/PSMD14/H2AZ2/ACTL6A/PSMB8/AGO2/H2AC4/H2AC6/PSMB7/H3C12/PTPN11/YAP1/MNAT1/CCND3/PSMB5/PSMB2/PRKCB/PS…
REACTOME_ECM_PROTEOGLYCANS	REACTOME_ECM_PROTEOGLYCANS	76	0.481087	1.57544	0.0107527	0.0465558	0.0302448	10701	tags=68%, list=29%, signal=48%	COL2A1/LAMA3/LAMA1/TNC/TGFB2/IBSP/NCAN/FN1/SERPINE1/ITGAX/ITGB3/ITGA2/TNN/COL4A4/COL5A3/ITGA2B/COL5A2/ITGB1/COL3A1/COL1A2/MATN3/COL6A6/FMOD/ACAN/COL4A3/COL5A1/ITGB5/COL6A1/COL1A1/APP/NCAM1/TGFB1/MUSK/ASPN/LAMA4/TGFB3/COL6A3/BGN/SPARC/LAMC1/COL6A2/ITGAV/DCN/TNR/COL4A2/COL4A1/TNXB/LRP4/VCAN/HSPG2/LUM/MATN1
WP_OSTEOBLAST_DIFFERENTIATION	WP_OSTEOBLAST_DIFFERENTIATION	118	0.451132	1.56979	0.00696379	0.0362208	0.0235308	7907	tags=42%, list=22%, signal=33%	FGF5/FGF3/BMPR1B/WNT11/PRKCG/MYOD1/DLL3/FGF4/FGF8/WNT3A/HES2/WNT10B/STAT1/FGFR1/SOX9/FZD9/FGF2/PIK3CD/PRKCQ/DLL1/GLI2/MAPK12/WNT5B/PIK3R5/PRKDC/RUNX2/PIK3CG/MAPK4/FGF1/WNT7A/WNT1/FZD8/SMAD1/WNT16/PIK3C2G/PIK3R6/JAG1/FGFR4/WNT9A/NOTCH2/JAG2/HES6/HEY1/HES3/PIK3CB/SMO/FZD6/GLI3/PRKCB/FGF7
REACTOME_DEUBIQUITINATION	REACTOME_DEUBIQUITINATION	279	0.408671	1.56896	0.00121507	0.0144542	0.0093901	11078	tags=45%, list=30%, signal=32%	CCNA1/UCHL1/TNIP3/PSMA8/CLSPN/MYC/NOD2/IFIH1/NLRP3/BIRC3/PSMB9/H2AC11/DDX58/CCNA2/CDC20/ADRB2/CFTR/USP18/USP13/H2BC17/H2BC11/TGFBR1/CDC25A/H2AC13/USP37/CDK1/TNFAIP3/HIF1A/H2BC12/BARD1/BRCA1/SMAD1/PSMD2/KDM1B/RUVBL1/USP14/IL33/USP17L2/H2BC14/PSMA6/PSMC1/UCHL5/H2AC16/PSMD11/H2AC7/RAD23B/PSMD5/ARRB2/PSMD1/CYLD/USP25/TRAF3/STAMBPL1/FOXK1/USP17L1/VDAC2/PSMD14/ACTL6A/BIRC2/PSMB8/ACTB/H2AC4/H2AC6/PSMB7/…
REACTOME_ACYL_CHAIN_REMODELLING_OF_PG	REACTOME_ACYL_CHAIN_REMODELLING_OF_PG	18	-0.622241	-1.65763	0.00947867	0.0431625	0.0280404	2532	tags=39%, list=7%, signal=36%	LPCAT4/PLA2G4B/PLA2G1B/PLA2G4F/PLA2G2A/PLA2G10/PLA2G2F
REACTOME_POST_TRANSLATIONAL_MODIFICATION_SYNTHESIS_OF_GPI_ANCHORED_PROTEINS	REACTOME_POST_TRANSLATIONAL_MODIFICATION_SYNTHESIS_OF_GPI_ANCHORED_PROTEINS	93	0.458768	1.56537	0.0114943	0.0490518	0.0318663	5609	tags=38%, list=15%, signal=32%	GP2/MDGA2/VNN1/MELTF/RAET1L/CD109/ALPI/ART3/VNN3/ART4/PRSS21/IZUMO1R/TEX101/NTNG1/CNTN5/VNN2/PLAUR/LY6G6D/FCGR3B/MSLN/MDGA1/LY6E/LY6G6C/FOLR2/PRND/CEACAM5/LYPD5/RECK/RTN4RL2/CD52/ULBP2/XPNPEP2/PIGK/LYPD8/ALPG
WP_APOPTOSIS_MODULATION_AND_SIGNALING	WP_APOPTOSIS_MODULATION_AND_SIGNALING	89	0.461589	1.56479	0.0115774	0.049142	0.031925	8275	tags=35%, list=23%, signal=27%	HRK/IL1R2/CDKN2A/FASLG/BCL2A1/BIRC3/TNFRSF11B/BIRC7/FAS/PMAIP1/BIRC5/TNFSF10/CASP1/IRAK1/BLK/NAIP/TNFRSF1B/TNFRSF10A/MAP3K14/TRAF3/HTRA2/BCL2L11/MCL1/BIRC2/BNIP3/BAG3/CASP4/BAK1/TNFRSF10D/PEA15/BIK
REACTOME_REGULATION_OF_MRNA_STABILITY_BY_PROTEINS_THAT_BIND_AU_RICH_ELEMENTS	REACTOME_REGULATION_OF_MRNA_STABILITY_BY_PROTEINS_THAT_BIND_AU_RICH_ELEMENTS	87	0.463061	1.56432	0.0116959	0.0495565	0.0321942	12691	tags=63%, list=35%, signal=41%	PSMA8/PSMB9/EXOSC3/HSPA8/PSMD2/SET/PSMA6/PSMC1/PSMD11/PSMD5/PSMD1/EXOSC2/TNPO1/XPO1/PSMD14/PSMB8/PSMB7/EIF4G1/PSMB5/PSMB2/PSMC3/PSMA7/PSMD8/PSMC2/EXOSC9/MAPK14/PSMA1/PSMD3/NUP214/PSMD9/PSMD7/PSME3/YWHAZ/PSMD12/PSMA5/PSMA3/MAPKAPK2/PSMC4/MAPK11/PSMD13/PSME2/HNRNPD/PSMD10/PSME4/PSMA2/KHSRP/PSMC6/XRN1/DIS3/PSMB4/PSMF1/PSMB6/PSME1/PSMD4/PSMA4
KEGG_OOCYTE_MEIOSIS	KEGG_OOCYTE_MEIOSIS	112	0.451472	1.56035	0.00851064	0.0401385	0.0260758	9225	tags=48%, list=25%, signal=36%	ADCY7/CAMK2B/FBXO43/CCNE2/PLK1/CALML5/CDC20/FBXO5/AURKA/MAD2L1/CCNB1/PKMYT1/MAPK12/ADCY3/BUB1/CCNB2/ITPR3/SMC1B/CALML3/PTTG1/CAMK2A/ESPL1/PLCZ1/YWHAQ/CDK1/ITPR2/SMC1A/SGO1/YWHAH/CCNE1/SMC3/CALM2/CDC25C/MAD2L2/MOS/ADCY9/CPEB1/CDK2/YWHAG/MAP2K1/PRKX/CDC27/ADCY8/ANAPC1/IGF1/PPP3R1/CAMK2D/IGF1R/PPP2R5E/ANAPC10/PPP2R5D/MAPK1/CDC23/CUL1
WP_PYRIMIDINE_METABOLISM	WP_PYRIMIDINE_METABOLISM	84	0.464919	1.55732	0.0118168	0.049891	0.0324115	9385	tags=45%, list=26%, signal=34%	CDA/POLR3G/TYMP/DPYD/TYMS/RRM2/CMPK2/ENPP1/RRM1/CTPS1/PRIM1/NT5M/ENPP3/CAD/UCK2/POLE2/TK1/POLE3/POLA1/DCK/POLD1/PRIM2/POLD2/POLR1E/PNPT1/POLA2/POLD3/POLR1B/POLR1A/TWISTNB/POLR2D/POLR3F/POLR3D/UPP1/NME7/DCTPP1/POLR3C/DTYMK
WP_SUDDEN_INFANT_DEATH_SYNDROME_SIDS_SUSCEPTIBILITY_PATHWAYS	WP_SUDDEN_INFANT_DEATH_SYNDROME_SIDS_SUSCEPTIBILITY_PATHWAYS	160	0.433088	1.55727	0.00544959	0.0301951	0.0196161	7367	tags=42%, list=20%, signal=34%	NKX2-2/NEUROD1/MAP2/DLX2/CHAT/ASCL1/POU3F2/AQP4/PHOX2A/DDC/NTRK2/CDCA7L/ATP1A3/HDAC9/NGF/LMX1B/PHOX2B/RUNX3/SSTR2/TNF/HTR3A/FOXM1/SOX2/IL6/SCN3B/BDNF/CHRNB2/NR3C1/CXCL8/FEV/IL1B/FMO3/TPH2/POU2F2/RET/GABRA1/SLC1A3/SNAP25/SSTR1/YWHAQ/IL1A/HIF1A/NKX3-1/ADCYAP1R1/TP73/YWHAH/HSPD1/CHRNB4/C4B/IL13/GCK/EN1/CHRFAM7A/TLX3/YBX1/HSP90B1/NOS1AP/IL10/IL6R/YWHAG/MAZ/CREM/SPTBN1/PPARGC1A/C4A/RORA/CPT1A/CEBPB
REACTOME_INTRACELLULAR_SIGNALING_BY_SECOND_MESSENGERS	REACTOME_INTRACELLULAR_SIGNALING_BY_SECOND_MESSENGERS	304	0.40254	1.55494	0.00119474	0.0144542	0.0093901	9767	tags=39%, list=27%, signal=29%	FGF5/FGF3/FGF19/EPGN/FGF20/PRKCG/EGFR/EREG/CD80/PIK3AP1/PSMA8/NRG1/ADCY7/CAMK2B/IL1RAP/FGF4/CD86/FGF8/AREG/ICOS/PSMB9/CAMK4/TRAT1/FGFR1/KITLG/SNAI2/FGF2/PIK3CD/TGFA/EGF/KPNA2/USP13/TRIB3/CBX2/ADCY3/LCK/ITPR3/AKT3/RAC2/MET/CAMK2A/PIP4K2A/IRAK1/CD28/EZH2/FGF1/CD19/HGF/ITPR2/FYN/SNAI1/PSMD2/KL/IL33/FGF16/PSMA6/RCOR1/PSMC1/PSMD11/IER3/ADCY9/FGFR4/PSMD5/PSMD1/FGF23/RRAGD/RRAGC/STRN/PSMD14/PSMB8/AGO2/V…
REACTOME_RESPIRATORY_ELECTRON_TRANSPORT	REACTOME_RESPIRATORY_ELECTRON_TRANSPORT	89	-0.428404	-1.60259	0.0096463	0.0432628	0.0281055	10867	tags=44%, list=30%, signal=31%	UQCRH/NDUFB2/ETFDH/NDUFAF5/NDUFS8/COX5A/NDUFA10/NDUFS5/NDUFA5/COX18/COX7B/UQCRB/NDUFAF1/NDUFS7/COX14/NDUFC1/COX6C/NDUFV3/COX7C/NDUFC2/NDUFV2/NDUFB1/NDUFB10/NDUFAF3/COX6A1/NDUFA2/COX6B1/NDUFA1/NDUFB7/NDUFB8/NDUFA11/UQCR11/COX5B/COX4I1/NDUFA3/NDUFA7/UQCR10/UQCRQ/NDUFA13
WP_ENDODERM_DIFFERENTIATION	WP_ENDODERM_DIFFERENTIATION	144	0.435431	1.55282	0.00537634	0.0300499	0.0195218	7172	tags=37%, list=20%, signal=30%	NOG/OTX2/LHX1/ZIC5/PTHLH/TOX/FOXA2/EOMES/GATA4/TRIM71/SOX2/STAT1/TAF4B/ZIC3/MIXL1/SOX7/TBX21/NR3C1/RAB38/TCF7L1/SFRP1/WDHD1/GLI2/NCAPG2/EXT1/TET1/ATP8B2/SLC2A12/ZFHX4/EZH2/JARID2/PAX9/MAD2L2/ZNF281/TAF5/GATA6/HPRT1/PBX3/LEF1/ASCC3/TCF4/TCEAL2/PAX3/CEBPZ/RGS10/CDC73/BCORL1/LRPPRC/NAA15/ELP4/HHEX/DAB2/APP
KEGG_MAPK_SIGNALING_PATHWAY	KEGG_MAPK_SIGNALING_PATHWAY	267	0.405127	1.55104	0.00241838	0.0189095	0.0122845	8253	tags=36%, list=23%, signal=28%	FGF5/FGF3/CACNG6/PLA2G4E/FGF19/FGF20/CACNA1E/IL1R2/PRKCG/EGFR/CACNG7/FASLG/CACNG5/PLA2G3/RASGRF1/CACNA1B/CDC25B/FGF4/NTRK2/NGF/MYC/FGF8/TNF/TGFB2/CACNA2D1/RASGRP1/NTRK1/PTPN7/FGFR1/BDNF/FGF2/CACNG1/FAS/CACNG8/IL1B/EGF/DUSP7/MAPK8IP2/CD14/MAPK12/PLA2G12B/MAP4K1/GNA12/AKT3/MAP3K20/DUSP14/MAP4K4/TGFBR1/RAC2/RRAS2/CACNG3/HSPA6/PLA2G2D/RASGRP4/FGF1/IL1A/HSPA8/NRAS/RAC3/STMN1/FGF11/FLNA/FGF16/RASA1/MRA…
REACTOME_COPI_MEDIATED_ANTEROGRADE_TRANSPORT	REACTOME_COPI_MEDIATED_ANTEROGRADE_TRANSPORT	102	0.450316	1.55005	0.010043	0.0447886	0.0290968	10751	tags=41%, list=29%, signal=29%	TUBB2B/TUBB4A/TUBAL3/TUBB6/ANK1/SPTA1/TUBB2A/TUBB3/ANK2/TUBA1B/TUBA1C/SPTBN2/CAPZA3/TUBA1A/TUBA4A/KDELR3/YKT6/CD59/COPZ2/SPTBN4/DCTN1/SPTBN1/SPTB/SPTAN1/DYNC1LI1/COPB1/COPA/CAPZA2/DCTN3/STX5/TMED7/ARCN1/TUBA8/COG5/ACTR10/COPB2/TUBA4B/ARF4/CAPZA1/GOSR2/KDELR2/ARFGAP3
REACTOME_MITOTIC_PROPHASE	REACTOME_MITOTIC_PROPHASE	141	0.436013	1.54991	0.00673854	0.035437	0.0230215	11803	tags=57%, list=32%, signal=39%	H4C15/PLK1/H4C14/SMC2/CCNB1/LMNB1/CCNB2/NEK6/SMC4/H2BC17/NCAPG2/H2BC11/NUP155/H2AB1/CDK1/H2BS1/NUP188/H2BC12/VRK2/NUP153/MASTL/NUP205/H4C8/TMPO/NUP160/NUP210/H2BC14/SET/H4C12/NCAPD3/H4C9/H2AC7/VRK1/NDC1/LPIN1/H3C10/SEH1L/NUP107/NEK7/H2AZ1/NUP58/H2AZ2/H2AC4/H2AC6/H3C12/NUP93/PRKCB/NUP37/NUP98/H4C3/BLZF1/LPIN2/NUP54/H2BC7/NUP133/MAPK1/H3C8/H2BC15/NUP214/NUP88/NUP62/EMD/PPP2CB/H2BC4/H2AC14/H2AX/RANB…
REACTOME_MEIOSIS	REACTOME_MEIOSIS	117	0.44507	1.54947	0.0083682	0.0399994	0.0259855	9310	tags=43%, list=26%, signal=32%	TEX15/SYCP1/DMC1/H4C15/H4C14/LMNB1/H2BC17/SMC1B/H2BC11/H2AB1/PRDM9/H2BS1/H2BC12/BRCA1/MND1/SYNE2/RAD51/SMC1A/H4C8/PSMC3IP/RBBP8/BRCA2/SMC3/H2BC14/MSH4/H4C12/RAD21/H4C9/H2AC7/TOP3A/H3C10/CDK4/STAG1/RPA1/H2AZ1/RPA3/CDK2/H2AZ2/H2AC4/H2AC6/H3C12/BLM/STAG2/TINF2/H4C3/H2BC7/SPO11/RAD51C/H3C8/H2BC15
REACTOME_TCF_DEPENDENT_SIGNALING_IN_RESPONSE_TO_WNT	REACTOME_TCF_DEPENDENT_SIGNALING_IN_RESPONSE_TO_WNT	231	0.410666	1.54793	0.00372208	0.0228615	0.0148519	11595	tags=51%, list=32%, signal=35%	WIF1/CAV1/KREMEN2/PSMA8/MYC/RUNX3/WNT3A/SOST/SOX2/PSMB9/H4C15/SOX9/SOX7/H4C14/TCF7L1/SFRP1/H2BC17/RSPO3/H2BC11/H2AB1/HECW1/PYGO1/H2BS1/H2BC12/WNT1/FZD8/SOX6/PSMD2/ZNRF3/H4C8/RUVBL1/H2BC14/PSMA6/H4C12/PSMC1/DACT1/PSMD11/H4C9/H2AC7/PSMD5/H3C10/TERT/PSMD1/WNT9A/CSNK1A1/LEF1/TCF4/AMER1/H2AZ1/LGR6/XPO1/PSMD14/H2AZ2/PSMB8/CDC73/H2AC4/BCL9L/H2AC6/PSMB7/H3C12/TCF7/FZD6/PSMB5/PSMB2/CCDC88C/PSMC3/PSMA7/SOX…
REACTOME_TRANSPORT_OF_INORGANIC_CATIONS_ANIONS_AND_AMINO_ACIDS_OLIGOPEPTIDES	REACTOME_TRANSPORT_OF_INORGANIC_CATIONS_ANIONS_AND_AMINO_ACIDS_OLIGOPEPTIDES	106	0.448796	1.54688	0.00854701	0.0402079	0.026121	4850	tags=27%, list=13%, signal=24%	SLC6A15/SLC34A2/SLC7A11/SLC32A1/SLC6A14/SLC5A8/SLC38A3/SLC4A10/SLC7A5/SLC12A3/SLC7A10/SLC26A9/SLC17A6/SLC4A8/SLC1A4/SLC7A7/SLC7A1/SLC38A5/SLC15A3/SLC6A18/SLC6A20/SLC36A4/SLC7A3/SLC1A3/SLC1A2/SLC12A1/SLC26A3/SLC3A2/SLC8A1
WP_BRAINDERIVED_NEUROTROPHIC_FACTOR_BDNF_SIGNALING_PATHWAY	WP_BRAINDERIVED_NEUROTROPHIC_FACTOR_BDNF_SIGNALING_PATHWAY	144	0.432786	1.54339	0.00672043	0.0354201	0.0230106	9223	tags=41%, list=25%, signal=31%	CDH2/SPP1/RASGRF1/IGF2BP1/NGFR/CDK5R1/NTRK2/GRIA1/NCF2/NGF/NCF1/SIRPA/STAT1/NTRK1/CAMK4/BDNF/GRIA2/CNR1/GRIN2B/EGR2/SYN1/SHC4/KCNA3/CAMK2A/PRKAA2/NCK1/JAK2/LINGO1/FYN/EIF2S1/DPYSL2/DOK5/GRIA3/ADAM17/SHC1/CAMK1/YBX1/BCL2L11/KSR1/MAP2K1/MAP3K1/NCAM1/CHUK/PTPN11/ELK1/IKBKG/EIF2S2/STAT3/ALPL/MEF2A/IRS2/VAV2/EIF4E/RANBP9/MAPK14/EGR1/MAPK1/EIF4EBP1/CTNNB1
REACTOME_CLASS_I_MHC_MEDIATED_ANTIGEN_PROCESSING_PRESENTATION	REACTOME_CLASS_I_MHC_MEDIATED_ANTIGEN_PROCESSING_PRESENTATION	370	0.392749	1.54128	0.00117647	0.0144542	0.0093901	12852	tags=54%, list=35%, signal=36%	CTSV/TRIM36/SPSB4/RNF182/PSMA8/TLR6/MRC1/HERC5/NCF2/NCF1/TRIM71/CYBB/TAP1/TLR1/PSMB9/RNF217/CTSL/SOCS1/FCGR1A/UBE2U/BTK/TAP2/CDC20/UBE2E2/CD14/FCGR1B/UBE2L6/KLHL5/FBXO17/HLA-B/HERC6/KBTBD8/LRR1/RNF138/TLR2/FBXW10/RNF144B/KLHL13/LY96/PSMD2/RNF19B/HLA-F/HSPA5/UBE2C/FBXL18/B2M/MRC2/HLA-C/SEC23A/RNF130/PSMA6/PSMC1/LMO7/DTX3L/PSMD11/SEC61G/TRIM50/ERAP2/UBAC1/HLA-A/UBE2V2/PSMD5/PSMD1/UBE2G1/TRIM21/FBXO…
REACTOME_O_LINKED_GLYCOSYLATION	REACTOME_O_LINKED_GLYCOSYLATION	110	0.443495	1.53429	0.00992908	0.0443636	0.0288207	6959	tags=40%, list=19%, signal=32%	MUC16/MUC17/ADAMTSL4/MUC13/MUC6/ADAMTS3/MUC5B/GCNT1/GCNT3/GALNTL5/SEMA5B/GALNT6/ADAMTS18/MUCL1/B3GNT5/MUC4/ADAMTS12/ADAMTS6/ADAMTS15/THBS1/ADAMTS2/B3GNT4/ADAMTSL1/ST6GAL1/THSD1/GALNT13/POMK/GALNT18/THSD4/ADAMTS16/MUC7/ADAMTS14/GALNT10/MUC12/B3GALNT2/GALNT8/B3GNT6/GALNT16/ST6GALNAC4/B3GNT7/B3GNT2/ADAMTS4/ADAMTS5/GALNT15
WP_MIRNAS_INVOLVED_IN_DNA_DAMAGE_RESPONSE	WP_MIRNAS_INVOLVED_IN_DNA_DAMAGE_RESPONSE	46	-0.490019	-1.6353	0.0105263	0.0462433	0.0300418	6059	tags=39%, list=17%, signal=33%	MIR203A/RAD52/MIRLET7F1/MIR222/MIR421/MIR221/MIRLET7A1/MIR25/MIR23A/MIR210/MIR27A/CCND1/MIR106B/MIR93/MIR503/MIRLET7D/MIR23B/MIR27B
REACTOME_REGULATION_OF_TP53_ACTIVITY	REACTOME_REGULATION_OF_TP53_ACTIVITY	160	0.425875	1.53133	0.00544959	0.0301951	0.0196161	11595	tags=47%, list=32%, signal=32%	CCNA1/CDKN2A/CDK5R1/TAF4B/CCNA2/TPX2/EXO1/AURKA/SGK1/RFC3/AKT3/PRDM1/CHEK1/HIPK2/RFC4/PIP4K2A/AURKB/PRKAA2/PRMT5/CDK1/BARD1/BRCA1/NUAK1/BRIP1/TP73/TOPBP1/SSRP1/RBBP8/RMI1/SUPT16H/DNA2/RMI2/TAF5/RAD9B/TOP3A/RPA1/RPA3/CDK2/TAF13/RFC2/POU4F2/USP2/BLM/TAF3/TAF2/TAF9/TAF6/MAPKAP1/PML/POU4F1/RAD1/TBP/MAPK14/GATAD2A/ING2/BRPF3/PPP2CB/HIPK1/TP53BP2/RFC5/GATAD2B/RBBP7/MAPK11/TP63/MTOR/PHF20/RHNO1/RICTOR/B…
KEGG_MELANOGENESIS	KEGG_MELANOGENESIS	101	0.4456	1.53018	0.0115274	0.049105	0.0319009	10018	tags=49%, list=27%, signal=35%	WNT11/POMC/PRKCG/ADCY7/CAMK2B/WNT3A/WNT10B/DCT/KITLG/FZD9/CALML5/TCF7L1/GNAO1/ADCY3/WNT5B/CALML3/CAMK2A/WNT7A/WNT1/NRAS/FZD8/WNT16/EDN1/CALM2/ADCY9/PLCB4/WNT9A/LEF1/MAP2K1/PRKX/ADCY8/TCF7/GNAI3/FZD6/KRAS/PRKCB/TYRP1/FZD10/WNT9B/CAMK2D/GNAI1/DVL2/MAPK1/CTNNB1/CREB3L1/WNT2/FZD7/GNAQ/WNT2B
WP_FRAGILE_X_SYNDROME	WP_FRAGILE_X_SYNDROME	120	0.438415	1.52747	0.00833333	0.0399994	0.0259855	7649	tags=32%, list=21%, signal=26%	SH3GL3/SLC16A1/GRM5/CDKN2A/HCN1/MMP9/CAMK2B/GABRB2/NTRK2/GRIA1/CAMK4/BDNF/GRIA2/CNR1/GRM1/GRIN2B/AKAP5/KCNC1/GABRA1/GRIN2A/CAMK2A/DNM1/MAP1B/FYN/ALDH3A2/DLGAP3/SHC1/CAMK1/SHANK1/GPHN/AGO2/MAP2K1/EIF4G1/APP/PTPN11/CPT1A/PIK3CB/GRIP2/KRAS
WP_WNT_SIGNALING	WP_WNT_SIGNALING	113	0.439918	1.52709	0.00841515	0.0399994	0.0259855	11543	tags=60%, list=32%, signal=41%	WIF1/WNT11/PRKCG/SFRP5/CAMK2B/MYC/WNT3A/SOST/WNT10B/FZD9/TCF7L1/SFRP1/PLAU/NOTUM/ROR2/WNT5B/CAMK2A/CSNK2A3/WNT7A/ROR1/PRICKLE1/WNT1/FZD8/WNT16/FOSL1/NFATC1/PLCB4/CSNK1A1/LEF1/NFATC2/GPC4/TCF7/CCND3/FZD6/PRKCB/NFATC3/SENP2/PPP3R1/INVS/VANGL1/SERPINF1/FZD10/CAMK2D/CSNK1A1L/DKK2/DVL2/VANGL2/CTNNB1/WNT2/CTBP2/SFRP2/FZD7/PORCN/CTNNBIP1/WNT2B/WNT4/FZD2/DAAM1/CCND2/APC/MAPK9/CHD8/RHOA/PPP3CA/PPP3CB/CSNK…
REACTOME_TELOMERE_MAINTENANCE	REACTOME_TELOMERE_MAINTENANCE	113	0.438467	1.52205	0.00841515	0.0399994	0.0259855	8362	tags=40%, list=23%, signal=31%	CCNA1/H4C15/CCNA2/H4C14/H2BC17/PRIM1/RFC3/H2BC11/DSCC1/H2AB1/RFC4/FEN1/H2BS1/H2BC12/PCNA/POLA1/H4C8/RUVBL1/POLD1/H2BC14/PRIM2/H4C12/DNA2/POLD2/H4C9/H2AC7/DKC1/TERT/RPA1/H2AZ1/RPA3/CDK2/H2AZ2/RFC1/POLA2/RFC2/H2AC4/POLD3/PIF1/H2AC6/BLM/POLR2D/TINF2/PPP6C/H4C3
KEGG_AXON_GUIDANCE	KEGG_AXON_GUIDANCE	129	0.430262	1.51396	0.00682128	0.0356599	0.0231663	8187	tags=41%, list=22%, signal=32%	DPYSL5/L1CAM/PAK3/RHOD/NTN1/NTNG1/ABLIM2/EPHA6/SLIT1/EPHB1/EPHB2/SEMA5B/NRP1/SEMA3A/UNC5A/UNC5D/RAC2/EPHB3/MET/EFNB2/SLIT2/CXCL12/NCK1/PLXNC1/NRAS/NTN3/RAC3/EPHA8/FYN/CFL2/SEMA3D/DPYSL2/ITGB1/SEMA6D/RASA1/NFATC1/SEMA4F/ROBO1/LIMK1/EPHB4/NFATC2/CXCR4/ROCK1/EFNA3/SRGAP1/DCC/SRGAP2/GNAI3/KRAS/NFATC3/EPHA5/PPP3R1/PAK2
REACTOME_TRANSPORT_TO_THE_GOLGI_AND_SUBSEQUENT_MODIFICATION	REACTOME_TRANSPORT_TO_THE_GOLGI_AND_SUBSEQUENT_MODIFICATION	186	0.411681	1.51326	0.0078637	0.0390923	0.0253962	10751	tags=41%, list=29%, signal=29%	TUBB2B/TUBB4A/TUBAL3/MGAT4C/CGA/TUBB6/GRIA1/CNIH2/AREG/ANK1/SPTA1/CTSC/TUBB2A/TUBB3/ST8SIA6/SERPINA1/TGFA/ST8SIA3/ANK2/TUBA1B/ST8SIA2/TUBA1C/SPTBN2/CAPZA3/ST6GAL1/TUBA1A/MCFD2/TUBA4A/KDELR3/COL7A1/SEC23A/CTSZ/YKT6/CD59/COPZ2/SPTBN4/DCTN1/SEC22C/CHST10/SPTBN1/MGAT5/SPTB/SEC24D/LMAN1/TRAPPC10/SPTAN1/F8/MGAT2/DYNC1LI1/COPB1/TFG/CNIH1/SEC24C/STX17/B4GALT5/PPP6C/COPA/SEC24A/CAPZA2/DCTN3/STX5/PREB/TMED…
REACTOME_DNA_REPAIR	REACTOME_DNA_REPAIR	330	0.387898	1.50872	0.00119474	0.0144542	0.0093901	10320	tags=42%, list=28%, signal=30%	CCNA1/NEIL3/CLSPN/H4C15/CCNA2/H4C14/EYA1/EXO1/USP1/DTL/RAD51AP1/KPNA2/UBE2L6/H2BC17/RFC3/H2BC11/PRKDC/MSH6/DCLRE1B/CHEK1/H2AB1/RFC4/FANCC/FEN1/H2BS1/MSH2/UBE2T/H2BC12/EYA4/BARD1/POLE2/BRCA1/FANCB/FANCA/BRIP1/FANCE/RAD51/POLE3/PCNA/TOPBP1/APBB1/H4C8/FANCG/EME1/MDC1/RBBP8/TIMELESS/RMI1/RUVBL1/BRCA2/PCLAF/COPS3/POLD1/POLQ/H2BC14/H4C12/DNA2/POLD2/FANCI/TIPIN/RMI2/H4C9/H2AC7/MAD2L2/RAD23B/UBE2V2/RAD9B…
WP_OXIDATIVE_PHOSPHORYLATION	WP_OXIDATIVE_PHOSPHORYLATION	52	-0.463433	-1.58698	0.0107817	0.0465964	0.0302712	10616	tags=54%, list=29%, signal=38%	NDUFB2/ATP5MF/ATP6AP1/ATP5PD/DMAC2L/NDUFS8/NDUFA10/NDUFS5/ATP5PO/NDUFA5/NDUFS7/ATP5F1E/NDUFC1/NDUFV3/NDUFC2/NDUFV2/NDUFB1/NDUFA4L2/NDUFB10/NDUFA2/ATP5MC2/NDUFB7/NDUFB8/NDUFA11/NDUFA3/NDUFA7/ATP5ME/ATP5F1D
REACTOME_HCMV_INFECTION	REACTOME_HCMV_INFECTION	159	0.417707	1.50276	0.00815217	0.0393913	0.0255905	11311	tags=48%, list=31%, signal=33%	TUBB2B/TUBB4A/TUBAL3/EGFR/TUBB6/H2AC11/H4C15/TUBB2A/TUBB3/H4C14/TUBA1B/H2BC17/H2BC11/NUP155/TUBA1C/H2AC13/EZH2/TUBA1A/NUP188/H2BC12/TUBA4A/NUP153/NUP205/ITGB1/H4C8/NUP160/NUP210/H2BC14/H4C12/H2AC16/H4C9/H2AC7/NDC1/H3C10/SEH1L/NUP107/NUP58/H2AC4/H2AC6/UBAP1/SUZ12/H3C12/ELK1/NUP93/DYNC1LI1/NUP37/NUP98/CBX1/H4C3/PML/NCOR2/NUP54/H2BC7/HNRNPK/NUP133/H3C8/H2BC15/NUP214/NUP88/TUBA8/NUP62/H2BC4/H2AC14/RA…
REACTOME_DISEASES_OF_SIGNAL_TRANSDUCTION_BY_GROWTH_FACTOR_RECEPTORS_AND_SECOND_MESSENGERS	REACTOME_DISEASES_OF_SIGNAL_TRANSDUCTION_BY_GROWTH_FACTOR_RECEPTORS_AND_SECOND_MESSENGERS	384	0.378923	1.49433	0.00117096	0.0144542	0.0093901	10024	tags=41%, list=27%, signal=30%	FGF5/FGF3/FGF19/EPGN/FGF20/EGFR/CNKSR2/EREG/CD80/KREMEN2/PIK3AP1/PSMA8/NRG1/CAMK2B/FGF4/CD86/HDAC9/MYC/FGF8/WNT3A/AREG/ICOS/STAT1/FN1/PSMB9/TRAT1/FGFR1/KITLG/FGF2/MAMLD1/PIK3CD/TGFA/EGF/DUSP7/ITGB3/DLL1/BIN2/LCK/AKT3/LYN/TGFBR1/RAC2/MET/CAMK2A/CD28/FGF1/PTPN12/NEURL1B/ITGA2B/CD19/JAK2/NRAS/FZD8/HGF/FYN/PSMD2/KL/NEURL1/FGF16/KIAA1549/PSMA6/PSMC1/NCBP1/MRAS/ADAM17/PSMD11/JAG1/CBL/AGTRAP/SHC1/DUSP8/…
REACTOME_ADORA2B_MEDIATED_ANTI_INFLAMMATORY_CYTOKINES_PRODUCTION	REACTOME_ADORA2B_MEDIATED_ANTI_INFLAMMATORY_CYTOKINES_PRODUCTION	133	0.419883	1.48447	0.00811908	0.0393858	0.0255869	6319	tags=35%, list=17%, signal=29%	GHRH/GNG4/PTHLH/GCG/CALCA/POMC/CGA/ADCY7/GNB4/GPR25/RXFP1/IL6/ADM2/GPR84/PTGDR/GPR176/RLN3/PTH2/CYSLTR2/GPR150/ADRB2/GNG2/GNAZ/DRD5/ADCY3/CALCB/GIP/LHCGR/MC4R/GNGT2/TSHR/HRH2/CALCR/ADCYAP1R1/NPSR1/RLN2/HTR6/ADORA2B/ADM/MC3R/HTR7/ADCY9/ADORA2A/GPR83/CRHR1/RAMP1
REACTOME_PEROXISOMAL_PROTEIN_IMPORT	REACTOME_PEROXISOMAL_PROTEIN_IMPORT	63	-0.456625	-1.61459	0.0112994	0.0484815	0.0314959	10575	tags=46%, list=29%, signal=33%	ACOT8/PEX7/TYSND1/PAOX/PEX6/LONP2/PEX2/UBA52/MPV17/ECH1/HSD17B4/MLYCD/PEX14/SCP2/GSTK1/HMGCL/SLC27A2/ACOX3/DDO/DECR2/EPHX2/IDH1/ACOX1/ACAA1/HAO2/AGXT/AMACR/CROT/BAAT
WP_CALCIUM_REGULATION_IN_THE_CARDIAC_CELL	WP_CALCIUM_REGULATION_IN_THE_CARDIAC_CELL	150	0.413217	1.48178	0.00807537	0.0392539	0.0255012	7853	tags=40%, list=22%, signal=32%	GNG4/RGS20/CACNA1E/PRKCG/CACNA1B/ADCY7/CAMK2B/RYR1/GNB4/RGS18/CHRM1/RGS4/GJB2/CAMK4/CHRM4/ADRA1B/PRKCQ/GJA3/GNAO1/ADRB2/GNG2/GNAZ/RGS9/GJC1/ADCY3/ITPR3/CHRM5/GJB6/ATP2B2/RGS1/CAMK2A/SFN/ADRA1D/YWHAQ/GJA5/KCNJ5/ITPR2/GJB3/SLC8A1/YWHAH/ATP1B3/CALM2/ADCY9/ANXA6/ARRB2/CAMK1/GJD2/RGS2/KCNB1/GNG12/RGS10/YWHAG/ATP2A2/GRK5/KCNJ3/ADCY8/GNAI3/GNG3/PRKCB/GJA1
WP_MESODERMAL_COMMITMENT_PATHWAY	WP_MESODERMAL_COMMITMENT_PATHWAY	152	0.410296	1.47485	0.00938338	0.0430332	0.0279564	7220	tags=38%, list=20%, signal=31%	NOG/HMGA2/ZIC5/TOX/FOXA2/MSGN1/EOMES/FOXC2/PAX6/TRIM71/FGF8/WNT3A/INHBA/SOX2/ZIC3/MIXL1/FGFR1/HES7/CCDC88A/TCF7L1/ZIC2/DLL1/WDHD1/ADAM19/NCAPG2/EXT1/TET1/HNF4A/ATP8B2/SLC2A12/ZFHX4/HAND1/JAK2/FZD8/SMAD1/SNAI1/LEFTY1/CSRP2/TEAD2/JARID2/RARB/MACF1/ZNF281/EXT2/GATA6/KLF4/HPRT1/PBX3/LEF1/ASCC3/TCF4/ARL4A/RGS10/BCORL1/TEAD1/ELP4/C9orf72/YAP1
PID_PDGFRB_PATHWAY	PID_PDGFRB_PATHWAY	129	0.415235	1.46108	0.0109141	0.0469976	0.0305319	10522	tags=50%, list=29%, signal=36%	MYC/SPHK1/HCK/STAT1/SLA/PIK3CD/ITGB3/LCK/LYN/PIK3R5/PTPRJ/SFN/PIK3CG/BLK/SLC9A3R1/YWHAQ/NCK1/JAK2/NRAS/FYN/RAPGEF1/YWHAH/EIF2AK2/PIK3R6/DOCK4/RASA1/CBL/SHC1/ACTR3/WASF2/KSR1/YWHAG/PTPN1/PDGFRB/MAP2K1/ARPC1B/PTPN11/ELK1/ACTR2/PIK3CB/USP6NL/BAIAP2/IQGAP1/KRAS/YES1/STAT3/LRP1/PDGFB/PIK3CA/ARHGAP35/VAV2/ABL1/PTPN2/RAP1B/ITGAV/MAPK1/RPS6KA3/GAB1/GRB2/YWHAZ/ACTN4/NCKAP1/FGR/BCAR1/RAP1A
REACTOME_DEGRADATION_OF_THE_EXTRACELLULAR_MATRIX	REACTOME_DEGRADATION_OF_THE_EXTRACELLULAR_MATRIX	140	0.410686	1.45908	0.00947226	0.0431625	0.0280404	7565	tags=45%, list=21%, signal=36%	KLK7/MMP20/COL2A1/CTSV/MMP3/LAMA3/FBN3/TLL1/FBN2/SPP1/MMP8/MMP9/LAMC2/COL17A1/MMP12/CAPN6/TLL2/FN1/CD44/CTSL/CTRB1/COL11A1/COL25A1/ADAMTS18/MMP25/COL23A1/CTSB/MMP16/FBN1/COL4A4/COL5A3/COL12A1/BMP1/COL5A2/ADAMTS16/COL10A1/COL7A1/CAPN2/COL16A1/CTRB2/ADAM17/COL3A1/COL1A2/TIMP2/MMP11/MMP24/COL6A6/ADAM9/COL8A2/ACAN/ADAMTS4/COL4A3/COL26A1/COL5A1/COL15A1/ADAMTS5/COL11A2/COL6A1/COL1A1/NID1/MMP14/LAMB3/MM…
REACTOME_TOLL_LIKE_RECEPTOR_CASCADES	REACTOME_TOLL_LIKE_RECEPTOR_CASCADES	153	0.40543	1.45652	0.00939597	0.0430332	0.0279564	11595	tags=52%, list=32%, signal=35%	CTSV/SAA1/TLR8/S100A8/TLR6/NOD2/TLR1/ITGAM/CD180/SFTPD/ITGB2/BIRC3/CTSL/SOCS1/BTK/DUSP7/CD14/S100A9/TICAM2/S100A12/CTSB/IRAK1/LBP/DNM1/TLR2/S100B/TLR7/SFTPA1/LY96/LY86/TLR10/TRAF3/HSP90B1/BIRC2/MAP2K1/MAP3K1/IRF7/APP/CD36/CHUK/PTPN11/ELK1/BPI/ATF1/IKBKG/PELI2/MEF2A/CTSK/DUSP3/PPP2R5D/MAPK14/MAPK1/CUL1/FADD/CTSS/RIPK2/RPS6KA3/IRAK3/PPP2CB/UBE2V1/HMGB1/MAPKAPK2/MAPK11/DNM3/NFKB1/PIK3R4/TAB2/MAPK7/M…
REACTOME_CELLULAR_SENESCENCE	REACTOME_CELLULAR_SENESCENCE	194	0.384609	1.42561	0.010296	0.045615	0.0296337	11024	tags=42%, list=30%, signal=30%	CCNA1/HMGA2/CDKN2A/IFNB1/CDK6/IL6/CDKN2B/CCNE2/H4C15/CCNA2/H4C14/CXCL8/E2F3/LMNB1/CBX2/E2F2/H2BC17/H2BC11/MAP4K4/H2AB1/EZH2/HMGA1/H2BS1/IL1A/TFDP1/H2BC12/E2F1/H1-5/H4C8/UBE2C/CCNE1/H2BC14/H4C12/CDKN2C/H4C9/H2AC7/H3C10/CDK4/H2AZ1/UBE2S/CDK2/H2AZ2/TXN/H2AC4/H2AC6/SUZ12/H3C12/CDC27/CEBPB/H1-1/ANAPC1/STAT3/H1-0/TNIK/TINF2/H4C3/VENTX/H2BC7/ANAPC10/MAPK14/MAPK1/CDC23/H3C8/H2BC15/CDKN2D/RPS6KA3/PHC2/H2B…
WP_CIRCADIAN_RHYTHM_RELATED_GENES	WP_CIRCADIAN_RHYTHM_RELATED_GENES	200	0.383186	1.42198	0.0115681	0.049142	0.031925	8520	tags=36%, list=23%, signal=28%	SOX14/ADIPOQ/GHRH/NPY2R/PRKCG/PRF1/NGFR/ARNTL2/DDC/HCRTR2/IL6/CHRM1/DRD2/NTRK1/NLGN1/LEP/UTS2/CHRNB2/SERPINE1/PAX4/PROK2/TYMS/FAS/ADA/TPH2/SFTPC/NAMPT/PRKDC/STAR/TOP2A/KLF10/ADORA1/NOCT/NFIL3/MTNR1A/PRKAA2/PRMT5/EZH2/OPN3/RORB/EGR3/MC3R/AANAT/TIMELESS/SUV39H2/ARNT2/PROX1/ARNTL/HTR7/SUV39H1/ADORA2A/ATF5/CDK4/KLF9/KCNMA1/CREM/PPARGC1A/RORA/TNFRSF11A/CPT1A/CAVIN3/USP2/SETX/NRIP1/CIART/NR1D1/HS3ST2/T…
REACTOME_PLATELET_ACTIVATION_SIGNALING_AND_AGGREGATION	REACTOME_PLATELET_ACTIVATION_SIGNALING_AND_AGGREGATION	259	0.37173	1.42076	0.00846433	0.0399994	0.0259855	9178	tags=41%, list=25%, signal=31%	GNG4/PPBP/CD109/PRKCG/P2RY12/PLEK/ACTN2/GNB4/ECM1/VEGFC/FCER1G/TGFB2/SCG3/F13A1/RASGRP1/PDPN/PF4/LCP2/FN1/SRGN/SERPINE1/TRPC3/P2RY1/SERPINA1/PRKCQ/EGF/ITGB3/SERPINA3/F2RL2/GNG2/ANXA5/LY6G6F/LCK/FERMT3/ITPR3/GNA12/MPIG6B/LYN/PIK3R5/RAC2/THBS1/GNGT2/ACTN1/GAS6/MGLL/PIK3CG/LAMP2/CALU/SERPING1/DGKB/F2R/ITGA2B/DAGLA/HGF/TUBA4A/ITPR2/PCDH7/FYN/TAGLN2/HSPA5/FLNA/PIK3R6/THPO/SHC1/COL1A2/ARRB2/TIMP3/ENDOD…
WP_VEGFAVEGFR2_SIGNALING_PATHWAY	WP_VEGFAVEGFR2_SIGNALING_PATHWAY	431	0.354768	1.4037	0.00233372	0.0184909	0.0120125	10522	tags=42%, list=29%, signal=31%	PTPRZ1/DSC1/F3/CAV1/SLC2A14/ANXA1/ICAM1/HDAC9/NCF2/NCF1/TEAD4/CYBB/MYL2/CACNA2D1/STAT1/FN1/SLC7A1/TRPC3/CXCL8/PLAUR/FAS/PALM2AKAP2/EPHB2/ADRB2/ITGB3/PLAU/WASF1/MAPK12/SPIRE1/PBK/SOD2/BIRC5/LDHA/NRP2/CHAC1/FJX1/PTPRJ/FSCN1/PDIA6/TUBA1C/BIN1/PRKAA2/ACOT9/CALU/P4HA2/NCK1/DNAJB4/MICAL2/EGR3/FYN/PNP/DNAJA1/RAPGEF1/TXNDC5/SLC8A1/ITGB1/CSRP2/PGK1/SH2D2A/KL/SEMA6D/NDRG1/NRARP/PGF/CAPN2/CCN2/EPRS1/SET/NFA…
REACTOME_ASPARAGINE_N_LINKED_GLYCOSYLATION	REACTOME_ASPARAGINE_N_LINKED_GLYCOSYLATION	305	0.364627	1.40994	0.011919	0.050145	0.0325766	10751	tags=37%, list=29%, signal=26%	TUBB2B/B4GALNT2/TUBB4A/TUBAL3/MGAT4C/CGA/NEU2/TUBB6/UMOD/GFPT2/GRIA1/CNIH2/AREG/ANK1/ST3GAL6/SPTA1/CTSC/TUBB2A/TUBB3/ST8SIA6/SERPINA1/TGFA/ST8SIA3/ST8SIA4/ANK2/TUBA1B/ST8SIA2/UAP1/TUBA1C/SPTBN2/CAPZA3/ST6GALNAC5/ST6GAL1/TUBA1A/MCFD2/TUBA4A/ST8SIA1/ST6GAL2/KDELR3/GNPNAT1/COL7A1/SEC23A/CTSZ/YKT6/PSMC1/CD59/RAD23B/COPZ2/ST6GALNAC4/SPTBN4/DCTN1/UGGT1/SEC22C/CHST10/GANAB/SPTBN1/MGAT5/SPTB/SEC24D/LMAN1…
REACTOME_DISORDERS_OF_TRANSMEMBRANE_TRANSPORTERS	REACTOME_DISORDERS_OF_TRANSMEMBRANE_TRANSPORTERS	176	0.386096	1.40813	0.0119205	0.050145	0.0325766	9845	tags=45%, list=27%, signal=33%	SLC16A1/SLC34A2/SLC6A14/SLC5A1/SLCO1B3/SLC6A5/PSMA8/ABCA12/SLC12A3/ABCC2/PSMB9/SLC7A7/SLC6A18/CFTR/SLC6A20/ABCA3/NUP155/SLC1A3/SLC6A2/SLC12A1/NUP188/SLC26A3/SLC3A2/NUP153/NUP205/PSMD2/AVPR1A/ABCC6/NUP160/NUP210/GCK/PSMA6/PSMC1/PSMD11/ABCC9/NDC1/PSMD5/PSMD1/KCNJ11/SEH1L/RHAG/NUP107/SLC5A2/SLC24A4/PSMD14/NUP58/PSMB8/ABCC8/SLC34A1/PSMB7/DERL3/SLC2A1/NUP93/SLC9A9/PSMB5/PSMB2/SLCO1B1/NUP37/VCP/PSMC3/P…
KEGG_PEROXISOME	KEGG_PEROXISOME	78	-0.415879	-1.5226	0.0119403	0.050145	0.0325766	7146	tags=36%, list=20%, signal=29%	HSD17B4/ACSL1/MLYCD/PEX14/SCP2/GSTK1/PXMP4/PRDX5/HMGCL/SLC27A2/ABCD3/NUDT12/ACOX3/DDO/DECR2/MVK/EPHX2/PEX11A/IDH1/ACOX1/ACAA1/HAO2/ACSL5/PEX11G/AGXT/AMACR/CROT/BAAT
PID_P53_DOWNSTREAM_PATHWAY	PID_P53_DOWNSTREAM_PATHWAY	137	0.404412	1.43284	0.0120643	0.0505766	0.0328569	8830	tags=39%, list=24%, signal=30%	SPP1/EGFR/CAV1/BCL2A1/TAP1/SCN3B/SH2D1A/SERPINE1/SNAI2/FAS/PMAIP1/TGFA/CCNB1/E2F3/PPM1J/E2F2/PRDM1/MAP4K4/MET/SFN/CASP1/SERPINB5/RNF144B/TFDP1/MSH2/HGF/E2F1/LIF/PCNA/TP73/PERP/NLRC4/NDRG1/CD82/CSE1L/TIGAR/TNFRSF10A/CCNK/S100A2/CEBPZ/MCL1/EDN2/POU4F2/BAK1/VDR/TNFRSF10D/CARM1/TAF9/BDKRB2/TYRP1/PML/POU4F1/COL18A1/DROSHA
REACTOME_DISEASES_OF_GLYCOSYLATION	REACTOME_DISEASES_OF_GLYCOSYLATION	142	0.401542	1.42839	0.0121294	0.0507597	0.0329759	9242	tags=40%, list=25%, signal=30%	MUC16/MUC17/ADAMTSL4/MUC13/MUC6/ADAMTS3/MUC5B/NCAN/CSPG5/SEMA5B/ADAMTS18/MUCL1/MUC4/EXT1/ADAMTS12/ADAMTS6/ADAMTS15/GPC5/THBS1/ADAMTS2/ADAMTSL1/CHST3/GPC6/THSD1/THSD4/ADAMTS16/MUC7/ADAMTS14/PGM1/PAPSS2/MUC12/EXT2/CHST6/OMD/NOTCH2/FMOD/ACAN/ADAMTS4/CHSY1/GPC4/ADAMTS5/CSPG4/HEXB/MGAT2/B3GLCT/NUS1/C1GALT1/BGN/GALNT3/PMM2/DOLK/SDC2/SPON2/B4GAT1/DPM1/SDC3/DCN
SIG_PIP3_SIGNALING_IN_CARDIAC_MYOCTES	SIG_PIP3_SIGNALING_IN_CARDIAC_MYOCTES	67	0.484766	1.57259	0.0121766	0.0507784	0.032988	10000	tags=46%, list=27%, signal=34%	CDKN2A/CREB5/MYC/PAK3/PIK3CD/IGFBP1/F2RL2/AKT3/PIK3R5/MET/SFN/CYTH3/YWHAQ/YWHAH/IFI27/SHC1/NOLC1/CDK2/YWHAG/PTPN1/PREX1/IGF1/PIK3CA/PAK2/IRS2/IRS4/RPS6KA3/GAB1/GRB2/YWHAZ/PAK6
WP_ASSOCIATION_BETWEEN_PHYSICOCHEMICAL_FEATURES_AND_TOXICITY_ASSOCIATED_PATHWAYS	WP_ASSOCIATION_BETWEEN_PHYSICOCHEMICAL_FEATURES_AND_TOXICITY_ASSOCIATED_PATHWAYS	66	0.481216	1.55649	0.0121766	0.0507784	0.032988	10710	tags=50%, list=29%, signal=35%	NEFL/WNT11/EGFR/GRIA1/MYC/FN1/FZD9/TGFA/NOS1/PIK3CG/NCK1/FZD8/WNT16/CBL/SHC1/CAMK1/ACTR3/MAP2K1/ELK1/ACTR2/FZD6/MYL1/FZD10/ACTA1/MAPK1/PFN2/CTNNB1/GRB2/FZD7/FZD2/DAAM1/APC/PFN3
REACTOME_PHOSPHOLIPASE_C_MEDIATED_CASCADE_FGFR4	REACTOME_PHOSPHOLIPASE_C_MEDIATED_CASCADE_FGFR4	15	0.70515	1.69821	0.0122164	0.050833	0.0330235	6163	tags=60%, list=17%, signal=50%	FGF19/FGF20/FGF4/FGF8/FGF2/FGF1/FGF16/FGFR4/FGF23
PID_RB_1PATHWAY	PID_RB_1PATHWAY	65	0.479573	1.54704	0.0122324	0.050833	0.0330235	7562	tags=35%, list=21%, signal=28%	CSF2/CDKN2A/MYOD1/CDK6/TGFB2/SFTPD/CCNA2/SPI1/E2F3/E2F2/DNMT1/MET/RUNX2/TFDP1/E2F1/CCNE1/SUV39H1/CDK4/CDK2/PAX3/SKP2/CEBPB/CCND3
REACTOME_TRNA_PROCESSING_IN_THE_NUCLEUS	REACTOME_TRNA_PROCESSING_IN_THE_NUCLEUS	58	0.496144	1.55762	0.0126382	0.0524277	0.0340595	12528	tags=64%, list=34%, signal=42%	NUP155/XPOT/NUP188/POP1/NUP153/NUP205/NUP160/RAN/NUP210/NDC1/SEH1L/NUP107/NUP58/CSTF2/CLP1/NUP93/NUP37/NUP98/DDX1/NUP54/TSEN15/NUP133/NUP214/NUP88/NUP62/FAM98B/CPSF4/RANBP2/NUP85/RPP40/ELAC2/NUP35/RAE1/POP4/RTCB/TSEN34/RPP30
REACTOME_FGFR1_MUTANT_RECEPTOR_ACTIVATION	REACTOME_FGFR1_MUTANT_RECEPTOR_ACTIVATION	30	0.577517	1.62118	0.0127592	0.0526202	0.0341846	9767	tags=63%, list=27%, signal=46%	FGF5/FGF20/FGF4/FGF8/STAT1/FGFR1/FGF2/FGF1/FGF23/STAT3/PIK3CA/GAB2/CNTRL/MYO18A/BAG4/BCR/FGFR1OP2/FGF9/GRB2
REACTOME_LAMININ_INTERACTIONS	REACTOME_LAMININ_INTERACTIONS	30	0.580403	1.62928	0.0127592	0.0526202	0.0341846	9749	tags=67%, list=27%, signal=49%	LAMA3/LAMA1/LAMC2/ITGA2/NID2/ITGA6/COL4A4/ITGB1/COL7A1/COL4A3/NID1/LAMB3/ITGA3/LAMA4/LAMC1/COL18A1/ITGAV/ITGB4/COL4A2/COL4A1
REACTOME_SENESCENCE_ASSOCIATED_SECRETORY_PHENOTYPE_SASP_	REACTOME_SENESCENCE_ASSOCIATED_SECRETORY_PHENOTYPE_SASP_	110	0.426789	1.47649	0.012766	0.0526202	0.0341846	9311	tags=40%, list=26%, signal=30%	CCNA1/CDKN2A/CDK6/IL6/CDKN2B/H4C15/CCNA2/H4C14/CXCL8/H2BC17/H2BC11/H2AB1/H2BS1/IL1A/H2BC12/H4C8/UBE2C/H2BC14/H4C12/CDKN2C/H4C9/H2AC7/H3C10/CDK4/H2AZ1/UBE2S/CDK2/H2AZ2/H2AC4/H2AC6/H3C12/CDC27/CEBPB/ANAPC1/STAT3/H4C3/VENTX/H2BC7/ANAPC10/MAPK1/CDC23/H3C8/H2BC15/CDKN2D
REACTOME_INTERLEUKIN_RECEPTOR_SHC_SIGNALING	REACTOME_INTERLEUKIN_RECEPTOR_SHC_SIGNALING	27	0.571043	1.57545	0.0128	0.0526202	0.0341846	9005	tags=56%, list=25%, signal=42%	CSF2/IL2RA/CSF2RB/IL2RB/PIK3CD/IL2RG/CSF2RA/IL5RA/JAK2/SHC1/PIK3CB/PIK3CA/IL5/JAK3/GAB2
REACTOME_SIGNALING_BY_VEGF	REACTOME_SIGNALING_BY_VEGF	106	0.431711	1.488	0.0128205	0.0526202	0.0341846	8396	tags=36%, list=23%, signal=28%	CAV1/NCF2/NCF1/SPHK1/CYBB/PAK3/VEGFC/AXL/NCKAP1L/ITGB3/WASF1/NRP1/MAPK12/TRIB3/ITPR3/NRP2/AKT3/NCK1/NRAS/ITPR2/FYN/ELMO1/SH2D2A/PGF/RASA1/WASF2/ROCK1/ACTB/VAV1/WASF3/PIK3CB/BAIAP2/KRAS/PRKCB/PIK3CA/PAK2/MAPKAP1/VAV2
REACTOME_TRANSCRIPTIONAL_REGULATION_BY_RUNX3	REACTOME_TRANSCRIPTIONAL_REGULATION_BY_RUNX3	96	0.445124	1.52551	0.0128388	0.0526202	0.0341846	10799	tags=55%, list=30%, signal=39%	CDKN2A/SPP1/MYC/TEAD4/RUNX3/ITGA4/PSMB9/MAMLD1/TCF7L1/ITGAL/PSMD2/TEAD2/CCN2/PSMA6/PSMC1/PSMD11/JAG1/PSMD5/PSMD1/LEF1/BCL2L11/WWTR1/PSMD14/PSMB8/HDAC4/TEAD1/PSMB7/YAP1/TGFB1/TCF7/KRAS/PSMB5/PSMB2/PSMC3/PSMA7/SNW1/PSMD8/PSMC2/CTNNB1/PSMA1/PSMD3/PSMD9/PSMD7/PSME3/SMURF2/PSMD12/PSMA5/PSMA3/PSMC4/PSMD13/PSME2/FOXO3/NOTCH1
PID_FANCONI_PATHWAY	PID_FANCONI_PATHWAY	46	0.545333	1.63961	0.0128617	0.0526202	0.0341846	8778	tags=52%, list=24%, signal=40%	USP1/RFC3/CHEK1/RFC4/FANCC/UBE2T/BRCA1/FANCB/FANCA/BRIP1/FANCE/TOPBP1/FANCG/RMI1/BRCA2/FANCI/TOP3A/FANCM/RPA1/RFC2/PALB2/BLM/FAAP24/RAD1
REACTOME_INTERLEUKIN_12_SIGNALING	REACTOME_INTERLEUKIN_12_SIGNALING	46	0.536247	1.61229	0.0128617	0.0526202	0.0341846	4709	tags=30%, list=13%, signal=27%	IL12RB2/SERPINB2/IFNG/IL12RB1/MSN/IL12A/LCP1/STAT4/LMNB1/MTAP/SOD2/JAK2/ANXA2/RALA
WP_EICOSANOID_METABOLISM_VIA_LIPO_OXYGENASES_LOX	WP_EICOSANOID_METABOLISM_VIA_LIPO_OXYGENASES_LOX	29	-0.546247	-1.63497	0.012987	0.0530415	0.0344582	4859	tags=38%, list=13%, signal=33%	TRPV1/ACOX3/LTC4S/ACOX1/ACAA1/ALOX5/HPGD/CYP4A22/CYP4A11/CYP4F2/CYP4F12
REACTOME_INTERLEUKIN_21_SIGNALING	REACTOME_INTERLEUKIN_21_SIGNALING	10	0.766969	1.66269	0.0130354	0.0531185	0.0345083	3134	tags=50%, list=9%, signal=46%	IL21/IL21R/STAT1/STAT4/IL2RG
REACTOME_ELASTIC_FIBRE_FORMATION	REACTOME_ELASTIC_FIBRE_FORMATION	45	0.533408	1.59563	0.0130506	0.0531185	0.0345083	5218	tags=44%, list=14%, signal=38%	FBN3/FBN2/EFEMP1/TGFB2/MFAP5/FN1/LOX/ITGB8/ITGB3/EMILIN3/LTBP2/LOXL3/EMILIN2/MFAP2/ITGA5/GDF5/FBN1/LTBP1/ITGB1/LOXL2
WP_APOPTOSIS	WP_APOPTOSIS	84	0.460504	1.54253	0.0132939	0.0540166	0.0350917	7912	tags=37%, list=22%, signal=29%	HRK/CDKN2A/PRF1/FASLG/GZMB/MYC/TNF/BIRC3/FAS/PMAIP1/IRF4/LTA/BIRC5/TNFSF10/IRF1/CASP1/TP73/TNFRSF1B/TRAF1/TRAF3/BCL2L11/MCL1/BIRC2/MAP3K1/IRF7/CHUK/HELLS/IGF1/IKBKG/CASP4/BAK1
REACTOME_GLUTATHIONE_CONJUGATION	REACTOME_GLUTATHIONE_CONJUGATION	35	-0.513549	-1.60084	0.0133333	0.0540842	0.0351356	5791	tags=40%, list=16%, signal=34%	GSTK1/GSTZ1/GSTO2/GGT7/GSTT2/GSTA1/MGST2/GSTM5/GSTA2/GSTM4/GSTM3/GSTM2/GGT6/GSTM1
REACTOME_SLC_MEDIATED_TRANSMEMBRANE_TRANSPORT	REACTOME_SLC_MEDIATED_TRANSMEMBRANE_TRANSPORT	249	0.36202	1.37906	0.013431	0.0543876	0.0353327	4139	tags=22%, list=11%, signal=19%	SLC6A15/SLC47A2/SLC16A1/RHCG/SLC34A2/SLC7A11/SLC47A1/SLC32A1/SLC27A6/SLC30A8/SLC6A14/SLC5A1/SLC5A8/SLCO1B3/SLC22A2/SLC6A5/SLC2A14/SLC10A6/SLC22A16/SLC38A3/SLC30A3/SLC22A3/SLC4A10/SLC7A5/SLC12A3/SLC13A5/SLC7A10/SLC39A8/SLC26A9/SLC17A6/SLCO2B1/SLC39A14/SLC4A8/SLC1A4/SLC7A7/SLC7A1/SLC38A5/SLC15A3/SLC6A18/SLC2A3/SLC22A11/SLC6A20/SLC6A9/SLC36A4/SLC16A2/SLC6A7/SLC7A3/SLC1A3/SLC11A1/SLC2A12/SLC18A1/SLC1…
REACTOME_SIGNALING_BY_INSULIN_RECEPTOR	REACTOME_SIGNALING_BY_INSULIN_RECEPTOR	78	0.462274	1.52833	0.0134933	0.0545467	0.0354361	9767	tags=46%, list=27%, signal=34%	FGF5/FGF3/FGF19/FGF20/FGF4/FGF8/FGFR1/FGF2/ATP6V0D2/ATP6V1C2/TRIB3/ATP6V1G3/FGF1/NRAS/KL/FGF16/SHC1/FGFR4/FGF23/ATP6V1B2/PTPN11/ATP6V1G2/PIK3CB/KRAS/FGF7/ATP6V1A/PIK3CA/IRS2/FLT3/GAB2/MAPK1/ATP6V1B1/ATP6V0A2/FGF9/GAB1/GRB2
REACTOME_REGULATION_OF_PTEN_STABILITY_AND_ACTIVITY	REACTOME_REGULATION_OF_PTEN_STABILITY_AND_ACTIVITY	69	0.469667	1.52773	0.0136778	0.0551989	0.0358598	12691	tags=62%, list=35%, signal=41%	PSMA8/PSMB9/USP13/AKT3/PSMD2/PSMA6/PSMC1/PSMD11/PSMD5/PSMD1/PSMD14/PSMB8/PSMB7/PSMB5/PSMB2/PSMC3/PSMA7/PSMD8/PSMC2/PSMA1/PSMD3/PSMD9/NEDD4/PSMD7/PSME3/PSMD12/PSMA5/PSMA3/PSMC4/PSMD13/PSME2/PSMD10/PSME4/PSMA2/CSNK2A1/PSMC6/PSMB4/PSMF1/CSNK2A2/PSMB6/PSME1/PSMD4/PSMA4
BIOCARTA_ECM_PATHWAY	BIOCARTA_ECM_PATHWAY	19	0.651381	1.64788	0.0137457	0.0553789	0.0359767	9178	tags=63%, list=25%, signal=47%	MYL2/PIK3CG/FYN/ITGB1/DIAPH1/SHC1/ROCK1/MAP2K1/TLN1/GSN/PIK3CA/MAPK1
WP_PLATELETMEDIATED_INTERACTIONS_WITH_VASCULAR_AND_CIRCULATING_CELLS	WP_PLATELETMEDIATED_INTERACTIONS_WITH_VASCULAR_AND_CIRCULATING_CELLS	17	0.681138	1.6889	0.0138169	0.0555716	0.0361019	7992	tags=76%, list=22%, signal=60%	ICAM1/CCL5/TGFB2/PF4/IL1B/VCAM1/SELPLG/TLR2/TLR7/CCL2/CD40LG/TGFB1/TGFB3
WP_ENDOCHONDRAL_OSSIFICATION	WP_ENDOCHONDRAL_OSSIFICATION	64	0.487225	1.56225	0.0138889	0.0556727	0.0361676	8001	tags=53%, list=22%, signal=42%	COL2A1/CTSV/PTHLH/SPP1/MMP9/RUNX3/CHST11/TGFB2/STAT1/FGFR1/SOX9/FGF2/ENPP1/PLAU/RUNX2/SOX6/COL10A1/CALM2/DDR2/TIMP3/MGP/ACAN/ADAMTS4/HDAC4/ADAMTS5/GH1/THRA/CAB39/PLAT/TGFB1/IGF1/GLI3/ALPL/BMP6
WP_ENDOCHONDRAL_OSSIFICATION_WITH_SKELETAL_DYSPLASIAS	WP_ENDOCHONDRAL_OSSIFICATION_WITH_SKELETAL_DYSPLASIAS	64	0.487225	1.56225	0.0138889	0.0556727	0.0361676	8001	tags=53%, list=22%, signal=42%	COL2A1/CTSV/PTHLH/SPP1/MMP9/RUNX3/CHST11/TGFB2/STAT1/FGFR1/SOX9/FGF2/ENPP1/PLAU/RUNX2/SOX6/COL10A1/CALM2/DDR2/TIMP3/MGP/ACAN/ADAMTS4/HDAC4/ADAMTS5/GH1/THRA/CAB39/PLAT/TGFB1/IGF1/GLI3/ALPL/BMP6
REACTOME_CILIUM_ASSEMBLY	REACTOME_CILIUM_ASSEMBLY	201	0.37705	1.39983	0.0141753	0.0567249	0.0368511	11205	tags=43%, list=31%, signal=30%	TUBB2B/TUBB4A/TUBAL3/TUBB6/RHO/SSTR3/MCHR1/PLK1/TUBB2A/TUBB3/TUBA1B/NDE1/NEK2/KIF24/KIF17/ASAP1/TUBA1C/CCT4/CDK1/CKAP5/PLK4/TUBA1A/HAUS6/CCT5/CEP72/TUBA4A/CDK5RAP2/ARL13B/NEDD1/TTC26/HAUS2/HAUS1/CEP78/EXOC5/DYNC2H1/DCTN1/KIFAP3/TNPO1/WDR34/YWHAG/SCLT1/TUBB/NINL/KIF3C/ALMS1/SMO/ODF2/HAUS4/CEP97/CCP110/IFT122/TCTEX1D1/CEP76/TCP1/PRKAR2B/TTC30A/TCTEX1D2/CCT3/CENPJ/RPGRIP1L/DCTN3/TUBG1/CNTRL/CYS1/PAF…
REACTOME_INWARDLY_RECTIFYING_K_CHANNELS	REACTOME_INWARDLY_RECTIFYING_K_CHANNELS	35	0.555966	1.61706	0.0143541	0.057038	0.0370545	8679	tags=54%, list=24%, signal=41%	GNG4/KCNJ12/GNB4/KCNJ4/GNG2/KCNJ10/KCNJ6/GNGT2/KCNJ5/ABCC9/KCNJ11/KCNJ2/GNG12/ABCC8/GNG10/KCNJ3/GNG3/KCNJ9/KCNJ8
REACTOME_G_PROTEIN_BETA_GAMMA_SIGNALLING	REACTOME_G_PROTEIN_BETA_GAMMA_SIGNALLING	32	0.556024	1.58462	0.014377	0.057038	0.0370545	7659	tags=38%, list=21%, signal=30%	GNG4/GNB4/BTK/GNG2/AKT3/PIK3R5/GNGT2/PIK3CG/PIK3R6/GNG12/GNG10/GNG3
WP_TUMOR_SUPPRESSOR_ACTIVITY_OF_SMARCB1	WP_TUMOR_SUPPRESSOR_ACTIVITY_OF_SMARCB1	31	0.567729	1.6047	0.0144	0.057038	0.0370545	7756	tags=39%, list=21%, signal=31%	CDKN2A/DPF1/CDK6/GLI2/DPF3/ACTL6B/EZH2/CDK4/ACTL6A/SUZ12/SMO/GLI3
REACTOME_CELLULAR_RESPONSE_TO_HEAT_STRESS	REACTOME_CELLULAR_RESPONSE_TO_HEAT_STRESS	101	0.440811	1.51373	0.0144092	0.057038	0.0370545	11811	tags=55%, list=32%, signal=38%	CAMK2B/HSPA4L/BAG2/HSPA13/NUP155/CAMK2A/HSPA6/HSPA12A/NUP188/HSPA8/NUP153/NUP205/HSPA5/NUP160/NUP210/NDC1/SEH1L/NUP107/RPA1/RPA3/CRYAB/NUP58/HSPH1/DNAJB1/BAG3/HSPA14/PTGES3/NUP93/NUP37/VCP/NUP98/CAMK2D/NUP54/NUP133/MAPK1/NUP214/BAG4/NUP88/GML/NUP62/BAG5/HSP90AB1/HSP90AA1/SERPINH1/RLN1/MAPKAPK2/HSPA9/RANBP2/NUP85/MTOR/FKBP4/NUP35/RAE1/DNAJC7/RPTOR/DNAJC2
WP_TNF_RELATED_WEAK_INDUCER_OF_APOPTOSIS_TWEAK_SIGNALING_PATHWAY	WP_TNF_RELATED_WEAK_INDUCER_OF_APOPTOSIS_TWEAK_SIGNALING_PATHWAY	42	0.532683	1.58528	0.0144231	0.057038	0.0370545	9375	tags=43%, list=26%, signal=32%	MMP9/CCL5/TNF/IL6/BIRC3/TNFRSF12A/MAP3K14/TRAF1/TRAF3/BIRC2/CCL2/CHUK/RELB/TRAF2/MAPK14/MAPK1/CTNNB1/FADD
REACTOME_G_BETA_GAMMA_SIGNALLING_THROUGH_PI3KGAMMA	REACTOME_G_BETA_GAMMA_SIGNALLING_THROUGH_PI3KGAMMA	25	0.58616	1.59033	0.0144462	0.057038	0.0370545	11863	tags=72%, list=33%, signal=49%	GNG4/GNB4/GNG2/AKT3/PIK3R5/GNGT2/PIK3CG/PIK3R6/GNG12/GNG10/GNG3/GNGT1/GNB3/GNB1/GNG8/GNG11/RHOA/GNB5
REACTOME_CHK1_CHK2_CDS1_MEDIATED_INACTIVATION_OF_CYCLIN_B_CDK1_COMPLEX	REACTOME_CHK1_CHK2_CDS1_MEDIATED_INACTIVATION_OF_CYCLIN_B_CDK1_COMPLEX	13	0.726248	1.69659	0.0144665	0.057038	0.0370545	6766	tags=62%, list=19%, signal=50%	CCNB1/CHEK1/SFN/YWHAQ/CDK1/YWHAH/CDC25C/YWHAG
REACTOME_TRANSLESION_SYNTHESIS_BY_Y_FAMILY_DNA_POLYMERASES_BYPASSES_LESIONS_ON_DNA_TEMPLATE	REACTOME_TRANSLESION_SYNTHESIS_BY_Y_FAMILY_DNA_POLYMERASES_BYPASSES_LESIONS_ON_DNA_TEMPLATE	39	0.549279	1.61426	0.0144695	0.057038	0.0370545	10320	tags=67%, list=28%, signal=48%	UBE2L6/RFC3/RFC4/POLE2/POLE3/PCNA/PCLAF/POLD1/POLD2/MAD2L2/RPA1/RPA3/RFC1/RFC2/REV3L/POLD3/VCP/USP43/USP10/POLK/ISG15/POLH/SPRTN/POLE/RFC5/NPLOC4
WP_REGULATION_OF_MICROTUBULE_CYTOSKELETON	WP_REGULATION_OF_MICROTUBULE_CYTOSKELETON	46	0.529698	1.5926	0.0144695	0.057038	0.0370545	10676	tags=59%, list=29%, signal=42%	RHO/WNT3A/CAMK4/EPHB2/F2RL2/KIF2C/AURKB/CDK1/MAP1B/STMN1/PHLDB2/CFL2/DPYSL2/DIAPH1/LIMK1/TRIO/ROCK1/SPRED1/STAT3/PIK3CA/ABL1/TPPP/MAPRE1/GNAQ/CLIP1/MAPKAPK2/APC
WP_MBDNF_AND_PROBDNF_REGULATION_OF_GABA_NEUROTRANSMISSION	WP_MBDNF_AND_PROBDNF_REGULATION_OF_GABA_NEUROTRANSMISSION	38	0.55289	1.61565	0.0145631	0.0572155	0.0371699	8390	tags=55%, list=23%, signal=43%	NGFR/GABRB2/NTRK2/GABRP/GABRG1/BDNF/GABRB1/GABRQ/GABRA1/PIK3CG/JAK2/GABRA2/SHC1/ROCK1/GABRA3/CREM/GABRA6/PIK3CB/STAT3/PIK3CA/GABRG3
REACTOME_DAP12_SIGNALING	REACTOME_DAP12_SIGNALING	29	0.571633	1.58905	0.0145867	0.0572155	0.0371699	8596	tags=59%, list=24%, signal=45%	KLRC2/KLRD1/LCP2/BTK/TYROBP/LCK/GRAP2/TREM2/NRAS/FYN/B2M/SHC1/PIK3CB/KRAS/PIK3CA/VAV2/SYK
REACTOME_TIGHT_JUNCTION_INTERACTIONS	REACTOME_TIGHT_JUNCTION_INTERACTIONS	29	0.570318	1.5854	0.0145867	0.0572155	0.0371699	1610	tags=21%, list=4%, signal=20%	CLDN6/CLDN17/CLDN19/CLDN8/CLDN10/CLDN14
REACTOME_SIGNALING_BY_FGFR	REACTOME_SIGNALING_BY_FGFR	87	0.45488	1.53669	0.0146199	0.0572512	0.037193	6163	tags=25%, list=17%, signal=21%	FGF5/FGF3/FGFBP1/FGF19/FGF20/FGFBP2/FGF4/FGF8/FGFR1/FGF2/ANOS1/FLRT2/FGF1/NRAS/KL/FGF16/NCBP1/CBL/FGFRL1/SHC1/FGFR4/FGF23
REACTOME_DSCAM_INTERACTIONS	REACTOME_DSCAM_INTERACTIONS	11	0.739249	1.65658	0.014733	0.0575527	0.0373889	2738	tags=27%, list=8%, signal=25%	DSCAM/NTN1/MAPK12
WP_HEPATITIS_B_INFECTION	WP_HEPATITIS_B_INFECTION	152	0.389351	1.39957	0.0147453	0.0575527	0.0373889	8135	tags=30%, list=22%, signal=24%	PRKCG/MMP9/FASLG/CREB5/IFNB1/MYC/TNF/IFIH1/TGFB2/IL6/STAT1/DDX58/CXCL8/FAS/PIK3CD/STAT4/MAPK12/EGR2/TICAM2/BIRC5/AKT3/TGFBR1/IRAK1/TLR2/YWHAQ/JAK2/NRAS/EGR3/PCNA/NFATC1/TRAF3/NFATC2/MAP2K1/MAP3K1/IRF7/CHUK/ELK1/PIK3CB/TGFB1/KRAS/IKBKG/PRKCB/STAT3/NFATC3/TGFB3/PIK3CA
REACTOME_INTERLEUKIN_35_SIGNALLING	REACTOME_INTERLEUKIN_35_SIGNALLING	12	0.728039	1.64809	0.0148699	0.0579438	0.037643	4399	tags=58%, list=12%, signal=51%	IL12RB2/STAT1/IL12A/IL27RA/STAT4/EBI3/JAK2
REACTOME_TRANSCRIPTIONAL_REGULATION_BY_TP53	REACTOME_TRANSCRIPTIONAL_REGULATION_BY_TP53	358	0.342094	1.33889	0.0153483	0.0597101	0.0387905	11595	tags=42%, list=32%, signal=29%	CCNA1/CDKN2A/CDK5R1/PRELID3A/E2F7/TAF4B/CCNE2/TXNRD1/PLK2/CCNA2/TPX2/FAS/EXO1/PMAIP1/AURKA/CCNB1/SGK1/BIRC5/RFC3/ELOA2/AKT3/PRDM1/CHEK1/HIPK2/RFC4/SFN/PIP4K2A/CASP1/AURKB/FANCC/PRKAA2/PRMT5/YWHAQ/CDK1/TFDP1/MSH2/PLAGL1/BARD1/BRCA1/NUAK1/BRIP1/E2F1/PCNA/TP73/TOPBP1/SSRP1/PERP/TP53AIP1/YWHAH/RBL1/CCNE1/MDC1/RBBP8/NLRC4/RMI1/NDRG1/SUPT16H/DNA2/GLS/CDC25C/FANCI/RMI2/TIGAR/G6PD/TAF5/TNFRSF10A/RAD9B/TO…
KEGG_FC_GAMMA_R_MEDIATED_PHAGOCYTOSIS	KEGG_FC_GAMMA_R_MEDIATED_PHAGOCYTOSIS	96	0.441964	1.51468	0.0156919	0.0608736	0.0395464	9317	tags=46%, list=26%, signal=34%	PLA2G4E/PRKCG/FCGR2A/NCF1/FCGR3A/SPHK1/HCK/PTPRC/DOCK2/FCGR1A/PIK3CD/WASF1/MYO10/WAS/FCGR2C/AKT3/LYN/PIK3R5/RAC2/ASAP1/PIK3CG/DNM1/ASAP2/CFL2/PLD1/LIMK1/FCGR2B/WASF2/ARPC5L/VAV1/MAP2K1/ARPC1B/WASF3/PIK3CB/PIP5K1A/GSN/PRKCB/PIK3CA/VAV2/SYK/PIP5K1B/GAB2/MAPK1/ARF6
REACTOME_NEGATIVE_REGULATION_OF_NOTCH4_SIGNALING	REACTOME_NEGATIVE_REGULATION_OF_NOTCH4_SIGNALING	54	0.508691	1.57714	0.0156986	0.0608736	0.0395464	12691	tags=70%, list=35%, signal=46%	PSMB9/PSMD2/PSMA6/PSMC1/PSMD11/PSMD5/PSMD1/PSMD14/PSMB8/PSMB7/PSMB5/PSMB2/PSMC3/PSMA7/PSMD8/PSMC2/CUL1/PSMA1/PSMD3/PSMD9/PSMD7/PSME3/YWHAZ/PSMD12/PSMA5/PSMA3/PSMC4/PSMD13/PSME2/PSMD10/PSMA2/PSMC6/PSMB4/PSMF1/PSMB6/PSME1/PSMD4/PSMA4
BIOCARTA_LYM_PATHWAY	BIOCARTA_LYM_PATHWAY	14	0.706891	1.67577	0.0159292	0.061567	0.0399968	4861	tags=57%, list=13%, signal=50%	ICAM1/ITGA4/ITGB2/CXCL8/VCAM1/ITGAL/IL1A/ITGB1
REACTOME_LGI_ADAM_INTERACTIONS	REACTOME_LGI_ADAM_INTERACTIONS	14	0.707473	1.67715	0.0159292	0.061567	0.0399968	4695	tags=43%, list=13%, signal=37%	LGI3/ADAM23/STX1B/CACNG8/CACNG3/LGI2
WP_SARS_CORONAVIRUS_AND_INNATE_IMMUNITY	WP_SARS_CORONAVIRUS_AND_INNATE_IMMUNITY	31	0.563506	1.59276	0.016	0.0617403	0.0401094	1849	tags=16%, list=5%, signal=15%	IFNB1/ACE2/IFIH1/STAT1/DDX58
WP_INTEGRATED_CANCER_PATHWAY	WP_INTEGRATED_CANCER_PATHWAY	44	0.531621	1.59487	0.016129	0.062137	0.0403671	7852	tags=43%, list=22%, signal=34%	CDC25B/MYC/CDKN2B/STAT1/PLK1/MSH6/CHEK1/CDC25A/CDK1/BACH1/MSH2/BARD1/BRCA1/E2F1/CDK4/CDK2/ATF1/BLM/MMP1
WP_ECTODERM_DIFFERENTIATION	WP_ECTODERM_DIFFERENTIATION	141	0.392659	1.39579	0.0161725	0.062137	0.0403671	6870	tags=33%, list=19%, signal=27%	LHX1/KRT6A/ELOVL4/FOXA2/GRAMD1B/JAKMIP1/MYC/PAX6/CTNNA2/SOX2/NLGN1/RGMA/TNFRSF11B/CELSR2/TCF7L1/ST8SIA4/ELOVL2/CDON/POU2F2/ROR2/ASTN1/MAFB/LY6E/CAP2/ZFHX4/TFAP2A/GREB1/HMGB2/SNCA/WNT1/FZD8/SIX6/ANKS1B/FYN/PGM1/STC1/NFATC1/PLCXD3/PODXL/GATA6/DMD/TFAP2C/PAX3/FOXL1/WDR44/CCL2
REACTOME_MOLECULES_ASSOCIATED_WITH_ELASTIC_FIBRES	REACTOME_MOLECULES_ASSOCIATED_WITH_ELASTIC_FIBRES	38	0.544036	1.58978	0.0161812	0.062137	0.0403671	4861	tags=42%, list=13%, signal=37%	FBN3/FBN2/EFEMP1/TGFB2/MFAP5/FN1/ITGB8/ITGB3/EMILIN3/LTBP2/EMILIN2/MFAP2/GDF5/FBN1/LTBP1/ITGB1
BIOCARTA_ASBCELL_PATHWAY	BIOCARTA_ASBCELL_PATHWAY	13	0.713317	1.66638	0.0162749	0.0621951	0.0404049	3838	tags=62%, list=11%, signal=55%	CD80/FASLG/FAS/HLA-DRA/HLA-DRB1/HLA-DRB5/CD28/CD4
WP_CONTROL_OF_IMMUNE_TOLERANCE_BY_VASOACTIVE_INTESTINAL_PEPTIDE	WP_CONTROL_OF_IMMUNE_TOLERANCE_BY_VASOACTIVE_INTESTINAL_PEPTIDE	13	0.711671	1.66254	0.0162749	0.0621951	0.0404049	3794	tags=54%, list=10%, signal=48%	IFNG/CD80/CD86/IL12A/CTLA4/FAS/CD28
WP_DEVELOPMENT_OF_PULMONARY_DENDRITIC_CELLS_AND_MACROPHAGE_SUBSETS	WP_DEVELOPMENT_OF_PULMONARY_DENDRITIC_CELLS_AND_MACROPHAGE_SUBSETS	13	0.715551	1.6716	0.0162749	0.0621951	0.0404049	3673	tags=62%, list=10%, signal=55%	CSF2/IRF8/IKZF1/SPI1/IRF4/CSF1/BATF3/RUNX2
WP_FATTY_ACID_OMEGA_OXIDATION	WP_FATTY_ACID_OMEGA_OXIDATION	15	-0.628161	-1.60945	0.016317	0.0622561	0.0404445	4266	tags=60%, list=12%, signal=53%	ADH1C/CYP2D6/CYP2E1/ADH1A/ADH4/CYP3A4/CYP4A11/ADH6/CYP1A1
REACTOME_CD209_DC_SIGN_SIGNALING	REACTOME_CD209_DC_SIGN_SIGNALING	21	0.624563	1.61964	0.0167224	0.0636223	0.041332	8187	tags=43%, list=22%, signal=33%	CD209/PAK3/LYN/ICAM3/NRAS/FYN/KRAS/RELB/PAK2
REACTOME_CD28_DEPENDENT_VAV1_PATHWAY	REACTOME_CD28_DEPENDENT_VAV1_PATHWAY	12	0.723556	1.63795	0.0167286	0.0636223	0.041332	8187	tags=67%, list=22%, signal=52%	CD80/CD86/PAK3/LCK/CD28/FYN/VAV1/PAK2
WP_DNA_DAMAGE_RESPONSE	WP_DNA_DAMAGE_RESPONSE	68	0.461278	1.4975	0.0168196	0.063866	0.0414904	8778	tags=40%, list=24%, signal=30%	MYC/CDK6/CCNE2/FAS/PMAIP1/CCNB1/CCNB2/PRKDC/CHEK1/CDC25A/SFN/CDK1/BRCA1/E2F1/RAD51/SMC1A/TP53AIP1/CCNE1/CDC25C/CDK4/CDK2/RFC1/TLK1/CCND3/PML/ABL1/RAD1
WP_TP53_NETWORK	WP_TP53_NETWORK	19	0.643251	1.62732	0.0171821	0.0651386	0.0423171	4756	tags=32%, list=13%, signal=27%	OTX2/CDKN2A/MYC/PMAIP1/TNFSF10/TP73
KEGG_CALCIUM_SIGNALING_PATHWAY	KEGG_CALCIUM_SIGNALING_PATHWAY	177	0.37834	1.37926	0.0172872	0.0654327	0.0425082	6972	tags=34%, list=19%, signal=28%	CCKBR/CACNA1E/GRM5/PRKCG/CD38/EGFR/CACNA1B/ADCY7/CAMK2B/RYR1/SPHK1/CHRM1/GRPR/CAMK4/P2RX7/ADRA1B/CALML5/GRM1/BDKRB1/P2RX5/CYSLTR2/ADRB2/DRD5/ADCY3/ITPR3/NOS1/LHCGR/CHRM5/PTGER3/OXTR/ATP2B2/GRIN2A/CALML3/CAMK2A/PLCZ1/ADRA1D/LTB4R2/PTAFR/HRH2/F2R/ITPKA/ITPR2/HTR6/SLC8A1/ADORA2B/AVPR1A/NTSR1/SLC25A5/CALM2/HTR7/ADCY9/PTGFR/ADORA2A/PLCB4/GRIN2C/VDAC2/EDNRA/TRPC1/PDGFRB/ATP2A2/PRKX
PID_SYNDECAN_4_PATHWAY	PID_SYNDECAN_4_PATHWAY	32	0.552801	1.57543	0.0175719	0.0664044	0.0431394	5697	tags=47%, list=16%, signal=40%	LAMA3/LAMA1/MMP9/TNC/CCL5/FN1/FGFR1/FGF2/THBS1/ACTN1/CXCL12/ITGA5/ITGB1/ADAM12/TFPI
BIOCARTA_IL2RB_PATHWAY	BIOCARTA_IL2RB_PATHWAY	37	0.542571	1.59203	0.0176565	0.0665224	0.0432161	10062	tags=51%, list=28%, signal=37%	FASLG/IL2RA/MYC/IL2RB/SOCS1/FAS/IL2RG/PIK3CG/E2F1/NMI/CBL/SHC1/PIK3CA/SYK/JAK3/SOCS3/MAPK1/GRB2/BCL2
REACTOME_REGULATION_OF_HSF1_MEDIATED_HEAT_SHOCK_RESPONSE	REACTOME_REGULATION_OF_HSF1_MEDIATED_HEAT_SHOCK_RESPONSE	82	0.453896	1.51746	0.017673	0.0665224	0.0432161	11267	tags=54%, list=31%, signal=37%	HSPA4L/BAG2/HSPA13/NUP155/HSPA6/HSPA12A/NUP188/HSPA8/NUP153/NUP205/HSPA5/NUP160/NUP210/NDC1/SEH1L/NUP107/RPA1/RPA3/NUP58/HSPH1/DNAJB1/BAG3/HSPA14/NUP93/NUP37/NUP98/NUP54/NUP133/MAPK1/NUP214/BAG4/NUP88/GML/NUP62/BAG5/SERPINH1/RLN1/MAPKAPK2/HSPA9/RANBP2/NUP85/FKBP4/NUP35/RAE1
REACTOME_RUNX1_REGULATES_TRANSCRIPTION_OF_GENES_INVOLVED_IN_DIFFERENTIATION_OF_HSCS	REACTOME_RUNX1_REGULATES_TRANSCRIPTION_OF_GENES_INVOLVED_IN_DIFFERENTIATION_OF_HSCS	128	0.39916	1.404	0.0176871	0.0665224	0.0432161	11467	tags=54%, list=31%, signal=37%	LMO1/PSMA8/PSMB9/H4C15/H4C14/SPI1/H2BC17/H2BC11/H2AB1/H2BS1/H2BC12/PSMD2/TP73/H4C8/H2BC14/PSMA6/H4C12/PSMC1/PSMD11/H4C9/H2AC7/PSMD5/H3C10/PSMD1/H2AZ1/PSMD14/H2AZ2/PSMB8/H2AC4/H2AC6/PSMB7/H3C12/YAP1/MNAT1/PSMB5/PSMB2/PSMC3/PSMA7/PSMD8/H4C3/ABL1/PSMC2/MYB/H2BC7/H3C8/PSMA1/PSMD3/H2BC15/PSMD9/PSMD7/PSME3/PSMD12/PSMA5/H2BC4/PSMA3/H2AC14/H2AX/PSMC4/PSMD13/PSME2/H2BC3/CDK7/H2BC13/PSMD10/H3C4/TCF12/H2BU1…
PID_CMYB_PATHWAY	PID_CMYB_PATHWAY	84	0.454554	1.5226	0.0177253	0.0665607	0.043241	4878	tags=30%, list=13%, signal=26%	CCNA1/CDKN2A/ANPEP/PAX5/MYOD1/MYC/CDK6/LYZ/BIRC3/KITLG/CSF1R/SPI1/MPO/ADA/CCNB1/MCM4/HIPK2/CD4/TFEC/MAF/HSPA8/WNT1/NRAS/PTCRA/ADORA2B
WP_GASTRIC_CANCER_NETWORK_1	WP_GASTRIC_CANCER_NETWORK_1	29	0.558063	1.55133	0.0178282	0.0668417	0.0434235	6706	tags=55%, list=18%, signal=45%	CCNA1/E2F7/TPX2/ECT2/AURKA/KIF20B/CENPF/MYBL2/MCM4/TOP2A/KIF15/UBE2C/LIN9/RUVBL1/NUP107/ACTL6A
PID_TOLL_ENDOGENOUS_PATHWAY	PID_TOLL_ENDOGENOUS_PATHWAY	24	0.596634	1.60031	0.0179739	0.0672817	0.0437093	4955	tags=42%, list=14%, signal=36%	S100A8/TLR6/TLR1/CD14/S100A9/IRAK1/TLR2/SFTPA1/LY96/HSPD1
REACTOME_SIGNALING_BY_FGFR2	REACTOME_SIGNALING_BY_FGFR2	73	0.46142	1.51619	0.0181269	0.0677478	0.0440122	10024	tags=38%, list=27%, signal=28%	FGF5/FGF3/FGFBP1/FGF20/FGFBP2/FGF4/FGF8/FGF2/FGF1/NRAS/FGF16/NCBP1/CBL/SHC1/FGF23/PTPN11/KRAS/FGF7/POLR2D/PIK3CA/HNRNPM/MAPK1/FGF9/GAB1/GRB2/GTF2F2/HNRNPF/PPP2CB
REACTOME_SUMOYLATION	REACTOME_SUMOYLATION	187	0.37342	1.37384	0.0183007	0.0682899	0.0443643	9956	tags=44%, list=27%, signal=32%	CDKN2A/H4C15/H4C14/NR3C1/AURKA/CDCA8/CBX2/BIRC5/EID3/DNMT1/INCENP/TOP2A/NUP155/HIPK2/AURKB/TFAP2A/SMC6/NUP188/FOXL2/BRCA1/NUP153/NUP205/SMC1A/PCNA/H4C8/MDC1/NUP160/SMC3/NUP210/SATB2/H4C12/RAD21/UBA2/H4C9/CBX5/NDC1/NPM1/SEH1L/TFAP2C/NUP107/STAG1/RPA1/UHRF2/PARP1/NUP58/SENP1/XRCC4/HDAC4/PPARGC1A/SUZ12/RORA/THRA/BLM/NRIP1/SUMO3/NUP93/IKBKG/NUP37/VDR/SENP2/STAG2/NUP98/TOP1/SP3/H4C3/PML/HNRNPC/SAE1/NC…
REACTOME_CDC6_ASSOCIATION_WITH_THE_ORC_ORIGIN_COMPLEX	REACTOME_CDC6_ASSOCIATION_WITH_THE_ORC_ORIGIN_COMPLEX	11	0.734095	1.64503	0.0184162	0.068506	0.0445047	6646	tags=64%, list=18%, signal=52%	ORC1/E2F3/E2F2/MCM8/E2F1/CDC6/ORC6
REACTOME_IRAK4_DEFICIENCY_TLR2_4_	REACTOME_IRAK4_DEFICIENCY_TLR2_4_	11	0.729221	1.63411	0.0184162	0.068506	0.0445047	4729	tags=55%, list=13%, signal=47%	TLR6/TLR1/BTK/CD14/TLR2/LY96
REACTOME_GABA_RECEPTOR_ACTIVATION	REACTOME_GABA_RECEPTOR_ACTIVATION	60	0.478614	1.52026	0.01849	0.068673	0.0446132	8390	tags=47%, list=23%, signal=36%	GNG4/KCNJ12/ADCY7/GABRB2/GNB4/KCNJ4/GNG2/GABRB1/GABRQ/ADCY3/KCNJ10/GABRA1/KCNJ6/GNGT2/KCNJ5/GABRA2/ADCY9/KCNJ2/GNG12/GABRA3/GNG10/KCNJ3/GABRA6/ADCY8/GNAI3/GNG3/KCNJ9/GABRG3
REACTOME_ANCHORING_OF_THE_BASAL_BODY_TO_THE_PLASMA_MEMBRANE	REACTOME_ANCHORING_OF_THE_BASAL_BODY_TO_THE_PLASMA_MEMBRANE	96	0.437237	1.49848	0.0185449	0.0687696	0.044676	11205	tags=48%, list=31%, signal=33%	TUBB4A/PLK1/NDE1/NEK2/KIF24/CDK1/CKAP5/PLK4/TUBA1A/HAUS6/CEP72/TUBA4A/CDK5RAP2/NEDD1/HAUS2/HAUS1/CEP78/DCTN1/YWHAG/SCLT1/TUBB/NINL/ALMS1/ODF2/HAUS4/CEP97/CCP110/CEP76/PRKAR2B/CENPJ/RPGRIP1L/DCTN3/TUBG1/CNTRL/PAFAH1B1/B9D1/MAPRE1/HAUS5/HSP90AA1/CEP152/PCNT/NPHP4/CEP89/CEP57/CEP135/CLASP1
REACTOME_SIGNALING_BY_FGFR_IN_DISEASE	REACTOME_SIGNALING_BY_FGFR_IN_DISEASE	62	0.48066	1.52973	0.0186047	0.0688836	0.04475	9774	tags=47%, list=27%, signal=34%	FGF5/FGF3/FGF20/FGF4/FGF8/STAT1/FGFR1/FGF2/FGF1/NRAS/FGF16/NCBP1/FGFR4/FGF23/KRAS/STAT3/FGF7/POLR2D/PIK3CA/GAB2/CNTRL/MYO18A/BAG4/BCR/FGFR1OP2/FGF9/GAB1/GRB2/GTF2F2
REACTOME_AUF1_HNRNP_D0_BINDS_AND_DESTABILIZES_MRNA	REACTOME_AUF1_HNRNP_D0_BINDS_AND_DESTABILIZES_MRNA	55	0.504195	1.57144	0.0186916	0.0690978	0.0448892	12691	tags=75%, list=35%, signal=49%	PSMA8/PSMB9/HSPA8/PSMD2/PSMA6/PSMC1/PSMD11/PSMD5/PSMD1/PSMD14/PSMB8/PSMB7/EIF4G1/PSMB5/PSMB2/PSMC3/PSMA7/PSMD8/PSMC2/PSMA1/PSMD3/PSMD9/PSMD7/PSME3/PSMD12/PSMA5/PSMA3/PSMC4/PSMD13/PSME2/HNRNPD/PSMD10/PSME4/PSMA2/PSMC6/PSMB4/PSMF1/PSMB6/PSME1/PSMD4/PSMA4
BIOCARTA_CYTOKINE_PATHWAY	BIOCARTA_CYTOKINE_PATHWAY	19	0.635711	1.60824	0.0189003	0.0697611	0.04532	6602	tags=53%, list=18%, signal=43%	IFNG/IFNB1/TNF/IL6/IL15/CXCL8/IL1A/IL13/IL16/IL10
WP_NUCLEOTIDE_METABOLISM	WP_NUCLEOTIDE_METABOLISM	18	0.65353	1.64084	0.0189655	0.0698252	0.0453617	11792	tags=78%, list=32%, signal=53%	RRM2/RRM1/IMPDH1/PRPS1/POLA1/POLD1/HPRT1/DHFR/SAT1/PRPS2/ADSL/SRM/RRM2B/POLG
SA_TRKA_RECEPTOR	SA_TRKA_RECEPTOR	17	0.669274	1.65948	0.0189983	0.0698252	0.0453617	8135	tags=53%, list=22%, signal=41%	NGFR/NGF/NTRK1/PIK3CD/AKT3/SHC1/MAP2K1/ELK1/PIK3CA
REACTOME_MEIOTIC_RECOMBINATION	REACTOME_MEIOTIC_RECOMBINATION	85	0.450456	1.51776	0.0190058	0.0698252	0.0453617	9310	tags=47%, list=26%, signal=35%	TEX15/DMC1/H4C15/H4C14/H2BC17/H2BC11/H2AB1/PRDM9/H2BS1/H2BC12/BRCA1/MND1/RAD51/H4C8/PSMC3IP/RBBP8/BRCA2/H2BC14/MSH4/H4C12/H4C9/H2AC7/TOP3A/H3C10/CDK4/RPA1/H2AZ1/RPA3/CDK2/H2AZ2/H2AC4/H2AC6/H3C12/BLM/H4C3/H2BC7/SPO11/RAD51C/H3C8/H2BC15
PID_IL8_CXCR2_PATHWAY	PID_IL8_CXCR2_PATHWAY	34	0.546354	1.57763	0.0190476	0.0698707	0.0453913	6064	tags=38%, list=17%, signal=32%	PRKCG/HCK/DOCK2/CXCL8/GNG2/LYN/RAC2/PIK3CG/DNM1/ELMO1/PIK3R6/CBL/ARRB2
REACTOME_INTERACTION_BETWEEN_L1_AND_ANKYRINS	REACTOME_INTERACTION_BETWEEN_L1_AND_ANKYRINS	31	0.554501	1.56731	0.0192	0.0703211	0.0456839	8088	tags=74%, list=22%, signal=58%	L1CAM/NRCAM/ANK1/SPTA1/SCN3B/SCN4A/ANK2/SCN2B/SPTBN2/SCN8A/NFASC/SCN9A/SCN1A/SCN2A/SCN10A/SPTBN4/KCNQ2/ACTB/SPTBN1/SPTB/SPTAN1/KCNQ3/SCN1B
REACTOME_KILLING_MECHANISMS	REACTOME_KILLING_MECHANISMS	12	-0.662224	-1.64151	0.0193966	0.0709317	0.0460806	5680	tags=42%, list=16%, signal=35%	CYBA/NOXO1/WNT5A/NOXA1/NOX1
REACTOME_G_PROTEIN_ACTIVATION	REACTOME_G_PROTEIN_ACTIVATION	28	0.554379	1.53353	0.0194805	0.0711293	0.0462089	7659	tags=43%, list=21%, signal=34%	GNG4/POMC/GNB4/GNAO1/GNG2/GNAZ/GNGT2/PDYN/GNG12/GNG10/GNAI3/GNG3
KEGG_ADHERENS_JUNCTION	KEGG_ADHERENS_JUNCTION	73	0.451872	1.48482	0.0196375	0.0714814	0.0464377	7866	tags=40%, list=22%, signal=31%	EGFR/ACTN2/CTNNA2/FGFR1/SNAI2/TCF7L1/WASF1/WAS/PTPRJ/TGFBR1/RAC2/ACTN1/MET/SSX2IP/NECTIN3/RAC3/FYN/SNAI1/LMO7/FER/LEF1/WASF2/PTPN1/ACTB/WASF3/TCF7/BAIAP2/IQGAP1/YES1
KEGG_B_CELL_RECEPTOR_SIGNALING_PATHWAY	KEGG_B_CELL_RECEPTOR_SIGNALING_PATHWAY	75	0.447562	1.46938	0.0196672	0.0714814	0.0464377	9178	tags=48%, list=25%, signal=36%	PIK3AP1/IFITM1/CR2/BTK/PIK3CD/CD72/LILRB3/AKT3/LYN/PIK3R5/RAC2/PIK3CG/CD79A/CD19/NRAS/RAC3/NFATC1/CD22/MALT1/FCGR2B/NFATC2/CD79B/VAV1/MAP2K1/CHUK/PIK3CB/KRAS/IKBKG/PRKCB/NFATC3/PPP3R1/PIK3CA/VAV2/SYK/RASGRP3/MAPK1
REACTOME_CELLULAR_RESPONSE_TO_HYPOXIA	REACTOME_CELLULAR_RESPONSE_TO_HYPOXIA	75	0.449414	1.47546	0.0196672	0.0714814	0.0464377	12691	tags=65%, list=35%, signal=43%	PSMA8/PSMB9/HIF1A/PSMD2/AJUBA/PSMA6/PSMC1/PSMD11/PSMD5/PSMD1/CA9/PSMD14/PSMB8/PSMB7/PSMB5/PSMB2/CUL2/EPO/PSMC3/PSMA7/PSMD8/PSMC2/PSMA1/PSMD3/PSMD9/PSMD7/PSME3/HIF3A/PSMD12/PSMA5/PSMA3/PSMC4/PSMD13/PSME2/PSMD10/UBE2D2/PSME4/ELOC/PSMA2/UBE2D1/PSMC6/PSMB4/PSMF1/UBE2D3/PSMB6/PSME1/PSMD4/ARNT/PSMA4
PID_AVB3_INTEGRIN_PATHWAY	PID_AVB3_INTEGRIN_PATHWAY	74	0.450513	1.47563	0.0198171	0.0719163	0.0467202	9178	tags=51%, list=25%, signal=39%	COL2A1/SPP1/COL17A1/FN1/FGF2/CSF1R/ITGB3/COL11A1/CSF1/COL4A4/COL12A1/COL5A2/COL10A1/COL7A1/COL16A1/COL3A1/CBL/COL1A2/MFGE8/COL8A2/COL4A3/ROCK1/COL5A1/COL15A1/COL11A2/COL6A1/COL1A1/TLN1/PTPN11/COL6A3/EDIL3/PIK3CA/COL13A1/IGF1R/ILK/COL6A2/ITGAV/MAPK1
WP_RAC1PAK1P38MMP2_PATHWAY	WP_RAC1PAK1P38MMP2_PATHWAY	68	0.456601	1.48232	0.0198777	0.0719173	0.0467209	9822	tags=46%, list=27%, signal=33%	TNIP3/EGFR/MYC/ANGPT1/FN1/DOK2/MAPK12/NOS1/BIRC5/GRB14/NCK1/MSH2/NRAS/STMN1/RAD51/ITGB1/RASA1/CHUK/PTPN11/YAP1/KRAS/IKBKG/STAT3/PIK3CA/ANGPTL1/MAPK14/MAPK1/EIF4EBP1/CTNNB1/GRB2/TNIP1
WP_RAS_SIGNALING	WP_RAS_SIGNALING	184	0.373831	1.36899	0.0198939	0.0719173	0.0467209	7659	tags=35%, list=21%, signal=28%	PLA2G4E/GNG4/PRKCG/EGFR/FASLG/PLA2G3/RASGRF1/NGFR/NTRK2/GNB4/PAK3/RASGRP1/NTRK1/FGFR1/TTBK1/CALML5/CSF1R/PIK3CD/GRIN2B/GNG2/PLA2G12B/AKT3/PLA2G4C/SHC4/RAC2/GRIN2A/CALML3/GNGT2/RRAS2/RAPGEF5/MET/ZAP70/PLA2G2D/PLAAT3/RASGRP4/NRAS/RAC3/RALA/ABL2/RASAL1/PLD1/RALB/RASAL2/CALM2/RASA3/HTR7/RASA1/MRAS/SHC1/FGFR4/RASAL3/GNG12/CALML4/KSR1/PDGFRB/MAP2K1/RIN1/CHUK/PTPN11/GNG10/ELK1/PIK3CB/KRAS/IKBKG/GNG3
KEGG_LONG_TERM_POTENTIATION	KEGG_LONG_TERM_POTENTIATION	70	0.454703	1.48349	0.0199081	0.0719173	0.0467209	8115	tags=36%, list=22%, signal=28%	GRM5/PRKCG/CAMK2B/GRIA1/CAMK4/GRIA2/CALML5/GRM1/GRIN2B/PPP1R1A/ITPR3/GRIN2A/CALML3/CAMK2A/NRAS/ITPR2/CALM2/PLCB4/GRIN2C/MAP2K1/PRKX/ADCY8/KRAS/PRKCB/PPP3R1
REACTOME_METABOLISM_OF_NUCLEOTIDES	REACTOME_METABOLISM_OF_NUCLEOTIDES	99	0.429054	1.47511	0.02	0.0721396	0.0468653	6859	tags=34%, list=19%, signal=28%	CDA/NT5E/NT5C1A/TYMP/DPYD/AK4/TXNRD1/TYMS/RRM2/SAMHD1/ADA/XDH/RRM1/CTPS1/NT5M/AK7/IMPDH1/CAD/UCK2/GMPS/AK1/PPAT/TK1/PNP/GMPR/DCK/GART/PAICS/ENTPD2/HPRT1/ADK/NUDT5/TXN/AK8
PID_IL4_2PATHWAY	PID_IL4_2PATHWAY	64	0.471727	1.51255	0.0200617	0.0721433	0.0468677	8753	tags=53%, list=24%, signal=40%	IL13RA2/FCER2/MYBL1/SOCS1/AICDA/SPI1/DOK2/IRF4/ITGB3/LTA/EGR2/IL2RG/IGHE/CCL26/HMGA1/JAK2/IL13RA1/IGHG1/PARP14/CBL/SHC1/COL1A2/IGHG3/IL10/COL1A1/CD40LG/CEBPB/CCL11/PIK3CA/IRS2/IL5/JAK3/MYB/SOCS3
REACTOME_ASYMMETRIC_LOCALIZATION_OF_PCP_PROTEINS	REACTOME_ASYMMETRIC_LOCALIZATION_OF_PCP_PROTEINS	64	0.470086	1.50729	0.0200617	0.0721433	0.0468677	12691	tags=73%, list=35%, signal=48%	PSMA8/PSMB9/PRICKLE1/FZD8/PSMD2/PSMA6/PSMC1/PSMD11/PSMD5/PSMD1/PSMD14/PSMB8/PSMB7/PSMB5/PSMB2/PSMC3/PSMA7/PSMD8/PSMC2/DVL2/VANGL2/PSMA1/PSMD3/PSMD9/PSMD7/PSME3/SMURF2/PSMD12/FZD7/PSMA5/PSMA3/PSMC4/FZD2/PSMD13/PSME2/PSMD10/PSME4/PSMA2/PSMC6/PSMB4/PSMF1/FZD1/PSMB6/PSME1/PSMD4/SMURF1/PSMA4
REACTOME_MAPK6_MAPK4_SIGNALING	REACTOME_MAPK6_MAPK4_SIGNALING	93	0.437304	1.49213	0.0201149	0.0722202	0.0469176	12691	tags=62%, list=35%, signal=41%	IGF2BP1/PSMA8/MYC/PAK3/PSMB9/MAPK4/CDK1/PSMD2/RAG1/PSMA6/PSMC1/PSMD11/PSMD5/PSMD1/CDC42EP3/XPO1/PSMD14/PSMB8/AGO2/PSMB7/DNAJB1/CCND3/PSMB5/PSMB2/PSMC3/PSMA7/PAK2/PSMD8/SEPTIN7/MAPK6/PSMC2/PSMA1/PSMD3/PSMD9/PSMD7/MMP10/PSME3/MIR34C/PSMD12/PSMA5/PSMA3/PSMC4/PSMD13/PSME2/FOXO3/PSMD10/PSME4/PSMA2/PSMC6/ETV4/PSMB4/PSMF1/JUN/PSMB6/AGO1/PSME1/PSMD4/PSMA4
KEGG_DILATED_CARDIOMYOPATHY	KEGG_DILATED_CARDIOMYOPATHY	90	0.439178	1.4944	0.0201439	0.0722202	0.0469176	9580	tags=51%, list=26%, signal=38%	CACNG6/CACNG7/CACNG5/ADCY7/SGCG/TNF/ITGA4/MYL2/TGFB2/CACNA2D1/CACNG1/CACNG8/ITGB8/ITGB3/ITGA2/ADCY3/CACNG3/ITGA6/SGCB/ITGA5/ITGA11/ITGA2B/SLC8A1/ITGB1/TPM3/ADCY9/DMD/ACTB/ATP2A2/PRKX/ITGB5/CACNA2D4/TPM1/ADCY8/TGFB1/IGF1/ITGA3/TGFB3/TPM4/ITGB7/CACNG4/ITGAV/CACNG2/CACNA2D3/ITGB4/MYBPC3
NABA_ECM_AFFILIATED	NABA_ECM_AFFILIATED	169	0.377667	1.36933	0.0202156	0.0723683	0.0470138	5863	tags=38%, list=16%, signal=32%	MUC16/MUC17/C1QL4/LGALS7/LGALS9B/LGALS12/LGALS14/CLEC6A/MUC13/CD209/ANXA1/MUC6/ELFN2/SFTPB/CLEC4D/LGALS9C/ANXA13/C1QC/C1QB/CLEC4E/MUC5B/ANXA3/CLEC4A/SFTPD/C1QL1/C1QA/REG1A/CLEC5A/CSPG5/SEMA5B/ANXA5/SEMA3A/MUC19/SFTPC/MUCL1/PLXNA4/MUC4/CLC/CLEC4G/REG1B/LGALS2/GPC5/GPC6/PLXNC1/CLEC10A/SFTPA1/CLEC17A/ANXA2/GREM1/C1QTNF1/CLEC4C/SEMA3D/MUC7/CLEC7A/CLEC2B/SEMA6D/CLEC2L/MUC12/PLXND1/SEMA4F/LGALSL/COLEC1…
KEGG_PROGESTERONE_MEDIATED_OOCYTE_MATURATION	KEGG_PROGESTERONE_MEDIATED_OOCYTE_MATURATION	85	0.448734	1.51196	0.0204678	0.0731094	0.0474953	9573	tags=49%, list=26%, signal=37%	CCNA1/ADCY7/CDC25B/PLK1/CCNA2/PIK3CD/MAD2L1/CCNB1/PKMYT1/MAPK12/ADCY3/BUB1/CCNB2/AKT3/PIK3R5/CDC25A/PIK3CG/CDK1/CDC25C/MAD2L2/MOS/ADCY9/CPEB1/CDK2/MAP2K1/PRKX/CDC27/ADCY8/PIK3CB/ANAPC1/GNAI3/IGF1/KRAS/PIK3CA/IGF1R/ANAPC10/GNAI1/MAPK14/MAPK1/CDC23/PDE3A/RPS6KA3
REACTOME_FGFR2B_LIGAND_BINDING_AND_ACTIVATION	REACTOME_FGFR2B_LIGAND_BINDING_AND_ACTIVATION	10	0.735411	1.59428	0.0204842	0.0731094	0.0474953	4010	tags=50%, list=11%, signal=45%	FGF3/FGFBP1/FGFBP2/FGF2/FGF1
PID_AJDISS_2PATHWAY	PID_AJDISS_2PATHWAY	48	0.50652	1.53419	0.0206022	0.0734205	0.0476974	9317	tags=48%, list=26%, signal=36%	MMP3/CDH2/EGFR/DSP/NTRK2/GDNF/BDNF/SLIT1/EGF/GNA12/RET/MET/FYN/RIN2/ROBO1/PTPN1/IQGAP1/MMP7/ABL1/IGF1R/MEP1B/CTNNB1/ARF6
WP_SIMPLIFIED_DEPICTION_OF_MYD88_DISTINCT_INPUTOUTPUT_PATHWAY	WP_SIMPLIFIED_DEPICTION_OF_MYD88_DISTINCT_INPUTOUTPUT_PATHWAY	18	0.651296	1.63523	0.0206897	0.0736217	0.0478281	5372	tags=44%, list=15%, signal=38%	TLR8/TLR6/TLR1/IRAK1/TLR2/IL1A/TLR7/TLR10
BIOCARTA_IL1R_PATHWAY	BIOCARTA_IL1R_PATHWAY	31	0.551697	1.55938	0.0208	0.0739037	0.0480113	7992	tags=42%, list=22%, signal=33%	IL1RAP/IFNB1/TNF/TGFB2/IL6/IL1B/IRAK1/IL1A/MAP3K14/MAP3K1/CHUK/TGFB1/TGFB3
REACTOME_SIGNALING_BY_FGFR2_IN_DISEASE	REACTOME_SIGNALING_BY_FGFR2_IN_DISEASE	43	0.532976	1.59345	0.0208333	0.0739117	0.0480165	9774	tags=44%, list=27%, signal=32%	FGF5/FGF3/FGF20/FGF4/FGF8/FGF2/FGF1/NRAS/FGF16/NCBP1/FGF23/KRAS/FGF7/POLR2D/PIK3CA/FGF9/GAB1/GRB2/GTF2F2
REACTOME_REGULATION_OF_TP53_EXPRESSION_AND_DEGRADATION	REACTOME_REGULATION_OF_TP53_EXPRESSION_AND_DEGRADATION	37	0.5356	1.57158	0.0208668	0.07392	0.0480219	4022	tags=19%, list=11%, signal=17%	CCNA1/CDKN2A/CCNA2/SGK1/AKT3/PRDM1/CDK1
WP_BIOMARKERS_FOR_PYRIMIDINE_METABOLISM_DISORDERS	WP_BIOMARKERS_FOR_PYRIMIDINE_METABOLISM_DISORDERS	15	0.686793	1.654	0.0209424	0.0740569	0.0481109	2923	tags=33%, list=8%, signal=31%	TYMP/DPYD/TYMS/RRM2/RRM1
WP_NUCLEOTIDE_EXCISION_REPAIR	WP_NUCLEOTIDE_EXCISION_REPAIR	44	0.51893	1.55679	0.0209677	0.0740569	0.0481109	12228	tags=66%, list=34%, signal=44%	RFC3/RFC4/POLE2/POLE3/PCNA/POLD1/POLD2/RAD23B/RPA1/RPA3/RFC1/RFC2/GTF2H3/POLD3/GTF2H2C/MNAT1/ERCC4/GTF2H1/CUL4A/GTF2H2/POLE/RFC5/ERCC8/RAD23A/CDK7/ERCC3/DDB1/CUL4B/RPA2
KEGG_FATTY_ACID_METABOLISM	KEGG_FATTY_ACID_METABOLISM	42	-0.470711	-1.53525	0.021164	0.0746393	0.0484892	7093	tags=45%, list=19%, signal=36%	ACSL1/HADH/ECHS1/ECI1/ACADS/ADH1C/ACOX3/ACADVL/CPT1B/ACADL/ACOX1/ADH1A/ACAA1/ACSL5/ADH4/ACADSB/CYP4A22/CYP4A11/ADH6
PID_NFAT_TFPATHWAY	PID_NFAT_TFPATHWAY	45	0.524518	1.56903	0.0212072	0.0746807	0.0485161	7100	tags=53%, list=19%, signal=43%	IFNG/CSF2/FASLG/IL2RA/TNF/TBX21/CTLA4/IKZF1/CXCL8/PRKCQ/IRF4/EGR2/BATF3/FOXP3/MAF/E2F1/SLC3A2/EGR3/FOSL1/NFATC1/CDK4/NFATC2/PTPN1/CD40LG
KEGG_RENAL_CELL_CARCINOMA	KEGG_RENAL_CELL_CARCINOMA	70	0.449666	1.46706	0.0214395	0.0753872	0.048975	10103	tags=46%, list=28%, signal=33%	PAK3/VEGFC/TGFB2/PIK3CD/TGFA/AKT3/PIK3R5/MET/PIK3CG/HIF1A/NRAS/HGF/RAPGEF1/ARNT2/PGF/MAP2K1/PTPN11/PIK3CB/SLC2A1/TGFB1/KRAS/CUL2/TGFB3/PDGFB/PIK3CA/PAK2/RAP1B/MAPK1/GAB1/GRB2/PAK6/FH
WP_NOVEL_INTRACELLULAR_COMPONENTS_OF_RIGILIKE_RECEPTOR_RLR_PATHWAY	WP_NOVEL_INTRACELLULAR_COMPONENTS_OF_RIGILIKE_RECEPTOR_RLR_PATHWAY	60	0.47639	1.5132	0.0215716	0.0757397	0.0492041	8312	tags=33%, list=23%, signal=26%	IFNK/CXCL10/IFNG/IFNB1/TNF/IFIH1/DDX58/CXCL8/MAPK12/CXCL12/CYLD/TRAF3/AZI2/MAP3K1/IRF7/STING1/CHUK/IKBKG/TRAF2/SNW1
PID_AR_TF_PATHWAY	PID_AR_TF_PATHWAY	53	-0.444048	-1.52911	0.0216216	0.0758032	0.0492453	7705	tags=32%, list=21%, signal=25%	SMARCE1/SRY/KAT2B/HDAC7/RXRA/NR2C1/NR2C2/CEBPA/PDE9A/TRIM24/GATA2/AR/SPDEF/SRC/TMPRSS2/KLK2/KLK3
REACTOME_CLEC7A_DECTIN_1_SIGNALING	REACTOME_CLEC7A_DECTIN_1_SIGNALING	100	0.422905	1.45084	0.0216763	0.075883	0.0492972	12738	tags=67%, list=35%, signal=44%	PSMA8/PSMB9/IL1B/ITPR3/CCL22/ITPR2/PSMD2/CLEC7A/PSMA6/PSMC1/NFATC1/PSMD11/MALT1/PSMD5/PSMD1/MAP3K14/NFATC2/PSMD14/PSMB8/PSMB7/CHUK/IKBKG/PSMB5/PSMB2/NFATC3/PSMC3/PPP3R1/PSMA7/RELB/PSMD8/SYK/PSMC2/CUL1/PSMA1/PSMD3/PSMD9/PSMD7/PSME3/PSMD12/PSMA5/UBE2V1/PSMA3/PSMC4/PSMD13/PSME2/NFKB1/TAB2/PSMD10/UBE2D2/PSME4/TAB3/PPP3CA/PSMA2/PPP3CB/FBXW11/UBE2D1/PSMC6/PSMB4/CALM1/PSMF1/BCL10/PSMB6/PSME1/PSMD4/MAP3K…
WP_DNA_IRDOUBLE_STRAND_BREAKS_DSBS_AND_CELLULAR_RESPONSE_VIA_ATM	WP_DNA_IRDOUBLE_STRAND_BREAKS_DSBS_AND_CELLULAR_RESPONSE_VIA_ATM	55	0.495732	1.54506	0.0218069	0.0761341	0.0494603	10318	tags=47%, list=28%, signal=34%	CDKN2A/EXO1/PRKDC/CHEK1/BRCA1/E2F1/RAD51/SMC1A/PCNA/TP73/MDC1/BRCA2/SMC3/CDC25C/STK3/RIF1/PARP1/ACTL6A/YAP1/BLM/BAK1/ABL1/RNF8/RASSF1/FANCD2/H2AX
REACTOME_PI_3K_CASCADE_FGFR2	REACTOME_PI_3K_CASCADE_FGFR2	23	0.606542	1.60377	0.0218121	0.0761341	0.0494603	2072	tags=26%, list=6%, signal=25%	FGF5/FGF3/FGF20/FGF4/FGF8/FGF2
REACTOME_DEGRADATION_OF_BETA_CATENIN_BY_THE_DESTRUCTION_COMPLEX	REACTOME_DEGRADATION_OF_BETA_CATENIN_BY_THE_DESTRUCTION_COMPLEX	85	0.448376	1.51075	0.0219298	0.0763523	0.049602	12691	tags=67%, list=35%, signal=44%	PSMA8/MYC/PSMB9/TCF7L1/PSMD2/PSMA6/PSMC1/PSMD11/PSMD5/PSMD1/CSNK1A1/LEF1/AMER1/PSMD14/PSMB8/PSMB7/ZRANB1/TCF7/PSMB5/PSMB2/PSMC3/PSMA7/PSMD8/PSMC2/PPP2R5E/PPP2R5D/CTNNB1/CUL1/PSMA1/PSMD3/PSMD9/PSMD7/PSME3/CTBP2/PSMD12/PSMA5/PPP2CB/PSMA3/PSMC4/PSMD13/PSME2/APC/PSMD10/PSME4/PSMA2/PPP2R5C/PPP2R1B/PPP2CA/PSMC6/PPP2R5B/PSMB4/PSMF1/PSMB6/PSME1/PSMD4/TLE1/PSMA4
REACTOME_TOLL_LIKE_RECEPTOR_4_TLR4_CASCADE	REACTOME_TOLL_LIKE_RECEPTOR_4_TLR4_CASCADE	127	0.397097	1.39752	0.0219479	0.0763523	0.049602	11595	tags=52%, list=32%, signal=36%	SAA1/TLR6/NOD2/TLR1/ITGAM/CD180/SFTPD/ITGB2/BIRC3/SOCS1/BTK/DUSP7/CD14/TICAM2/S100A12/IRAK1/LBP/DNM1/TLR2/S100B/SFTPA1/LY96/LY86/TRAF3/BIRC2/MAP2K1/MAP3K1/IRF7/APP/CD36/CHUK/PTPN11/ELK1/BPI/ATF1/IKBKG/PELI2/MEF2A/DUSP3/PPP2R5D/MAPK14/MAPK1/CUL1/FADD/RIPK2/RPS6KA3/IRAK3/PPP2CB/UBE2V1/HMGB1/MAPKAPK2/MAPK11/DNM3/NFKB1/TAB2/MAPK7/MAPK9/NKIRAS1/UBE2D2/MEF2C/TAB3/CREB1/FBXW11/PPP2R1B/UBE2D1/PPP2CA
REACTOME_PI_3K_CASCADE_FGFR4	REACTOME_PI_3K_CASCADE_FGFR4	20	0.613821	1.57118	0.0219966	0.0763523	0.049602	9767	tags=70%, list=27%, signal=51%	FGF19/FGF20/FGF4/FGF8/FGF2/FGF1/FGF16/FGFR4/FGF23/PTPN11/PIK3CA/FGF9/GAB1/GRB2
KEGG_HYPERTROPHIC_CARDIOMYOPATHY_HCM	KEGG_HYPERTROPHIC_CARDIOMYOPATHY_HCM	83	0.445542	1.49029	0.0220913	0.0763523	0.049602	9580	tags=52%, list=26%, signal=38%	CACNG6/CACNG7/CACNG5/SGCG/TNF/ITGA4/MYL2/TGFB2/CACNA2D1/IL6/CACNG1/CACNG8/ITGB8/ITGB3/ITGA2/CACNG3/ITGA6/SGCB/PRKAA2/ITGA5/ITGA11/ITGA2B/SLC8A1/ITGB1/TPM3/DMD/ACTB/ATP2A2/ITGB5/CACNA2D4/TPM1/TGFB1/IGF1/ITGA3/TGFB3/TPM4/ITGB7/CACNG4/ITGAV/CACNG2/CACNA2D3/ITGB4/MYBPC3
ST_INTEGRIN_SIGNALING_PATHWAY	ST_INTEGRIN_SIGNALING_PATHWAY	82	0.440023	1.47108	0.0220913	0.0763523	0.049602	8867	tags=43%, list=24%, signal=32%	CDKN2A/CAV1/RHO/PAK3/ITGA4/EPHB2/MAPK8IP2/ITGA2/WAS/AKT3/ASAP1/ACTN1/ITGA6/ITGA5/ITGA11/FYN/RALA/RAPGEF1/MRAS/MAPK8IP1/CSE1L/SHC1/ACTR3/ROCK1/PKLR/TLN1/ACTR2/PIK3CB/ITGA3/PIK3CA/PAK2/ARHGAP35/ABL1/ILK/ZYX
BIOCARTA_MONOCYTE_PATHWAY	BIOCARTA_MONOCYTE_PATHWAY	11	0.72381	1.62199	0.0220994	0.0763523	0.049602	4861	tags=64%, list=13%, signal=55%	ICAM1/ITGA4/ITGAM/ITGB2/CD44/ITGAL/ITGB1
REACTOME_ENDOSOMAL_VACUOLAR_PATHWAY	REACTOME_ENDOSOMAL_VACUOLAR_PATHWAY	11	0.727075	1.6293	0.0220994	0.0763523	0.049602	5952	tags=64%, list=16%, signal=53%	CTSV/CTSL/HLA-B/HLA-F/B2M/HLA-C/HLA-A
PID_KIT_PATHWAY	PID_KIT_PATHWAY	52	0.501354	1.54107	0.022187	0.0765436	0.0497263	8135	tags=42%, list=22%, signal=33%	STAT1/KITLG/SNAI2/SOCS1/MAP4K1/STAP1/LYN/GRAP2/SH2B3/JAK2/MATK/FER/CBL/PTPRO/SHC1/VAV1/MAP2K1/SPRED1/PTPN11/STAT3/EPO/PIK3CA
PID_SYNDECAN_2_PATHWAY	PID_SYNDECAN_2_PATHWAY	33	0.547411	1.57111	0.0223285	0.0768372	0.049917	5508	tags=33%, list=15%, signal=28%	LAMA3/LAMA1/CSF2/FN1/CXCL8/CAV2/EPHB2/ITGA2/ITGA5/ITGB1/RASA1
BIOCARTA_PROTEASOME_PATHWAY	BIOCARTA_PROTEASOME_PATHWAY	19	0.630039	1.59389	0.0223368	0.0768372	0.049917	13386	tags=95%, list=37%, signal=60%	PSMA6/PSMB7/PSMB5/PSMB2/UBE2A/PSMA7/RPN2/RPN1/PSMA1/PSMA5/PSMA3/PSMA2/UBA1/PSMB4/PSMB6/PSMA4/PSMB1/UBE3A
WP_HEPATITIS_C_AND_HEPATOCELLULAR_CARCINOMA	WP_HEPATITIS_C_AND_HEPATOCELLULAR_CARCINOMA	50	0.507964	1.54999	0.0224	0.0768446	0.0499218	9767	tags=54%, list=27%, signal=40%	UCHL1/FASLG/MYC/HNF1A/IL6/BIRC3/CD44/CXCL8/RRM2/E2F2/BIRC5/TGFBR1/HIF1A/BRCA1/PODXL/LEF1/IL6R/PTPN11/TGFB1/MMP1/STAT3/VAV2/PTGS2/MAPK14/CXCR1/COL4A2/GRB2
BIOCARTA_PTEN_PATHWAY	BIOCARTA_PTEN_PATHWAY	18	0.636188	1.5973	0.0224138	0.0768446	0.0499218	10695	tags=56%, list=29%, signal=39%	EGFR/FASLG/ITGB1/SHC1/PIK3CA/ILK/MAPK1/GRB2/BCAR1/FOXO3
WP_IL2_SIGNALING_PATHWAY	WP_IL2_SIGNALING_PATHWAY	42	0.527066	1.56856	0.0224359	0.0768446	0.0499218	12149	tags=67%, list=33%, signal=45%	IL2RA/MYC/STAT1/IL2RB/LCK/IL2RG/FYN/NMI/CBL/SHC1/MAP2K1/PTPN11/STAT3/SYK/JAK3/SOCS3/GAB2/MAPK1/GRB2/BCL2/CCND2/FOXO3/CRKL/JAK1/RPS6KB1/CISH/RPS6KB2/JUN
WP_OXIDATIVE_DAMAGE	WP_OXIDATIVE_DAMAGE	40	0.517406	1.52131	0.0228385	0.078111	0.0507445	10062	tags=57%, list=28%, signal=42%	C3AR1/C1QC/TNF/C1QB/C1QA/CR2/C5AR1/C1S/C1R/PCNA/C4B/TNFRSF1B/C5/TRAF1/TRAF3/MAP3K1/MAP3K9/BAK1/TRAF2/CDKN1C/BAG4/C2/BCL2
KEGG_P53_SIGNALING_PATHWAY	KEGG_P53_SIGNALING_PATHWAY	68	0.445636	1.44672	0.0229358	0.0782186	0.0508145	6521	tags=32%, list=18%, signal=27%	CDKN2A/CDK6/CCNE2/SERPINE1/FAS/PMAIP1/RRM2/CCNB1/CCNB2/THBS1/CHEK1/GTSE1/SFN/SERPINB5/CDK1/TP73/PERP/TP53AIP1/CCNE1/CD82/CDK4/CDK2
REACTOME_TRANSLOCATION_OF_SLC2A4_GLUT4_TO_THE_PLASMA_MEMBRANE	REACTOME_TRANSLOCATION_OF_SLC2A4_GLUT4_TO_THE_PLASMA_MEMBRANE	72	0.452251	1.47777	0.0229358	0.0782186	0.0508145	6868	tags=28%, list=19%, signal=23%	TUBB2B/TUBB4A/TUBAL3/TUBB6/TUBB2A/TUBB3/TUBA1B/MYO5A/SFN/TUBA1C/PRKAA2/YWHAQ/TUBA1A/TUBA4A/RALA/YWHAH/EXOC5/KIFAP3/YWHAG/ACTB
REACTOME_VISUAL_PHOTOTRANSDUCTION	REACTOME_VISUAL_PHOTOTRANSDUCTION	100	0.417976	1.43393	0.0231214	0.0787386	0.0511523	4755	tags=29%, list=13%, signal=25%	RPE65/SDR9C7/ABCA4/LRP2/LPL/AKR1B10/RLBP1/RHO/DHRS9/RBP1/GRK1/AKR1C1/LRP8/PNLIP/PRKCQ/APOE/RGS9/LRP12/PPEF1/GUCA1A/MYO7A/RDH16/APOA4/GPC5/NMT2/RBP4/GPC6/LDLR/CLPS
KEGG_APOPTOSIS	KEGG_APOPTOSIS	87	0.431937	1.45918	0.0233918	0.0794983	0.0516458	8487	tags=34%, list=23%, signal=27%	FASLG/IL1RAP/NGF/TNF/CSF2RB/NTRK1/BIRC3/FAS/PIK3CD/IL1B/AKT3/PIK3R5/TNFSF10/PIK3CG/IRAK1/IL1A/CAPN2/TNFRSF10A/MAP3K14/ENDOD1/BIRC2/PRKX/CHUK/PIK3CB/IKBKG/TNFRSF10D/PPP3R1/PIK3CA/TRAF2/PRKAR2B
BIOCARTA_ATRBRCA_PATHWAY	BIOCARTA_ATRBRCA_PATHWAY	21	0.601449	1.5597	0.0234114	0.0794983	0.0516458	5193	tags=38%, list=14%, signal=33%	CHEK1/FANCC/BRCA1/FANCA/FANCE/RAD51/FANCG/BRCA2
PID_NFKAPPAB_CANONICAL_PATHWAY	PID_NFKAPPAB_CANONICAL_PATHWAY	22	0.600566	1.57522	0.0234899	0.0795378	0.0516715	7653	tags=50%, list=21%, signal=40%	NOD2/TNF/TNFAIP3/ERC1/RAN/MALT1/CYLD/XPO1/BIRC2/CHUK/IKBKG
WP_EBV_LMP1_SIGNALING	WP_EBV_LMP1_SIGNALING	23	0.601493	1.59043	0.0234899	0.0795378	0.0516715	9178	tags=57%, list=25%, signal=42%	CCL20/CCL5/IFNB1/TNF/CXCL8/IRAK1/MAP3K14/TRAF1/CHUK/IKBKG/PDLIM7/MAP3K3/MAPK1
REACTOME_IRS_MEDIATED_SIGNALLING	REACTOME_IRS_MEDIATED_SIGNALLING	48	0.503198	1.52413	0.0237718	0.0803777	0.0522171	8287	tags=46%, list=23%, signal=35%	FGF5/FGF3/FGF19/FGF20/FGF4/FGF8/FGFR1/FGF2/TRIB3/FGF1/NRAS/KL/FGF16/FGFR4/FGF23/PTPN11/PIK3CB/KRAS/FGF7/PIK3CA/IRS2/FLT3
REACTOME_GAP_JUNCTION_TRAFFICKING_AND_REGULATION	REACTOME_GAP_JUNCTION_TRAFFICKING_AND_REGULATION	51	0.501497	1.53744	0.0238095	0.080391	0.0522257	4815	tags=35%, list=13%, signal=31%	TUBB2B/TUBB4A/TUBAL3/TUBB6/GJB2/TUBB2A/TUBB3/GJD4/GJA3/GJC1/TUBA1B/GJB6/TUBA1C/DNM1/TUBA1A/GJA5/TUBA4A/GJB3
REACTOME_TRANSCRIPTION_OF_E2F_TARGETS_UNDER_NEGATIVE_CONTROL_BY_P107_RBL1_AND_P130_RBL2_IN_COMPLEX_WITH_HDAC1	REACTOME_TRANSCRIPTION_OF_E2F_TARGETS_UNDER_NEGATIVE_CONTROL_BY_P107_RBL1_AND_P130_RBL2_IN_COMPLEX_WITH_HDAC1	16	0.660837	1.62776	0.0238908	0.0805509	0.0523296	5023	tags=44%, list=14%, signal=38%	CCNA2/MYBL2/CDK1/TFDP1/E2F1/RBL1/LIN9
REACTOME_NETRIN_1_SIGNALING	REACTOME_NETRIN_1_SIGNALING	50	0.504677	1.53996	0.024	0.0805916	0.0523561	9100	tags=50%, list=25%, signal=38%	DSCAM/NTN1/RGMA/ABLIM2/SLIT1/TRPC3/PRKCQ/MYO10/MAPK12/UNC5A/UNC5D/SLIT2/NCK1/FYN/ROBO1/TRIO/TRPC1/DCC/PTPN11/TRPC5/NEO1/UNC5C/SIAH2/TRPC4/MAPK14
REACTOME_SIGNALING_BY_FGFR1	REACTOME_SIGNALING_BY_FGFR1	50	0.5047	1.54003	0.024	0.0805916	0.0523561	7649	tags=38%, list=21%, signal=30%	FGF5/FGF3/FGF20/FGF4/FGF8/FGFR1/FGF2/ANOS1/FLRT2/FGF1/NRAS/KL/CBL/FGFRL1/SHC1/FGF23/SPRED1/PTPN11/KRAS
REACTOME_GABA_B_RECEPTOR_ACTIVATION	REACTOME_GABA_B_RECEPTOR_ACTIVATION	43	0.516789	1.54506	0.0240385	0.0805916	0.0523561	7659	tags=44%, list=21%, signal=35%	GNG4/KCNJ12/ADCY7/GNB4/KCNJ4/GNG2/ADCY3/KCNJ10/KCNJ6/GNGT2/KCNJ5/ADCY9/KCNJ2/GNG12/GNG10/KCNJ3/ADCY8/GNAI3/GNG3
REACTOME_SIGNALING_BY_SCF_KIT	REACTOME_SIGNALING_BY_SCF_KIT	43	0.516596	1.54448	0.0240385	0.0805916	0.0523561	8460	tags=51%, list=23%, signal=39%	MMP9/STAT1/KITLG/SOCS1/LCK/LYN/GRAP2/CHEK1/SH2B3/JAK2/NRAS/FYN/FER/CBL/GRAP/VAV1/PTPN11/KRAS/YES1/STAT3/PIK3CA/SOCS6
REACTOME_HIV_LIFE_CYCLE	REACTOME_HIV_LIFE_CYCLE	149	0.381301	1.36629	0.0241611	0.0807698	0.0524718	12890	tags=54%, list=35%, signal=35%	CCR5/TAF4B/PSIP1/ELOA2/NUP155/NMT2/CD4/FEN1/HMGA1/NUP188/NUP153/NUP205/SSRP1/NUP160/RAN/NUP210/SUPT16H/NCBP1/TAF5/NDC1/SEH1L/NUP107/CCNK/XPO1/NUP58/CXCR4/XRCC4/TAF13/GTF2H3/UBAP1/RNGTT/MNAT1/NUP93/TAF3/TAF2/GTF2E1/GTF2H1/NUP37/RANBP1/POLR2D/NUP98/TAF9/TAF6/NELFB/RNMT/CHMP5/NUP54/TBP/NUP133/NUP214/FURIN/NUP88/GTF2H2/GTF2F2/NUP62/RCC1/KPNA1/GTF2A1/RANBP2/NUP85/TCEA1/TSG101/CDK7/NUP35/RAE1/ERCC3/ELO…
WP_REGULATION_OF_WNTBCATENIN_SIGNALING_BY_SMALL_MOLECULE_COMPOUNDS	WP_REGULATION_OF_WNTBCATENIN_SIGNALING_BY_SMALL_MOLECULE_COMPOUNDS	17	0.643335	1.59517	0.0241796	0.0807698	0.0524718	10676	tags=71%, list=29%, signal=50%	MBOAT1/WNT1/FZD8/CSNK1A1/LEF1/TCF4/DKK3/LRP1/DVL2/CTNNB1/FZD7/APC
KEGG_NUCLEOTIDE_EXCISION_REPAIR	KEGG_NUCLEOTIDE_EXCISION_REPAIR	44	0.508848	1.52655	0.0241935	0.0807698	0.0524718	12228	tags=64%, list=34%, signal=42%	RFC3/RFC4/POLE2/POLE3/PCNA/POLD1/POLD2/RAD23B/RPA1/RPA3/RFC1/RFC2/GTF2H3/POLD3/MNAT1/ERCC4/GTF2H1/CUL4A/GTF2H2/POLE/RFC5/ERCC8/RAD23A/CDK7/ERCC3/DDB1/CUL4B/RPA2
WP_NCRNAS_INVOLVED_IN_WNT_SIGNALING_IN_HEPATOCELLULAR_CARCINOMA	WP_NCRNAS_INVOLVED_IN_WNT_SIGNALING_IN_HEPATOCELLULAR_CARCINOMA	86	0.433438	1.46297	0.0248538	0.0828576	0.0538282	10676	tags=56%, list=29%, signal=40%	WIF1/WNT11/SFRP5/MYC/WNT3A/SOST/WNT10B/SOX7/FZD9/TCF7L1/SFRP1/PLAU/NOTUM/ROR2/WNT5B/CSNK2A3/EZH2/WNT7A/ROR1/WNT1/FZD8/WNT16/FOSL1/MTDH/KLF4/CSNK1A1/LEF1/TCF7/CCND3/FZD6/SENP2/SERPINF1/FZD10/CSNK1A1L/DKK2/DVL2/CTNNB1/WNT2/CTBP2/SFRP2/FZD7/PORCN/CTNNBIP1/WNT2B/WNT4/FZD2/CCND2/APC
REACTOME_DNA_DAMAGE_TELOMERE_STRESS_INDUCED_SENESCENCE	REACTOME_DNA_DAMAGE_TELOMERE_STRESS_INDUCED_SENESCENCE	80	0.437871	1.45606	0.0252976	0.0842191	0.0547127	8362	tags=36%, list=23%, signal=28%	CCNA1/HMGA2/CCNE2/H4C15/CCNA2/H4C14/LMNB1/H2BC17/H2BC11/H2AB1/HMGA1/H2BS1/H2BC12/H1-5/H4C8/CCNE1/H2BC14/H4C12/H4C9/H2AC7/H2AZ1/CDK2/H2AZ2/H2AC4/H2AC6/H1-1/H1-0/TINF2/H4C3
KEGG_PRION_DISEASES	KEGG_PRION_DISEASES	35	0.54174	1.57568	0.0255183	0.0848351	0.0551129	7236	tags=49%, list=20%, signal=39%	CCL5/NCAM2/C1QC/C1QB/IL6/PRNP/C1QA/IL1B/IL1A/FYN/HSPA5/C5/STIP1/MAP2K1/PRKX/NCAM1/ELK1
WP_ATM_SIGNALING_NETWORK_IN_DEVELOPMENT_AND_DISEASE	WP_ATM_SIGNALING_NETWORK_IN_DEVELOPMENT_AND_DISEASE	45	0.508061	1.5198	0.0261011	0.086544	0.056223	11119	tags=56%, list=30%, signal=39%	RASGRF1/CDK5R1/BUB1/PRKDC/CHEK1/AURKB/CDK1/SMC1A/MDC1/RBBP8/LBR/G6PD/RIF1/HDAC4/IKBKG/RNF20/RNF8/PTPA/RNF168/PPP5C/H2AX/NFKB1/RNF40/MTOR/PPM1D
REACTOME_ANCHORING_FIBRIL_FORMATION	REACTOME_ANCHORING_FIBRIL_FORMATION	15	0.678183	1.63326	0.026178	0.086544	0.056223	7543	tags=73%, list=21%, signal=58%	LAMA3/TLL1/LAMC2/TLL2/COL4A4/BMP1/COL7A1/COL1A2/COL4A3/COL1A1/LAMB3
REACTOME_MISMATCH_REPAIR	REACTOME_MISMATCH_REPAIR	15	0.678756	1.63464	0.026178	0.086544	0.056223	6995	tags=60%, list=19%, signal=49%	EXO1/MSH6/MSH2/PCNA/POLD1/POLD2/RPA1/RPA3/POLD3
REACTOME_NUCLEOTIDE_LIKE_PURINERGIC_RECEPTORS	REACTOME_NUCLEOTIDE_LIKE_PURINERGIC_RECEPTORS	15	0.670454	1.61465	0.026178	0.086544	0.056223	5997	tags=60%, list=16%, signal=50%	P2RY12/P2RY13/P2RY6/P2RY1/P2RY10/ADORA1/ADORA2B/LPAR4/ADORA2A
REACTOME_SELECTIVE_AUTOPHAGY	REACTOME_SELECTIVE_AUTOPHAGY	81	0.434657	1.4498	0.0264317	0.0872172	0.0566604	6434	tags=23%, list=18%, signal=19%	TUBB2B/TUBB4A/TUBAL3/TUBB6/TUBB2A/TUBB3/CFTR/TUBA1B/TUBA1C/PRKAA2/TUBA1A/HSPA8/TUBA4A/TOMM5/ARL13B/PLIN2/PLIN3/VIM/PGAM5
REACTOME_BILE_ACID_AND_BILE_SALT_METABOLISM	REACTOME_BILE_ACID_AND_BILE_SALT_METABOLISM	43	-0.455362	-1.49376	0.026455	0.0872172	0.0566604	4883	tags=33%, list=13%, signal=28%	AKR1D1/CYP7A1/SLC27A2/AKR1C4/AKR1C2/OSBPL7/NR1H4/AMACR/ABCC3/SLC10A2/ALB/FABP6/BAAT/SLC10A1
REACTOME_EARLY_PHASE_OF_HIV_LIFE_CYCLE	REACTOME_EARLY_PHASE_OF_HIV_LIFE_CYCLE	14	0.689969	1.63566	0.0265487	0.0874047	0.0567822	6746	tags=50%, list=18%, signal=41%	CCR5/PSIP1/CD4/FEN1/HMGA1/CXCR4/XRCC4
REACTOME_NEF_MEDIATES_DOWN_MODULATION_OF_CELL_SURFACE_RECEPTORS_BY_RECRUITING_THEM_TO_CLATHRIN_ADAPTERS	REACTOME_NEF_MEDIATES_DOWN_MODULATION_OF_CELL_SURFACE_RECEPTORS_BY_RECRUITING_THEM_TO_CLATHRIN_ADAPTERS	21	0.594609	1.54197	0.0267559	0.0878435	0.0570672	5952	tags=33%, list=16%, signal=28%	CD8B/LCK/CD28/AP1S2/CD4/B2M/HLA-A
REACTOME_NEGATIVE_REGULATION_OF_MET_ACTIVITY	REACTOME_NEGATIVE_REGULATION_OF_MET_ACTIVITY	21	0.592328	1.53605	0.0267559	0.0878435	0.0570672	9767	tags=52%, list=27%, signal=38%	SH3GL3/LRIG1/PTPRJ/MET/HGF/SH3KBP1/CBL/PTPN1/STAM/PTPN2/GRB2
REACTOME_TELOMERE_EXTENSION_BY_TELOMERASE	REACTOME_TELOMERE_EXTENSION_BY_TELOMERASE	23	0.597377	1.57954	0.0268456	0.0880167	0.0571797	9201	tags=43%, list=25%, signal=33%	CCNA1/CCNA2/RUVBL1/DKC1/TERT/CDK2/PIF1/TINF2/PPP6C/RTEL1
REACTOME_SIGNALING_BY_NOTCH3	REACTOME_SIGNALING_BY_NOTCH3	49	0.499385	1.51901	0.0271132	0.0887716	0.0576702	6677	tags=33%, list=18%, signal=27%	FABP7/EGFR/STAT1/DLGAP5/IKZF1/MAMLD1/EGF/DLL1/NEURL1B/PTCRA/NEURL1/PLXND1/JAG1/YBX1/JAG2/HEY1
PID_AVB3_OPN_PATHWAY	PID_AVB3_OPN_PATHWAY	31	0.539217	1.52411	0.0272	0.0889331	0.0577751	9178	tags=48%, list=25%, signal=36%	SPP1/MMP9/CD44/ITGB3/PLAU/MAP3K14/MAP3K1/CHUK/PIP5K1A/GSN/PIK3CA/SYK/ILK/ITGAV/MAPK1
PID_FRA_PATHWAY	PID_FRA_PATHWAY	37	0.519394	1.52403	0.0272873	0.0890174	0.0578299	7884	tags=51%, list=22%, signal=40%	LAMA3/CDKN2A/MMP9/IL6/CCNA2/CXCL8/PLAUR/PLAU/THBD/LIF/FOSL1/NFATC1/COL1A2/MGP/NFATC2/CCL2/MMP1/GJA1/NFATC3
KEGG_PANTOTHENATE_AND_COA_BIOSYNTHESIS	KEGG_PANTOTHENATE_AND_COA_BIOSYNTHESIS	16	0.646564	1.5926	0.0273038	0.0890174	0.0578299	3664	tags=38%, list=10%, signal=34%	VNN1/DPYD/BCAT1/VNN2/ENPP1/ENPP3
REACTOME_OPIOID_SIGNALLING	REACTOME_OPIOID_SIGNALLING	90	0.418517	1.42409	0.0273381	0.0890174	0.0578299	11595	tags=51%, list=32%, signal=35%	GNG4/POMC/PRKCG/ADCY7/CAMK2B/GNB4/CAMK4/GNAO1/GNG2/GNAZ/KPNA2/ADCY3/ITPR3/PDE4B/GNGT2/CAMK2A/ITPR2/PDYN/ADCY9/PLCB4/GNG12/PRKX/GNG10/ADCY8/GNAI3/GNG3/PPP3R1/PRKAR2B/CAMK2D/PPP2R5D/GNAI1/MAPK1/CAMKK2/GNGT1/PPP2CB/GNB3/GNB1/PRKAR1B/PRKAR2A/GNG8/GNG11/CREB1/PPP3CA/PPP3CB/PPP2R1B/PPP2CA
WP_MFAP5_EFFECT_ON_PERMEABILITY_AND_MOTILITY_OF_ENDOTHELIAL_CELLS_VIA_CYTOSKELETON_REARRANGEMENT	WP_MFAP5_EFFECT_ON_PERMEABILITY_AND_MOTILITY_OF_ENDOTHELIAL_CELLS_VIA_CYTOSKELETON_REARRANGEMENT	18	0.620822	1.55872	0.0275862	0.0894591	0.0581168	3537	tags=28%, list=10%, signal=25%	MYL2/MFAP5/PRKCQ/ITGB3/ACTN1
PID_TCR_CALCIUM_PATHWAY	PID_TCR_CALCIUM_PATHWAY	28	0.546119	1.51069	0.0275974	0.0894591	0.0581168	8716	tags=50%, list=24%, signal=38%	IFNG/CSF2/FASLG/IL2RA/AKAP5/BATF3/FOSL1/NFATC1/NFATC2/CD40LG/NFATC3/RCAN1/PPP3R1/PTGS2
REACTOME_INTERLEUKIN_27_SIGNALING	REACTOME_INTERLEUKIN_27_SIGNALING	11	0.705785	1.58159	0.0276243	0.0894591	0.0581168	8615	tags=82%, list=24%, signal=63%	STAT1/IL27/IL27RA/EBI3/JAK2/CRLF1/IL6ST/STAT3/CANX
REACTOME_REMOVAL_OF_THE_FLAP_INTERMEDIATE_FROM_THE_C_STRAND	REACTOME_REMOVAL_OF_THE_FLAP_INTERMEDIATE_FROM_THE_C_STRAND	11	0.711124	1.59356	0.0276243	0.0894591	0.0581168	6995	tags=73%, list=19%, signal=59%	FEN1/PCNA/POLD1/DNA2/POLD2/RPA1/RPA3/POLD3
WP_PATHWAYS_IN_CLEAR_CELL_RENAL_CELL_CARCINOMA	WP_PATHWAYS_IN_CLEAR_CELL_RENAL_CELL_CARCINOMA	85	0.423316	1.42632	0.0277778	0.0898337	0.0583602	9894	tags=48%, list=27%, signal=35%	EGFR/ME1/PGBD5/TGFB2/TOX2/HK3/PSAT1/PSPH/PLOD2/LDHA/RAPGEF5/PHGDH/ENPP3/PFKP/SDS/HIF1A/CDH13/ENO1/PGM1/PGK1/CAMK1/KCNJ2/SHMT2/KSR1/PDGFRB/PKLR/PFKM/SLC2A1/TGFB1/HK2/STAT3/TGFB3/TPI1/PDGFB/SHMT1/ACLY/ENO3/MDH1/RHEB/GPI/ENO2
REACTOME_ACETYLCHOLINE_BINDING_AND_DOWNSTREAM_EVENTS	REACTOME_ACETYLCHOLINE_BINDING_AND_DOWNSTREAM_EVENTS	14	0.68628	1.62691	0.0283186	0.0914055	0.0593813	6833	tags=64%, list=19%, signal=52%	CHRNA9/CHRND/CHRNB2/CHRNB3/CHRNA1/CHRNB4/CHRNA3/CHRNG/CHRNA6
PID_CONE_PATHWAY	PID_CONE_PATHWAY	23	0.589312	1.55822	0.0285235	0.0914055	0.0593813	3512	tags=26%, list=10%, signal=24%	RPE65/PDE6H/GRK1/RGS9/GUCA1A/GNGT2
REACTOME_APOPTOTIC_EXECUTION_PHASE	REACTOME_APOPTOTIC_EXECUTION_PHASE	52	0.492843	1.51491	0.0285261	0.0914055	0.0593813	8187	tags=38%, list=22%, signal=30%	DSG1/DSG3/DSP/CLSPN/PKP1/PRKCQ/LMNB1/HMGB2/H1-5/DSG2/VIM/BIRC2/ROCK1/KPNB1/H1-1/SPTAN1/GSN/STK26/H1-0/PAK2
REACTOME_G_ALPHA_Z_SIGNALLING_EVENTS	REACTOME_G_ALPHA_Z_SIGNALLING_EVENTS	48	0.497406	1.50659	0.0285261	0.0914055	0.0593813	3512	tags=25%, list=10%, signal=23%	GNG4/RGS20/PRKCG/ADCY7/GNB4/RGS4/PRKCQ/GNG2/RGSL1/GNAZ/ADCY3/GNGT2
WP_DIFFERENTIATION_PATHWAY	WP_DIFFERENTIATION_PATHWAY	48	0.499774	1.51376	0.0285261	0.0914055	0.0593813	8028	tags=56%, list=22%, signal=44%	NOG/FGF4/NT5E/FST/FGF8/WNT3A/INHBA/IL6/KITLG/FGF2/CSF1R/IL11/EGF/CSF1/GDF5/FGF1/WNT1/HGF/LEFTY1/ALK/IL6R/CNTF/TGFB1/IGF1/TGFB3/PDGFB/EPO
WP_LNCRNA_INVOLVEMENT_IN_CANONICAL_WNT_SIGNALING_AND_COLORECTAL_CANCER	WP_LNCRNA_INVOLVEMENT_IN_CANONICAL_WNT_SIGNALING_AND_COLORECTAL_CANCER	96	0.417453	1.43068	0.0285307	0.0914055	0.0593813	10676	tags=54%, list=29%, signal=38%	WIF1/WNT11/SFRP5/MYC/WNT3A/CDK6/SOST/WNT10B/FZD9/TCF7L1/SFRP1/PLAU/NOTUM/ROR2/WNT5B/APC2/CSNK2A3/TFAP2A/EZH2/WNT7A/ROR1/WNT1/FZD8/WNT16/FOSL1/RUVBL1/CSNK1A1/LEF1/TCF7/CCND3/FZD6/SENP2/SERPINF1/FZD10/HNRNPU/CSNK1A1L/HNRNPK/DKK2/DVL2/CTNNB1/WNT2/CDK8/CTBP2/SFRP2/FZD7/PORCN/CTNNBIP1/WNT2B/WNT4/FZD2/CCND2/APC
BIOCARTA_CHREBP_PATHWAY	BIOCARTA_CHREBP_PATHWAY	19	-0.568959	-1.54154	0.0285714	0.0914055	0.0593813	827	tags=16%, list=2%, signal=15%	ACSM1/ACSBG1/PRKAG3
SIG_INSULIN_RECEPTOR_PATHWAY_IN_CARDIAC_MYOCYTES	SIG_INSULIN_RECEPTOR_PATHWAY_IN_CARDIAC_MYOCYTES	51	0.493504	1.51293	0.0285714	0.0914055	0.0593813	9810	tags=43%, list=27%, signal=32%	CDKN2A/PIK3CD/IGFBP1/F2RL2/AKT3/SFN/CYTH3/YWHAQ/YWHAH/CBL/SHC1/NPY4R/YWHAG/PTPN1/CAP1/PIK3CA/IRS2/IRS4/MAPK1/RPS6KA3/GRB2/YWHAZ
WP_SEROTONIN_RECEPTOR_2_AND_ELKSRFGATA4_SIGNALING	WP_SEROTONIN_RECEPTOR_2_AND_ELKSRFGATA4_SIGNALING	20	0.605238	1.54921	0.0287648	0.0919005	0.0597028	10292	tags=55%, list=28%, signal=40%	RASGRF1/GATA4/RASGRP1/NRAS/MAP2K1/ELK1/KRAS/HTR2A/MAPK1/GNAQ/MAPKAPK2
REACTOME_APOPTOTIC_CLEAVAGE_OF_CELLULAR_PROTEINS	REACTOME_APOPTOTIC_CLEAVAGE_OF_CELLULAR_PROTEINS	38	0.522304	1.52628	0.0291262	0.0929302	0.0603718	2782	tags=18%, list=8%, signal=17%	DSG1/DSG3/DSP/CLSPN/PKP1/PRKCQ/LMNB1
REACTOME_DUAL_INCISION_IN_GG_NER	REACTOME_DUAL_INCISION_IN_GG_NER	41	0.518048	1.53283	0.0292208	0.093107	0.0604866	10270	tags=56%, list=28%, signal=40%	RFC3/RFC4/POLE2/POLE3/PCNA/POLD1/POLD2/RPA1/RPA3/PARP1/RFC1/RFC2/GTF2H3/POLD3/ERCC4/GTF2H1/CHD1L/PARP2/CUL4A/POLK/GTF2H2/POLE/RFC5
REACTOME_PROCESSING_OF_CAPPED_INTRON_CONTAINING_PRE_MRNA	REACTOME_PROCESSING_OF_CAPPED_INTRON_CONTAINING_PRE_MRNA	242	0.344367	1.30767	0.0294118	0.09359	0.0608005	12958	tags=52%, list=36%, signal=34%	ELAVL2/LUZP4/NUP155/NUP188/HSPA8/PRPF4/NUP153/NUP205/NUP160/NUP210/NXF2B/NCBP1/PPIL1/NDC1/SEH1L/NUP107/YBX1/ALYREF/NUP58/GLE1/CSTF2/CPSF2/RBM17/CLP1/HNRNPR/EIF4A3/SF3B3/NUP93/TRA2B/SNRNP40/WBP11/SNRNP27/NUP37/POLR2D/NUDT21/NUP98/DHX9/USP39/SNRPD1/SNW1/CDC5L/SF3A3/HNRNPC/PHF5A/HNRNPU/EIF4E/PCBP1/NUP54/HNRNPM/DDX46/HNRNPK/NUP133/PPIH/SNRNP200/SNRPB/NUP214/SNRPC/UPF3B/PRPF19/CWC27/HNRNPUL1/SNRPG/NUP…
REACTOME_CARDIAC_CONDUCTION	REACTOME_CARDIAC_CONDUCTION	137	0.383399	1.35839	0.0294906	0.0937155	0.060882	6940	tags=35%, list=19%, signal=28%	CACNG6/NKX2-5/KCNK16/KCNJ12/CACNG7/CAMK2B/RYR1/GATA4/KCNK2/ATP1A3/KCNJ4/CACNA2D1/SCN3B/SCN4A/TRDN/KCNE1/CACNG8/SLN/KCNK13/ITPR3/NOS1/KCNIP3/ATP2B2/HIPK2/SCN2B/CAMK2A/CACNG3/SCN8A/SCN9A/KCNIP1/ITPR2/FGF11/SLC8A1/KCNK12/ATP1A1/SCN1A/ATP1B3/ABCC9/SCN2A/CLIC2/KCNJ11/SCN10A/KCNJ2/NPR1/WWTR1/ORAI1/TRPC1/ATP2A2
REACTOME_RECRUITMENT_OF_MITOTIC_CENTROSOME_PROTEINS_AND_COMPLEXES	REACTOME_RECRUITMENT_OF_MITOTIC_CENTROSOME_PROTEINS_AND_COMPLEXES	80	0.432602	1.43854	0.0297619	0.0944068	0.0613311	11223	tags=54%, list=31%, signal=37%	TUBB4A/PLK1/NDE1/NEK2/CDK1/CKAP5/PLK4/TUBA1A/HAUS6/CEP72/TUBA4A/CDK5RAP2/NEDD1/TUBGCP3/HAUS2/HAUS1/CEP78/DCTN1/YWHAG/MZT1/TUBB/NINL/ALMS1/ODF2/HAUS4/CCP110/CEP76/PRKAR2B/NME7/CENPJ/DCTN3/TUBG1/CNTRL/PAFAH1B1/MAPRE1/HAUS5/HSP90AA1/CEP152/PCNT/CEP57/CEP135/CLASP1/TUBGCP5
KEGG_NON_SMALL_CELL_LUNG_CANCER	KEGG_NON_SMALL_CELL_LUNG_CANCER	54	0.480846	1.49081	0.0298273	0.0944068	0.0613311	8135	tags=41%, list=22%, signal=32%	CDKN2A/PRKCG/EGFR/CDK6/PIK3CD/TGFA/EGF/E2F3/E2F2/AKT3/PIK3R5/RXRG/PIK3CG/NRAS/E2F1/RARB/CDK4/MAP2K1/PIK3CB/KRAS/PRKCB/PIK3CA
REACTOME_SIGNALING_BY_TYPE_1_INSULIN_LIKE_GROWTH_FACTOR_1_RECEPTOR_IGF1R_	REACTOME_SIGNALING_BY_TYPE_1_INSULIN_LIKE_GROWTH_FACTOR_1_RECEPTOR_IGF1R_	54	0.481606	1.49316	0.0298273	0.0944068	0.0613311	9767	tags=57%, list=27%, signal=42%	FGF5/FGF3/FGF19/FGF20/FGF4/FGF8/FGFR1/CILP/FGF2/TRIB3/FGF1/NRAS/KL/FGF16/SHC1/FGFR4/FGF23/PTPN11/PIK3CB/IGF1/KRAS/FGF7/PIK3CA/IRS2/FLT3/IRS4/IGF1R/GAB2/FGF9/GAB1/GRB2
BIOCARTA_CASPASE_PATHWAY	BIOCARTA_CASPASE_PATHWAY	22	0.587799	1.54174	0.0302013	0.0953368	0.0619352	7803	tags=41%, list=21%, signal=32%	PRF1/GZMB/BIRC3/LMNB1/CASP1/LMNB2/PARP1/BIRC2/CASP4
REACTOME_NUCLEOTIDE_SALVAGE	REACTOME_NUCLEOTIDE_SALVAGE	23	0.583833	1.54373	0.0302013	0.0953368	0.0619352	8540	tags=52%, list=23%, signal=40%	CDA/TYMP/ADA/UCK2/TK1/PNP/GMPR/DCK/HPRT1/ADK/AMPD3/UPP1
PID_GLYPICAN_1PATHWAY	PID_GLYPICAN_1PATHWAY	27	0.548935	1.51446	0.0304	0.0958366	0.0622599	4676	tags=48%, list=13%, signal=42%	LAMA1/NRG1/HCK/TGFB2/PRNP/FGFR1/FGF2/LCK/LYN/TGFBR1/BLK/SLIT2/FYN
PID_A6B1_A6B4_INTEGRIN_PATHWAY	PID_A6B1_A6B4_INTEGRIN_PATHWAY	46	0.501989	1.50929	0.0305466	0.0958954	0.0622982	4882	tags=30%, list=13%, signal=26%	LAMA3/LAMA1/EGFR/LAMC2/COL17A1/EGF/RXRG/MET/SFN/ITGA6/YWHAQ/IL1A/ITGB1/YWHAH
SIG_BCR_SIGNALING_PATHWAY	SIG_BCR_SIGNALING_PATHWAY	46	0.495032	1.48837	0.0305466	0.0958954	0.0622982	10062	tags=46%, list=28%, signal=33%	PTPRC/CR2/BTK/PIK3CD/MAP4K1/ITPR3/AKT3/LYN/CD19/ITPR2/NFATC1/CD22/SHC1/NFATC2/VAV1/PIK3CA/SYK/MAPK1/BCR/GRB2/BCL2
REACTOME_VIRAL_MESSENGER_RNA_SYNTHESIS	REACTOME_VIRAL_MESSENGER_RNA_SYNTHESIS	44	0.504376	1.51313	0.0306452	0.0958954	0.0622982	13604	tags=70%, list=37%, signal=44%	NUP155/NUP188/NUP153/NUP205/NUP160/NUP210/NDC1/SEH1L/NUP107/NUP58/NUP93/NUP37/POLR2D/NUP98/NUP54/NUP133/NUP214/NUP88/GTF2F2/NUP62/RANBP2/NUP85/NUP35/RAE1/POLR2B/POLR2K/POLR2G/NUP50/POM121/POLR2C/TPR
REACTOME_CASPASE_ACTIVATION_VIA_DEATH_RECEPTORS_IN_THE_PRESENCE_OF_LIGAND	REACTOME_CASPASE_ACTIVATION_VIA_DEATH_RECEPTORS_IN_THE_PRESENCE_OF_LIGAND	16	0.639537	1.57529	0.0307167	0.0958954	0.0622982	5943	tags=44%, list=16%, signal=37%	FASLG/FAS/CD14/TICAM2/TNFSF10/LY96/TNFRSF10A
REACTOME_SEMA3A_PAK_DEPENDENT_AXON_REPULSION	REACTOME_SEMA3A_PAK_DEPENDENT_AXON_REPULSION	16	0.636483	1.56777	0.0307167	0.0958954	0.0622982	10198	tags=62%, list=28%, signal=45%	PAK3/NRP1/SEMA3A/PLXNA4/FYN/LIMK1/PAK2/HSP90AB1/PLXNA1/HSP90AA1
WP_PROLACTIN_SIGNALING_PATHWAY	WP_PROLACTIN_SIGNALING_PATHWAY	76	0.43332	1.41902	0.030722	0.0958954	0.0622982	11072	tags=49%, list=30%, signal=34%	PRL/MYC/SIRPA/STAT1/SOCS1/ZAP70/IRF1/PIK3CG/JAK2/FYN/ITGB1/FLNA/CBL/SHC1/YWHAG/PTPN1/VAV1/MAP2K1/PTPN11/ELK1/PIK3CB/STAT3/PIK3CA/IRS2/VAV2/SOCS3/GAB2/MAPK14/MAPK1/EIF4EBP1/GRB2/YWHAZ/NFKB1/PRLR/JAK1/MAPK9/MTOR
REACTOME_FGFR2C_LIGAND_BINDING_AND_ACTIVATION	REACTOME_FGFR2C_LIGAND_BINDING_AND_ACTIVATION	13	0.690582	1.61327	0.0307414	0.0958954	0.0622982	6163	tags=62%, list=17%, signal=51%	FGF5/FGF20/FGF4/FGF8/FGF2/FGF1/FGF16/FGF23
REACTOME_FGFRL1_MODULATION_OF_FGFR1_SIGNALING	REACTOME_FGFRL1_MODULATION_OF_FGFR1_SIGNALING	13	0.689417	1.61055	0.0307414	0.0958954	0.0622982	2072	tags=38%, list=6%, signal=36%	FGF5/FGF3/FGF4/FGF8/FGF2
WP_FIBRIN_COMPLEMENT_RECEPTOR_3_SIGNALING_PATHWAY	WP_FIBRIN_COMPLEMENT_RECEPTOR_3_SIGNALING_PATHWAY	41	0.51535	1.52484	0.0308442	0.0960899	0.0624245	4729	tags=32%, list=13%, signal=28%	CXCL10/IFNB1/TNF/ITGAM/IL6/CXCL3/ITGB2/TYROBP/CD14/TICAM2/IRAK1/LBP/LY96
SA_CASPASE_CASCADE	SA_CASPASE_CASCADE	19	0.607174	1.53605	0.0309278	0.0960986	0.0624302	2193	tags=26%, list=6%, signal=25%	PRF1/FASLG/GZMB/BIRC3/FAS
WP_SMALL_LIGAND_GPCRS	WP_SMALL_LIGAND_GPCRS	19	0.609382	1.54163	0.0309278	0.0960986	0.0624302	5924	tags=47%, list=16%, signal=40%	GPR50/PTGDR/CNR1/PTGER3/MTNR1A/PTAFR/CNR2/S1PR3/PTGFR
REACTOME_INTEGRATION_OF_ENERGY_METABOLISM	REACTOME_INTEGRATION_OF_ENERGY_METABOLISM	108	0.396486	1.3726	0.0309859	0.0961534	0.0624658	7659	tags=31%, list=21%, signal=24%	ADIPOQ/GNG4/CACNA1E/GCG/KCNC2/ADCY7/GNB4/STXBP1/CYSLTR2/GNG2/AKAP5/ADCY3/ITPR3/FFAR1/GNGT2/SNAP25/PRKAA2/SYT5/ITPR2/KCNG2/ADIPOR2/ADCY9/KCNJ11/KCNB1/GNG12/ABCC8/PKLR/CD36/GNG10/ADCY8/SLC2A1/IQGAP1/GNG3
WP_PYRIMIDINE_METABOLISM_AND_RELATED_DISEASES	WP_PYRIMIDINE_METABOLISM_AND_RELATED_DISEASES	17	0.625301	1.55045	0.0310881	0.0963447	0.06259	6198	tags=41%, list=17%, signal=34%	TYMP/DPYD/TYMS/RRM2/RRM1/CAD/CPS1
WP_PROXIMAL_TUBULE_TRANSPORT	WP_PROXIMAL_TUBULE_TRANSPORT	57	0.471999	1.48432	0.0311526	0.0964191	0.0626383	4938	tags=26%, list=14%, signal=23%	SLC47A2/CA2/SLC47A1/SLC5A1/SLC5A8/SLC22A2/ABCC2/SLC7A7/ATP6V0D2/SLC6A18/SLC22A11/SLC6A20/ABCG2/SLC3A2/ATP1A1
PID_INTEGRIN4_PATHWAY	PID_INTEGRIN4_PATHWAY	11	0.699292	1.56705	0.0313076	0.0967725	0.0628679	3745	tags=36%, list=10%, signal=33%	LAMA3/LAMA1/LAMC2/ITGA6
REACTOME_INTRINSIC_PATHWAY_FOR_APOPTOSIS	REACTOME_INTRINSIC_PATHWAY_FOR_APOPTOSIS	53	0.483107	1.48964	0.0316456	0.0976151	0.0634153	11497	tags=53%, list=32%, signal=36%	CDKN2A/GZMB/PMAIP1/AKT3/SFN/YWHAQ/TFDP1/E2F1/TP73/YWHAH/BCL2L11/YWHAG/UACA/AVEN/STAT3/BAK1/PPP3R1/MAPK1/C1QBP/YWHAZ/APIP/BCL2/TP53BP2/TP63/CASP7/DIABLO/APAF1/CYCS
REACTOME_MITOCHONDRIAL_FATTY_ACID_BETA_OXIDATION	REACTOME_MITOCHONDRIAL_FATTY_ACID_BETA_OXIDATION	37	-0.46161	-1.46501	0.0316623	0.0976151	0.0634153	10398	tags=57%, list=28%, signal=41%	MCAT/PCTP/PCCA/MMAA/ACAD11/HADHB/DBI/HADH/ECHS1/ACAD10/THEM4/ECI1/ACADS/ACOT12/ACADVL/DECR1/ACOT11/ACSM3/ACADL/ACSF2/ACSM6
REACTOME_SUMOYLATION_OF_RNA_BINDING_PROTEINS	REACTOME_SUMOYLATION_OF_RNA_BINDING_PROTEINS	47	0.494735	1.49748	0.031746	0.0976489	0.0634373	11267	tags=57%, list=31%, signal=40%	CBX2/NUP155/NUP188/NUP153/NUP205/NUP160/NUP210/NDC1/SEH1L/NUP107/NUP58/NUP93/NUP37/NUP98/HNRNPC/NUP54/HNRNPK/NUP133/NUP214/NUP88/PHC2/NUP62/NOP58/RANBP2/NUP85/NUP35/RAE1
REACTOME_CTLA4_INHIBITORY_SIGNALING	REACTOME_CTLA4_INHIBITORY_SIGNALING	21	0.571357	1.48167	0.0317726	0.0976489	0.0634373	8857	tags=52%, list=24%, signal=40%	CD80/CD86/CTLA4/LCK/AKT3/LYN/FYN/PTPN11/YES1/PPP2R5E/PPP2R5D
REACTOME_RHO_GTPASES_ACTIVATE_WASPS_AND_WAVES	REACTOME_RHO_GTPASES_ACTIVATE_WASPS_AND_WAVES	36	0.527002	1.53994	0.0317965	0.0976489	0.0634373	11243	tags=58%, list=31%, signal=40%	NCKAP1L/BTK/WASF1/WIPF3/WAS/WIPF1/NCK1/ACTR3/WASF2/ACTB/ARPC1B/WASF3/ACTR2/BAIAP2/ABL1/MAPK1/GRB2/NCKAP1/ARPC1A/ABI1/CYFIP1
REACTOME_TERMINATION_OF_TRANSLESION_DNA_SYNTHESIS	REACTOME_TERMINATION_OF_TRANSLESION_DNA_SYNTHESIS	32	0.533264	1.51975	0.0319489	0.0979903	0.0636591	10270	tags=66%, list=28%, signal=47%	UBE2L6/RFC3/RFC4/POLE2/POLE3/PCNA/PCLAF/POLD1/POLD2/RPA1/RPA3/RFC1/RFC2/POLD3/USP43/USP10/POLK/ISG15/POLH/POLE/RFC5
WP_PHOTODYNAMIC_THERAPYINDUCED_AP1_SURVIVAL_SIGNALING	WP_PHOTODYNAMIC_THERAPYINDUCED_AP1_SURVIVAL_SIGNALING	50	0.491667	1.50026	0.032	0.0980206	0.0636788	8253	tags=36%, list=23%, signal=28%	IFNG/CDKN2A/EGFR/FASLG/TNF/IL6/CCNA2/FAS/MAPK12/TNFSF10/CCNE1/BCL2L11/MCL1/ELK1/HBEGF/FGF7/BAK1/TRAF2
WP_HYPOTHESIZED_PATHWAYS_IN_PATHOGENESIS_OF_CARDIOVASCULAR_DISEASE	WP_HYPOTHESIZED_PATHWAYS_IN_PATHOGENESIS_OF_CARDIOVASCULAR_DISEASE	25	0.564262	1.53092	0.0321027	0.098105	0.0637336	5879	tags=48%, list=16%, signal=40%	FBN3/FBN2/SERPINE1/LTBP2/TGFBR1/RUNX2/FBN1/POSTN/LTBP1/FLNA/CCN2/SHC1
KEGG_RIG_I_LIKE_RECEPTOR_SIGNALING_PATHWAY	KEGG_RIG_I_LIKE_RECEPTOR_SIGNALING_PATHWAY	71	0.431646	1.40967	0.0321101	0.098105	0.0637336	2738	tags=13%, list=8%, signal=12%	IFNK/CXCL10/IFNB1/TNF/IFIH1/IL12A/DDX58/CXCL8/MAPK12
PID_FCER1_PATHWAY	PID_FCER1_PATHWAY	60	0.459659	1.46005	0.0323575	0.0987339	0.0641422	9178	tags=47%, list=25%, signal=35%	SPHK1/FCER1G/LCP2/LAT2/BTK/ITK/WIPF1/LYN/IGHE/FYN/RASA1/FER/CBL/FCGR2B/SHC1/NFATC2/VAV1/MAP2K1/MAP3K1/CHUK/PTPN11/IKBKG/PRKCB/PIK3CA/PAK2/SYK/GAB2/MAPK1
BIOCARTA_IL10_PATHWAY	BIOCARTA_IL10_PATHWAY	13	0.686969	1.60483	0.0325497	0.0990813	0.0643679	7873	tags=62%, list=22%, signal=48%	TNF/IL6/STAT1/IL10RA/IL1A/BLVRA/IL10/STAT3
WP_MYOMETRIAL_RELAXATION_AND_CONTRACTION_PATHWAYS	WP_MYOMETRIAL_RELAXATION_AND_CONTRACTION_PATHWAYS	156	0.37397	1.34445	0.0326087	0.0990813	0.0643679	7853	tags=33%, list=22%, signal=26%	GNG4/RGS20/CALCA/PRKCG/ADCY7/CAMK2B/RYR1/GNB4/RXFP1/MYL2/RGS18/IL6/RGS4/IGFBP1/IL1B/PRKCQ/GNG2/RGS9/ADCY3/ITPR3/NOS1/PDE4B/OXTR/RGS1/CAMK2A/SFN/IGFBP6/YWHAQ/GUCY1A1/ITPR2/SLC8A1/YWHAH/ADM/CALM2/ADCY9/ATF5/ARRB2/CRHR1/RAMP1/RGS2/GNG12/RGS10/YWHAG/ACTB/ATP2A2/GRK5/ATF1/ADCY8/CALD1/GNG3/PRKCB/GJA1
REACTOME_TRANSLESION_SYNTHESIS_BY_POLH	REACTOME_TRANSLESION_SYNTHESIS_BY_POLH	19	0.60426	1.52868	0.032646	0.0990813	0.0643679	10320	tags=63%, list=28%, signal=45%	RFC3/RFC4/PCNA/RPA1/RPA3/RFC1/RFC2/VCP/POLH/SPRTN/RFC5/NPLOC4
REACTOME_DISEASES_OF_PROGRAMMED_CELL_DEATH	REACTOME_DISEASES_OF_PROGRAMMED_CELL_DEATH	24	0.574467	1.54085	0.0326797	0.0990813	0.0643679	7172	tags=46%, list=20%, signal=37%	CDKN2A/FASLG/CDK5R1/CDC25B/LMNB1/SOD2/CDC25A/CAPN2/CDC25C/BCL2L11/APP
WP_IL1_AND_MEGAKARYOCYTES_IN_OBESITY	WP_IL1_AND_MEGAKARYOCYTES_IN_OBESITY	24	0.5755	1.54362	0.0326797	0.0990813	0.0643679	8135	tags=67%, list=22%, signal=52%	IFNG/MMP9/ICAM1/TLR1/NLRP3/PLA2G7/IL1B/S100A9/IRAK1/TLR2/F2R/TIMP2/CCR3/CCL2/HBEGF/PIK3CA
BIOCARTA_MTA3_PATHWAY	BIOCARTA_MTA3_PATHWAY	18	0.611731	1.5359	0.0327586	0.0991939	0.064441	4716	tags=33%, list=13%, signal=29%	PDZK1/SNAI2/GREB1/TUBA1A/TUBA4A/SNAI1
REACTOME_TRANSLESION_SYNTHESIS_BY_POLK	REACTOME_TRANSLESION_SYNTHESIS_BY_POLK	17	0.622017	1.54231	0.0328152	0.0992388	0.0644702	6901	tags=53%, list=19%, signal=43%	RFC3/RFC4/PCNA/MAD2L2/RPA1/RPA3/RFC1/RFC2/REV3L
REACTOME_TRANSCRIPTIONAL_REGULATION_BY_SMALL_RNAS	REACTOME_TRANSCRIPTIONAL_REGULATION_BY_SMALL_RNAS	105	0.397813	1.36752	0.0329986	0.0996666	0.0647481	11311	tags=52%, list=31%, signal=36%	H4C15/H4C14/H2BC17/H2BC11/NUP155/H2AB1/H2BS1/NUP188/H2BC12/NUP153/NUP205/H4C8/NUP160/RAN/NUP210/H2BC14/H4C12/H4C9/H2AC7/NDC1/H3C10/SEH1L/NUP107/H2AZ1/NUP58/H2AZ2/AGO2/H2AC4/H2AC6/H3C12/NUP93/NUP37/POLR2D/NUP98/H4C3/IPO8/NUP54/H2BC7/NUP133/H3C8/H2BC15/NUP214/NUP88/NUP62/H2BC4/H2AC14/H2AX/RANBP2/NUP85/H2BC3/H2BC13/H3C4/NUP35/RAE1/H2BU1
WP_PANCREATIC_ADENOCARCINOMA_PATHWAY	WP_PANCREATIC_ADENOCARCINOMA_PATHWAY	89	0.411216	1.39403	0.0332851	0.100404	0.0652274	8187	tags=37%, list=22%, signal=29%	CDKN2A/EGFR/PAK3/CDK6/TGFB2/STAT1/PIK3CD/TGFA/EGF/E2F3/E2F2/AKT3/TGFBR1/RAC2/RAC3/E2F1/RAD51/RALA/PLD1/BRCA2/RALB/CDK4/MAP2K1/CHUK/PIK3CB/TGFB1/KRAS/IKBKG/STAT3/BAK1/TGFB3/PIK3CA/PAK2
PID_HNF3B_PATHWAY	PID_HNF3B_PATHWAY	45	-0.431272	-1.44064	0.033419	0.10042	0.0652377	4461	tags=38%, list=12%, signal=33%	CEBPA/ACADVL/BDH1/SLC2A2/INS/UCP2/APOA1/CPT1B/NKX2-1/HNF1B/TAT/FOXA1/G6PC/ALDOB/F2/ALB/TTR
WP_MIRNA_TARGETS_IN_ECM_AND_MEMBRANE_RECEPTORS	WP_MIRNA_TARGETS_IN_ECM_AND_MEMBRANE_RECEPTORS	40	-0.43915	-1.4349	0.033419	0.10042	0.0652377	906	tags=15%, list=2%, signal=15%	MIR148B/MIR200B/MIR200A/MIR429/MIR141/MIR200C
WP_OVERVIEW_OF_LEUKOCYTEINTRINSIC_HIPPO_PATHWAY_FUNCTIONS	WP_OVERVIEW_OF_LEUKOCYTEINTRINSIC_HIPPO_PATHWAY_FUNCTIONS	35	0.531433	1.54571	0.0334928	0.10042	0.0652377	7220	tags=51%, list=20%, signal=41%	FYB1/LPL/TEAD4/ITGAL/FERMT3/PRDM1/KNSTRN/FOXP3/YWHAQ/CD19/TEAD2/SAV1/NDRG1/STK3/STK38L/LATS2/TEAD1/YAP1
REACTOME_DISEASES_ASSOCIATED_WITH_SURFACTANT_METABOLISM	REACTOME_DISEASES_ASSOCIATED_WITH_SURFACTANT_METABOLISM	10	0.724131	1.56983	0.0335196	0.10042	0.0652377	4390	tags=80%, list=12%, signal=70%	SLC34A2/SFTPB/CSF2RB/SFTPD/ABCA3/SFTPC/CSF2RA/SFTPA1
WP_NUCLEOTIDE_GPCRS	WP_NUCLEOTIDE_GPCRS	10	0.721582	1.5643	0.0335196	0.10042	0.0652377	5997	tags=70%, list=16%, signal=59%	P2RY6/P2RY1/LTB4R/ADORA1/ADORA2B/LPAR4/ADORA2A
REACTOME_THE_CANONICAL_RETINOID_CYCLE_IN_RODS_TWILIGHT_VISION_	REACTOME_THE_CANONICAL_RETINOID_CYCLE_IN_RODS_TWILIGHT_VISION_	23	0.578967	1.53086	0.033557	0.10042	0.0652377	3855	tags=43%, list=11%, signal=39%	RPE65/SDR9C7/ABCA4/RLBP1/RHO/DHRS9/RBP1/MYO7A/RDH16/RBP4
REACTOME_INTERLEUKIN_15_SIGNALING	REACTOME_INTERLEUKIN_15_SIGNALING	14	0.656176	1.55555	0.0336283	0.10042	0.0652377	9767	tags=64%, list=27%, signal=47%	IL15RA/IL2RB/IL15/IL2RG/SHC1/STAT3/JAK3/GAB2/GRB2
REACTOME_TRYPTOPHAN_CATABOLISM	REACTOME_TRYPTOPHAN_CATABOLISM	14	0.659339	1.56305	0.0336283	0.10042	0.0652377	4616	tags=50%, list=13%, signal=44%	IDO1/SLC7A5/IDO2/SLC36A4/TDO2/KYNU/SLC3A2
WP_CANNABINOID_RECEPTOR_SIGNALING	WP_CANNABINOID_RECEPTOR_SIGNALING	29	-0.511664	-1.53146	0.0337662	0.100706	0.0654231	1344	tags=21%, list=4%, signal=20%	CYP2C19/FAAH/MAPK10/CYP3A4/CYP1A1/CYP2C9
REACTOME_SYNTHESIS_OF_IP3_AND_IP4_IN_THE_CYTOSOL	REACTOME_SYNTHESIS_OF_IP3_AND_IP4_IN_THE_CYTOSOL	26	-0.521343	-1.52138	0.0339426	0.101105	0.0656823	1864	tags=19%, list=5%, signal=18%	PLCH1/PLCE1/PLCD1/PLCD3/PLCH2
WP_HEMATOPOIETIC_STEM_CELL_DIFFERENTIATION	WP_HEMATOPOIETIC_STEM_CELL_DIFFERENTIATION	61	0.464732	1.47558	0.0340557	0.101315	0.0658188	7627	tags=41%, list=21%, signal=32%	CSF2/CSF3/NFE2/IL6/RHOH/KITLG/NCKAP1L/IKZF1/SPI1/IL1B/ITGB3/CSF1/CIITA/SEC14L2/IL1A/ITGA2B/TRAF3IP3/FLI1/LEF1/NFATC2/HES6/CXCR4/VAV1/KCNH2/KLF1
REACTOME_CA2_PATHWAY	REACTOME_CA2_PATHWAY	62	0.456566	1.45305	0.0341085	0.101345	0.0658384	11468	tags=53%, list=31%, signal=37%	GNG4/WNT11/GNB4/MYC/TCF7L1/GNAO1/GNG2/ITPR3/GNGT2/CAMK2A/ITPR2/NFATC1/PDE6G/LEF1/GNG12/AGO2/GNG10/TCF7/FZD6/KRAS/GNG3/PPP3R1/PRKG1/CTNNB1/GNGT1/GNB3/PRKG2/FZD2/GNB1/GNG8/GNG11/PPP3CA/PPP3CB
KEGG_PYRIMIDINE_METABOLISM	KEGG_PYRIMIDINE_METABOLISM	98	0.405979	1.39248	0.0342368	0.101599	0.0660035	9390	tags=41%, list=26%, signal=30%	CDA/POLR3G/NT5E/NT5C1A/TYMP/DPYD/TXNRD1/TYMS/RRM2/CMPK2/RRM1/CTPS1/PRIM1/NT5M/CAD/UCK2/POLE2/TK1/POLE3/PNP/POLA1/DCK/POLD1/PRIM2/POLD2/POLR1E/PNPT1/POLA2/POLD3/POLR1B/POLR1A/POLR2D/POLR3F/POLR3D/UPP1/NME7/CANT1/POLR3C/DTYMK/ENTPD8
REACTOME_ESTROGEN_DEPENDENT_NUCLEAR_EVENTS_DOWNSTREAM_OF_ESR_MEMBRANE_SIGNALING	REACTOME_ESTROGEN_DEPENDENT_NUCLEAR_EVENTS_DOWNSTREAM_OF_ESR_MEMBRANE_SIGNALING	24	0.572876	1.53658	0.0343137	0.1017	0.0660693	3160	tags=29%, list=9%, signal=27%	EPGN/EGFR/EREG/AREG/TGFA/EGF/AKT3
KEGG_GLUTATHIONE_METABOLISM	KEGG_GLUTATHIONE_METABOLISM	49	-0.433897	-1.47367	0.0346667	0.102619	0.0666658	3479	tags=37%, list=10%, signal=33%	GSTK1/GSTZ1/GPX5/GSTO2/GGT7/GSTT2/IDH1/GSTA1/MGST2/GSTM5/GSTA2/GSTM4/GPX6/GSTM3/GSTM2/GPX2/GGT6/GSTM1
REACTOME_CONSTITUTIVE_SIGNALING_BY_EGFRVIII	REACTOME_CONSTITUTIVE_SIGNALING_BY_EGFRVIII	15	0.646241	1.55634	0.034904	0.103154	0.0670139	10198	tags=67%, list=28%, signal=48%	EGFR/EGF/NRAS/CBL/SHC1/KRAS/PIK3CA/GAB1/GRB2/HSP90AA1
REACTOME_TRANSCRIPTIONAL_REGULATION_OF_GRANULOPOIESIS	REACTOME_TRANSCRIPTIONAL_REGULATION_OF_GRANULOPOIESIS	88	0.410572	1.38998	0.0349345	0.103154	0.0670139	9427	tags=44%, list=26%, signal=33%	GFI1/MYC/H4C15/H4C14/SPI1/DEK/CEBPE/H2BC17/H2BC11/H2AB1/H2BS1/TFDP1/H2BC12/E2F1/FLI1/H4C8/H2BC14/H4C12/H4C9/H2AC7/H3C10/CDK4/LEF1/H2AZ1/CDK2/IL6R/H2AZ2/H2AC4/H2AC6/H3C12/CEBPB/STAT3/H4C3/PML/MYB/H2BC7/H3C8/H2BC15/CSF3R
PID_EPHRINB_REV_PATHWAY	PID_EPHRINB_REV_PATHWAY	30	0.53235	1.49439	0.0350877	0.103478	0.0672243	8135	tags=50%, list=22%, signal=39%	HCK/EPHB1/EPHB2/ITGB3/LCK/LYN/EFNB2/DNM1/BLK/ITGA2B/FYN/EPHB4/CXCR4/YES1/PIK3CA
WP_PKCGAMMA_CALCIUM_SIGNALING_PATHWAY_IN_ATAXIA	WP_PKCGAMMA_CALCIUM_SIGNALING_PATHWAY_IN_ATAXIA	22	0.57923	1.51926	0.0352349	0.103784	0.0674227	10238	tags=59%, list=28%, signal=43%	PRKCG/GRIA1/GRIA2/TRPC3/GRM1/ATP2B2/GRIA3/PLCB4/GRIA4/RYR3/CACNA1A/GNAQ/PDK1
REACTOME_SIGNALING_BY_ERYTHROPOIETIN	REACTOME_SIGNALING_BY_ERYTHROPOIETIN	25	0.560593	1.52096	0.035313	0.10383	0.0674529	9767	tags=64%, list=27%, signal=47%	PIK3CD/LYN/PIK3R5/PIK3CG/JAK2/NRAS/RAPGEF1/SHC1/VAV1/PIK3CB/KRAS/EPO/PIK3CA/IRS2/GAB1/GRB2
REACTOME_SUMOYLATION_OF_UBIQUITINYLATION_PROTEINS	REACTOME_SUMOYLATION_OF_UBIQUITINYLATION_PROTEINS	39	0.514641	1.51247	0.0353698	0.10383	0.0674529	11715	tags=64%, list=32%, signal=44%	NUP155/NUP188/NUP153/NUP205/NUP160/NUP210/NDC1/SEH1L/NUP107/NUP58/NUP93/NUP37/NUP98/PML/NUP54/NUP133/NUP214/NUP88/NUP62/RANBP2/NUP85/NUP35/RAE1/PIAS1/PIAS2
REACTOME_CALCITONIN_LIKE_LIGAND_RECEPTORS	REACTOME_CALCITONIN_LIKE_LIGAND_RECEPTORS	10	0.715631	1.5514	0.0353818	0.10383	0.0674529	6319	tags=60%, list=17%, signal=50%	CALCA/ADM2/CALCB/CALCR/ADM/RAMP1
WP_MITOCHONDRIAL_LCFATTY_ACID_BETAOXIDATION	WP_MITOCHONDRIAL_LCFATTY_ACID_BETAOXIDATION	17	-0.577167	-1.5155	0.035461	0.103902	0.0674999	7093	tags=47%, list=19%, signal=38%	ACSL1/HADH/SCP2/ECI1/ACADS/ACADVL/ACADL/ACSF2
PID_BCR_5PATHWAY	PID_BCR_5PATHWAY	63	0.450057	1.43867	0.0354938	0.103902	0.0674999	9178	tags=41%, list=25%, signal=31%	BCL2A1/PTPRC/BTK/CD72/MAP4K1/POU2F2/LYN/CD79A/CD19/RASA1/NFATC1/CD22/MALT1/FCGR2B/SHC1/CD79B/MAP2K1/MAP3K1/CHUK/ELK1/IKBKG/PIK3CA/VAV2/SYK/MAPK14/MAPK1
WP_SULFATION_BIOTRANSFORMATION_REACTION	WP_SULFATION_BIOTRANSFORMATION_REACTION	18	-0.564847	-1.50473	0.035545	0.103924	0.0675141	3732	tags=39%, list=10%, signal=35%	SULT1B1/SLX1A-SULT1A3/SULT1E1/SULT1A1/SULT1C2/SULT1A2/SULT2A1
WP_OLIGODENDROCYTE_SPECIFICATION_AND_DIFFERENTIATION_LEADING_TO_MYELIN_COMPONENTS_FOR_CNS	WP_OLIGODENDROCYTE_SPECIFICATION_AND_DIFFERENTIATION_LEADING_TO_MYELIN_COMPONENTS_FOR_CNS	29	0.53093	1.4759	0.0356564	0.104122	0.0676425	2616	tags=34%, list=7%, signal=32%	NKX2-2/ASCL1/TNF/CXCL1/SOX9/FGF2/CXCL2/IL1B/MAG/GLI2
BIOCARTA_TFF_PATHWAY	BIOCARTA_TFF_PATHWAY	24	-0.537866	-1.529	0.0358974	0.104697	0.0680162	553	tags=17%, list=2%, signal=16%	TFF3/TFF2/MUC2/TFF1
WP_WNT_SIGNALING_PATHWAY_AND_PLURIPOTENCY	WP_WNT_SIGNALING_PATHWAY_AND_PLURIPOTENCY	101	0.396092	1.36017	0.0360231	0.104935	0.0681706	5045	tags=24%, list=14%, signal=21%	PPP2R2C/WNT11/PRKCG/FOXD3/MYC/WNT3A/SOX2/WNT10B/CD44/FZD9/PRKCQ/TCF7L1/RACGAP1/PLAU/PPM1J/WNT5B/PPP2R3A/WNT7A/WNT1/FZD8/LDLR/WNT16/LRRK2/FOSL1
REACTOME_TRANSCRIPTIONAL_REGULATION_BY_RUNX2	REACTOME_TRANSCRIPTIONAL_REGULATION_BY_RUNX2	120	0.38544	1.3429	0.0361111	0.105063	0.0682536	10615	tags=52%, list=29%, signal=37%	PSMA8/STAT1/HIVEP3/PSMB9/SOX9/NR3C1/CCNB1/GLI2/SP7/DLX5/AKT3/DLX6/RUNX2/ITGA5/CDK1/MAF/TWIST1/SMAD1/PSMD2/TWIST2/SATB2/PSMA6/PSMC1/PSMD11/PSMD5/PSMD1/CDK4/ITGBL1/WWTR1/HEY1/PSMD14/PSMB8/HDAC4/PPARGC1A/COL1A1/PSMB7/YAP1/SKP2/PSMB5/PSMB2/GLI3/YES1/PSMC3/PSMA7/PSMD8/MMP13/ABL1/PSMC2/MAPK1/CUL1/PSMA1/PSMD3/PSMD9/PSMD7/PSME3/ZNF521/PSMD12/PSMA5/PSMA3/PSMC4/PSMD13/PSME2
REACTOME_CD28_CO_STIMULATION	REACTOME_CD28_CO_STIMULATION	33	0.523563	1.50266	0.0366826	0.106595	0.069249	8345	tags=48%, list=23%, signal=37%	CD80/CD86/PAK3/TRIB3/LCK/AKT3/LYN/GRAP2/CD28/FYN/MAP3K14/VAV1/YES1/PIK3CA/PAK2/MAPKAP1
REACTOME_ESTABLISHMENT_OF_SISTER_CHROMATID_COHESION	REACTOME_ESTABLISHMENT_OF_SISTER_CHROMATID_COHESION	11	0.690278	1.54684	0.0368324	0.106716	0.0693277	10730	tags=91%, list=29%, signal=64%	CDCA5/ESCO2/SMC1A/SMC3/RAD21/STAG1/PDS5B/STAG2/PDS5A/WAPL
REACTOME_INTERLEUKIN_6_SIGNALING	REACTOME_INTERLEUKIN_6_SIGNALING	11	0.692859	1.55263	0.0368324	0.106716	0.0693277	8753	tags=82%, list=24%, signal=62%	IL6/STAT1/JAK2/CBL/IL6R/PTPN11/IL6ST/STAT3/SOCS3
REACTOME_TRNA_AMINOACYLATION	REACTOME_TRNA_AMINOACYLATION	42	0.507821	1.51129	0.036859	0.106716	0.0693277	11115	tags=50%, list=30%, signal=35%	WARS1/TARS1/IARS1/YARS1/AIMP2/GARS1/EPRS1/DARS2/AARS1/MARS1/FARSB/PPA1/IARS2/CARS1/SARS1/RARS1/YARS2/DARS1/KARS1/LARS2/EARS2
REACTOME_ADP_SIGNALLING_THROUGH_P2Y_PURINOCEPTOR_12	REACTOME_ADP_SIGNALLING_THROUGH_P2Y_PURINOCEPTOR_12	22	0.575769	1.51018	0.0369128	0.106742	0.0693444	11264	tags=68%, list=31%, signal=47%	GNG4/P2RY12/GNB4/GNG2/GNGT2/GNG12/GNG10/GNAI3/GNG3/GNAI1/GNGT1/GNB3/GNB1/GNG8/GNG11
WP_MITOCHONDRIAL_COMPLEX_I_ASSEMBLY_MODEL_OXPHOS_SYSTEM	WP_MITOCHONDRIAL_COMPLEX_I_ASSEMBLY_MODEL_OXPHOS_SYSTEM	50	-0.429923	-1.46719	0.0371353	0.107255	0.0696776	9229	tags=36%, list=25%, signal=27%	NDUFA10/NDUFS5/NDUFA5/NDUFAF1/NDUFC1/NDUFV3/NDUFC2/NDUFV2/NDUFB1/NDUFB10/NDUFAF3/NDUFA2/NDUFA1/NDUFB7/NDUFB8/NDUFA3/NDUFA7/NDUFA13
REACTOME_TRANSCRIPTIONAL_REGULATION_BY_MECP2	REACTOME_TRANSCRIPTIONAL_REGULATION_BY_MECP2	62	0.453697	1.44392	0.0372093	0.107338	0.0697318	4138	tags=34%, list=11%, signal=30%	GAD2/CAMK2B/FKBP5/GPRIN1/OPRK1/SOX2/CAMK4/BDNF/GRIA2/TRPC3/GRIN2B/DLL1/SLC2A3/SGK1/GRIN2A/HIPK2/MET/CAMK2A/IRAK1/AURKB/MOBP
REACTOME_CARGO_RECOGNITION_FOR_CLATHRIN_MEDIATED_ENDOCYTOSIS	REACTOME_CARGO_RECOGNITION_FOR_CLATHRIN_MEDIATED_ENDOCYTOSIS	105	0.394006	1.35443	0.0373027	0.107477	0.0698221	7132	tags=29%, list=20%, signal=23%	SH3GL3/EPGN/LRP2/EGFR/EREG/SLC18A3/KIAA0319/IL7R/AREG/CD3G/TGFA/EGF/ADRB2/CFTR/CD4/LDLR/SYT1/TFRC/SH3KBP1/AGFG1/SYT11/COPS3/UBQLN1/CBL/ARRB2/IGF2R/SGIP1/M6PR/CD3D/DAB2
REACTOME_ANTIGEN_PROCESSING_UBIQUITINATION_PROTEASOME_DEGRADATION	REACTOME_ANTIGEN_PROCESSING_UBIQUITINATION_PROTEASOME_DEGRADATION	308	0.329317	1.27531	0.0379147	0.109108	0.0708817	12691	tags=49%, list=35%, signal=32%	TRIM36/SPSB4/RNF182/PSMA8/HERC5/TRIM71/PSMB9/RNF217/SOCS1/UBE2U/CDC20/UBE2E2/UBE2L6/KLHL5/FBXO17/HERC6/KBTBD8/LRR1/RNF138/FBXW10/RNF144B/KLHL13/PSMD2/RNF19B/UBE2C/FBXL18/RNF130/PSMA6/PSMC1/LMO7/DTX3L/PSMD11/TRIM50/UBAC1/UBE2V2/PSMD5/PSMD1/UBE2G1/TRIM21/FBXO32/ASB11/UBE2S/PSMD14/TRIM69/PSMB8/TRIM9/FBXO11/PSMB7/FBXL13/SKP2/CDC27/BLMH/ASB9/RLIM/ANAPC1/CCNF/FBXO10/PSMB5/PSMB2/UBE2A/CUL2/TRIM37/FBXW2/…
REACTOME_DEFECTIVE_C1GALT1C1_CAUSES_TN_POLYAGGLUTINATION_SYNDROME_TNPS_	REACTOME_DEFECTIVE_C1GALT1C1_CAUSES_TN_POLYAGGLUTINATION_SYNDROME_TNPS_	17	0.618906	1.53459	0.0379965	0.109211	0.0709488	5349	tags=53%, list=15%, signal=45%	MUC16/MUC17/MUC13/MUC6/MUC5B/MUCL1/MUC4/MUC7/MUC12
REACTOME_TRANSCRIPTIONAL_REGULATION_BY_E2F6	REACTOME_TRANSCRIPTIONAL_REGULATION_BY_E2F6	34	0.528588	1.52633	0.0380952	0.109363	0.0710472	7191	tags=35%, list=20%, signal=28%	RRM2/CHEK1/EZH2/TFDP1/BRCA1/CDC7/E2F1/RAD51/RBBP8/CBX5/PCGF6/SUZ12
BIOCARTA_TALL1_PATHWAY	BIOCARTA_TALL1_PATHWAY	15	0.64272	1.54786	0.0383944	0.110089	0.0715188	10747	tags=67%, list=29%, signal=47%	TNFSF13B/TNFRSF17/TNFSF12-TNFSF13/MAP3K14/TRAF3/CHUK/TRAF2/MAPK14/TNFRSF13C/NFKB1
PID_INTEGRIN_A9B1_PATHWAY	PID_INTEGRIN_A9B1_PATHWAY	25	0.555089	1.50603	0.0385233	0.110237	0.071615	5192	tags=44%, list=14%, signal=38%	CSF2/SPP1/TNC/VEGFC/F13A1/FN1/TGM2/VCAM1/CSF2RA/ITGB1/ADAM12
REACTOME_SEMAPHORIN_INTERACTIONS	REACTOME_SEMAPHORIN_INTERACTIONS	64	0.444508	1.42528	0.0385802	0.110237	0.071615	8423	tags=42%, list=23%, signal=33%	DPYSL5/CDK5R1/PAK3/PTPRC/NRP1/SEMA3A/TYROBP/CD72/PLXNA4/MYH10/MET/TREM2/PLXNC1/FYN/DPYSL2/ITGB1/SEMA6D/PLXND1/DPYSL3/LIMK1/CRMP1/ROCK1/TLN1/DPYSL4/PAK2/ARHGAP35/RHOC
WP_KISSPEPTINKISSPEPTIN_RECEPTOR_SYSTEM_IN_THE_OVARY	WP_KISSPEPTINKISSPEPTIN_RECEPTOR_SYSTEM_IN_THE_OVARY	39	0.508024	1.49302	0.0385852	0.110237	0.071615	10238	tags=49%, list=28%, signal=35%	PRKCG/MMP9/PIK3CD/PRKCQ/STAR/PIK3CG/NRAS/CYP11A1/ARRB2/PLCB4/MAP2K1/PIK3CB/KRAS/PRKCB/PIK3CA/FSHR/MAPK1/HSD3B1/PDK1
REACTOME_O_GLYCOSYLATION_OF_TSR_DOMAIN_CONTAINING_PROTEINS	REACTOME_O_GLYCOSYLATION_OF_TSR_DOMAIN_CONTAINING_PROTEINS	38	0.51068	1.49231	0.038835	0.110817	0.071992	4796	tags=37%, list=13%, signal=32%	ADAMTSL4/ADAMTS3/SEMA5B/ADAMTS18/ADAMTS12/ADAMTS6/ADAMTS15/THBS1/ADAMTS2/ADAMTSL1/THSD1/THSD4/ADAMTS16/ADAMTS14
REACTOME_DEFECTIVE_GALNT3_CAUSES_FAMILIAL_HYPERPHOSPHATEMIC_TUMORAL_CALCINOSIS_HFTC_	REACTOME_DEFECTIVE_GALNT3_CAUSES_FAMILIAL_HYPERPHOSPHATEMIC_TUMORAL_CALCINOSIS_HFTC_	16	0.619969	1.52709	0.0392491	0.111865	0.0726726	5349	tags=56%, list=15%, signal=48%	MUC16/MUC17/MUC13/MUC6/MUC5B/MUCL1/MUC4/MUC7/MUC12
REACTOME_CONSTITUTIVE_SIGNALING_BY_LIGAND_RESPONSIVE_EGFR_CANCER_VARIANTS	REACTOME_CONSTITUTIVE_SIGNALING_BY_LIGAND_RESPONSIVE_EGFR_CANCER_VARIANTS	19	0.58738	1.48597	0.0395189	0.112472	0.0730673	10198	tags=53%, list=28%, signal=38%	EGFR/EGF/NRAS/CBL/SHC1/KRAS/PIK3CA/GAB1/GRB2/HSP90AA1
KEGG_AMYOTROPHIC_LATERAL_SCLEROSIS_ALS	KEGG_AMYOTROPHIC_LATERAL_SCLEROSIS_ALS	53	0.470167	1.44974	0.039557	0.112472	0.0730673	3940	tags=23%, list=11%, signal=20%	NEFL/GRIA1/TNF/GRIA2/PRPH/GRIN2B/PRPH2/MAPK12/NOS1/GRIN2A/CASP1/SLC1A2
BIOCARTA_RB_PATHWAY	BIOCARTA_RB_PATHWAY	13	0.673874	1.57424	0.039783	0.11298	0.073397	6521	tags=62%, list=18%, signal=51%	CDC25B/CHEK1/CDC25A/CDK1/YWHAH/CDC25C/CDK4/CDK2
WP_SIGNAL_TRANSDUCTION_THROUGH_IL1R	WP_SIGNAL_TRANSDUCTION_THROUGH_IL1R	33	0.518425	1.48792	0.0398724	0.113099	0.0734742	7992	tags=39%, list=22%, signal=31%	IL1RAP/IFNB1/TNF/TGFB2/IL6/IL1B/IRAK1/IL1A/MAP3K14/MAP3K1/CHUK/TGFB1/TGFB3
WP_SPLICING_FACTOR_NOVA_REGULATED_SYNAPTIC_PROTEINS	WP_SPLICING_FACTOR_NOVA_REGULATED_SYNAPTIC_PROTEINS	42	0.499077	1.48526	0.0400641	0.113372	0.0736517	8312	tags=50%, list=23%, signal=39%	CSN3/CDH2/NTNG1/CADM3/CAV2/STX2/GRIN2B/KCNJ6/GRIK2/MAPK4/EPB41L2/CHL1/PLCB4/KCNQ2/GPHN/CLSTN1/KCNMA1/CADM1/EPB41L3/NEO1/SNW1
WP_VITAMIN_A_AND_CAROTENOID_METABOLISM	WP_VITAMIN_A_AND_CAROTENOID_METABOLISM	43	0.498628	1.49076	0.0400641	0.113372	0.0736517	3855	tags=30%, list=11%, signal=27%	RPE65/CYP26B1/CYP26A1/SDR16C5/LPL/RLBP1/ALDH1A1/RBP7/RBP1/SULT2B1/CRABP1/RXRG/RBP4
WP_GENES_INVOLVED_IN_MALE_INFERTILITY	WP_GENES_INVOLVED_IN_MALE_INFERTILITY	144	0.368977	1.31584	0.0403226	0.113968	0.0740387	6796	tags=33%, list=19%, signal=27%	CTCFL/CCNA1/TEX15/CYP26B1/MMP9/FASLG/LTF/TNF/UBD/SIRPA/YBX2/DAZL/EPSTI1/PSAT1/TRIP13/FAS/HLA-DRA/GNAO1/RGS9/NOS1/SOD2/PIWIL2/THBS1/PRDM9/HMGA1/BRDT/OR2W3/PON1/DAZ2/TCN2/SIRPG/NANOS1/ETV5/RAG1/BRCA2/HORMAD2/ARNTL/MSH4/MTHFD1/MOV10L1/XRCC2/CCNK/HORMAD1/PARP1/XRCC4/RFC1/AGO2
REACTOME_CREB1_PHOSPHORYLATION_THROUGH_NMDA_RECEPTOR_MEDIATED_ACTIVATION_OF_RAS_SIGNALING	REACTOME_CREB1_PHOSPHORYLATION_THROUGH_NMDA_RECEPTOR_MEDIATED_ACTIVATION_OF_RAS_SIGNALING	28	0.535793	1.48212	0.0405844	0.114571	0.074431	4422	tags=25%, list=12%, signal=22%	NEFL/RASGRF1/ACTN2/CAMK2B/GRIN2B/CAMK2A/NRAS
PID_NOTCH_PATHWAY	PID_NOTCH_PATHWAY	58	0.453506	1.42376	0.0410742	0.115817	0.07524	6530	tags=33%, list=18%, signal=27%	DNER/DLK1/DLL3/MYC/MFAP5/DLL1/DTX1/MFAP2/DNM1/CNTN1/PTCRA/ENO1/RBBP8/NEURL1/ADAM12/JAG1/CBL/NOTCH2/JAG2
REACTOME_NEGATIVE_REGULATION_OF_FGFR2_SIGNALING	REACTOME_NEGATIVE_REGULATION_OF_FGFR2_SIGNALING	34	0.524137	1.51347	0.0412698	0.11623	0.0755087	2072	tags=18%, list=6%, signal=17%	FGF5/FGF3/FGF20/FGF4/FGF8/FGF2
REACTOME_SHC_MEDIATED_CASCADE_FGFR3	REACTOME_SHC_MEDIATED_CASCADE_FGFR3	18	0.601547	1.51033	0.0413793	0.116236	0.0755121	6163	tags=56%, list=17%, signal=46%	FGF5/FGF20/FGF4/FGF8/FGF2/FGF1/NRAS/FGF16/SHC1/FGF23
PID_EPO_PATHWAY	PID_EPO_PATHWAY	33	0.516043	1.48108	0.0414673	0.116236	0.0755121	10903	tags=61%, list=30%, signal=43%	STAT1/BTK/LYN/SH2B3/JAK2/RAPGEF1/CBL/SHC1/PTPN11/EPO/IRS2/VAV2/SOCS3/MAPK14/GAB1/GRB2/BCL2/RAP1A/NFKB1/CRKL
REACTOME_GLUCAGON_SIGNALING_IN_METABOLIC_REGULATION	REACTOME_GLUCAGON_SIGNALING_IN_METABOLIC_REGULATION	33	0.514791	1.47749	0.0414673	0.116236	0.0755121	2829	tags=21%, list=8%, signal=20%	GNG4/GCG/ADCY7/GNB4/CYSLTR2/GNG2/ADCY3
WP_IL3_SIGNALING_PATHWAY	WP_IL3_SIGNALING_PATHWAY	49	0.47591	1.4476	0.0414673	0.116236	0.0755121	9178	tags=47%, list=25%, signal=35%	CD86/HCK/CSF2RB/CXCL8/PIK3CD/LYN/IL5RA/ENPP3/YWHAQ/JAK2/FYN/RAPGEF1/CBL/SHC1/CCR3/VAV1/MAP2K1/PTPN11/TGFB1/STAT3/SYK/GAB2/MAPK1
WP_CELLTYPE_DEPENDENT_SELECTIVITY_OF_CCK2R_SIGNALING	WP_CELLTYPE_DEPENDENT_SELECTIVITY_OF_CCK2R_SIGNALING	13	0.667232	1.55873	0.0415913	0.116352	0.075588	9974	tags=77%, list=27%, signal=56%	CCKBR/CD38/RYR1/CNR1/DAGLA/TRPC1/GNAI1/RYR3/RYR2/GNAQ
WP_INTEGRINMEDIATED_CELL_ADHESION	WP_INTEGRINMEDIATED_CELL_ADHESION	102	0.387728	1.33461	0.0416069	0.116352	0.075588	10000	tags=48%, list=27%, signal=35%	CAV1/RHO/PAK3/ITGA4/CAPN6/ITGAM/ITGB2/ITGAX/CAV2/ITGB8/ITGB3/MAPK12/ITGA2/ITGAL/ITGAD/AKT3/RAC2/MAPK4/ITGA6/ITGA5/ITGA11/ITGA2B/RAC3/FYN/RAPGEF1/ITGB1/CAPN2/MYPN/SHC1/ROCK1/MAP2K1/ITGB5/TLN1/ITGA3/PAK2/VAV2/ITGB7/MAPK6/ILK/ZYX/RAP1B/SELENOP/ITGAV/MAPK1/ITGB4/MIR34C/GRB2/GIT2/PAK6
WP_ATM_SIGNALING_PATHWAY	WP_ATM_SIGNALING_PATHWAY	40	0.500187	1.47068	0.0424144	0.118471	0.0769644	7653	tags=38%, list=21%, signal=30%	AP3B2/CCNB1/CHEK1/CDC25A/CDK1/BRCA1/RAD51/SMC1A/TP73/CCNE1/MDC1/CDC25C/CDK2/TLK1/IKBKG
KEGG_NICOTINATE_AND_NICOTINAMIDE_METABOLISM	KEGG_NICOTINATE_AND_NICOTINAMIDE_METABOLISM	24	0.558837	1.49893	0.0424837	0.118525	0.0769997	5011	tags=46%, list=14%, signal=40%	CD38/NT5E/NT5C1A/ENPP1/NAMPT/NT5M/ENPP3/NNMT/PNP/AOX1/NMNAT2
PID_TELOMERASE_PATHWAY	PID_TELOMERASE_PATHWAY	67	0.43059	1.39684	0.042618	0.118761	0.0771525	12678	tags=57%, list=35%, signal=37%	WT1/IFNG/EGFR/MYC/EGF/IRF1/E2F1/MXD1/SAP30/DKC1/TERT/NCL/PINX1/TGFB1/BLM/PTGES3/SP3/TINF2/HNRNPC/ABL1/RAD1/PARP2/SMG6/MAPK1/HSP90AA1/RBBP7/POT1/NFKB1/ZNFX1/MTOR/SMG5/RPS6KB1/JUN/HDAC2/TERF1/WRN/XRCC6/MAX
PID_EPHA_FWDPATHWAY	PID_EPHA_FWDPATHWAY	34	0.520808	1.50386	0.0428571	0.119287	0.0774947	8396	tags=47%, list=23%, signal=36%	HCK/EPHA6/LCK/LYN/PIK3R5/PIK3CG/BLK/EPHA8/FYN/PIK3R6/CBL/ROCK1/EFNA3/YES1/EPHA5/VAV2
REACTOME_PROCESSIVE_SYNTHESIS_ON_THE_C_STRAND_OF_THE_TELOMERE	REACTOME_PROCESSIVE_SYNTHESIS_ON_THE_C_STRAND_OF_THE_TELOMERE	19	0.584818	1.47949	0.0429553	0.119317	0.0775137	8283	tags=53%, list=23%, signal=41%	FEN1/PCNA/POLD1/DNA2/POLD2/RPA1/RPA3/POLD3/BLM/TINF2
BIOCARTA_PML_PATHWAY	BIOCARTA_PML_PATHWAY	17	0.603206	1.49567	0.0431779	0.119317	0.0775137	8417	tags=41%, list=23%, signal=32%	FASLG/TNF/FAS/TNFRSF1B/PAX3/PRAM1/PML
BIOCARTA_TEL_PATHWAY	BIOCARTA_TEL_PATHWAY	17	0.604532	1.49895	0.0431779	0.119317	0.0775137	13146	tags=76%, list=36%, signal=49%	EGFR/MYC/TERT/KRAS/IGF1R/BCL2/HSP90AA1/PPP2CA/RB1/TERF1/XRCC6/TEP1/PRKCA
BIOCARTA_TNFR2_PATHWAY	BIOCARTA_TNFR2_PATHWAY	17	0.6087	1.50929	0.0431779	0.119317	0.0775137	8253	tags=59%, list=23%, signal=46%	TNFAIP3/TNFRSF1B/MAP3K14/TRAF1/TRAF3/MAP3K1/CHUK/ELP1/IKBKG/TRAF2
PID_INTEGRIN5_PATHWAY	PID_INTEGRIN5_PATHWAY	17	0.60299	1.49513	0.0431779	0.119317	0.0775137	9141	tags=76%, list=25%, signal=57%	ITGA4/FN1/PLAUR/ITGB8/PLAU/VCAM1/TGFBR1/FBN1/CCN1/ITGB5/EDIL3/ITGB7/ITGAV
REACTOME_TRAFFICKING_OF_AMPA_RECEPTORS	REACTOME_TRAFFICKING_OF_AMPA_RECEPTORS	31	0.526154	1.48718	0.0432	0.119317	0.0775137	3625	tags=29%, list=10%, signal=26%	PRKCG/CAMK2B/GRIA1/GRIA2/TSPAN7/CACNG8/AKAP5/CAMK2A/CACNG3
KEGG_BLADDER_CANCER	KEGG_BLADDER_CANCER	42	0.494371	1.47126	0.0432692	0.119317	0.0775137	5288	tags=33%, list=14%, signal=29%	CDKN2A/EGFR/MMP9/MYC/VEGFC/TYMP/CXCL8/EGF/E2F3/E2F2/THBS1/NRAS/E2F1/PGF
WP_DEREGULATION_OF_RAB_AND_RAB_EFFECTOR_GENES_IN_BLADDER_CANCER	WP_DEREGULATION_OF_RAB_AND_RAB_EFFECTOR_GENES_IN_BLADDER_CANCER	16	-0.574103	-1.47257	0.0432692	0.119317	0.0775137	4608	tags=44%, list=13%, signal=38%	MYRIP/RPH3AL/SYTL4/SYTL2/MLPH/SYTL5/SYTL1
REACTOME_NUCLEOTIDE_BINDING_DOMAIN_LEUCINE_RICH_REPEAT_CONTAINING_RECEPTOR_NLR_SIGNALING_PATHWAYS	REACTOME_NUCLEOTIDE_BINDING_DOMAIN_LEUCINE_RICH_REPEAT_CONTAINING_RECEPTOR_NLR_SIGNALING_PATHWAYS	55	0.469334	1.46279	0.0436137	0.120033	0.0779791	10897	tags=51%, list=30%, signal=36%	MEFV/NOD2/NLRP3/BIRC3/P2RX7/MAPK12/AIM2/PANX1/CASP1/IRAK1/TNFAIP3/NLRC4/CYLD/PSTPIP1/BIRC2/TXN/APP/CHUK/IKBKG/CASP4/MAPK14/RIPK2/HSP90AB1/BCL2/UBE2V1/MAPK11/NFKB1/TAB2
REACTOME_TFAP2_AP_2_FAMILY_REGULATES_TRANSCRIPTION_OF_GROWTH_FACTORS_AND_THEIR_RECEPTORS	REACTOME_TFAP2_AP_2_FAMILY_REGULATES_TRANSCRIPTION_OF_GROWTH_FACTORS_AND_THEIR_RECEPTORS	15	0.632297	1.52276	0.04363	0.120033	0.0779791	4123	tags=53%, list=11%, signal=47%	CGB5/EGFR/CGA/CGB8/TGFA/ATAD2/TFAP2A/CGB3
REACTOME_INFLAMMASOMES	REACTOME_INFLAMMASOMES	20	0.581374	1.48813	0.0439932	0.120892	0.0785374	7172	tags=50%, list=20%, signal=40%	MEFV/NLRP3/P2RX7/AIM2/PANX1/CASP1/NLRC4/PSTPIP1/TXN/APP
REACTOME_PURINERGIC_SIGNALING_IN_LEISHMANIASIS_INFECTION	REACTOME_PURINERGIC_SIGNALING_IN_LEISHMANIASIS_INFECTION	24	0.558233	1.49731	0.0441176	0.121094	0.0786685	7172	tags=46%, list=20%, signal=37%	MEFV/NT5E/C3AR1/NLRP3/P2RX7/IL1B/CASP1/IL1A/PSTPIP1/TXN/APP
REACTOME_TP53_REGULATES_TRANSCRIPTION_OF_GENES_INVOLVED_IN_G1_CELL_CYCLE_ARREST	REACTOME_TP53_REGULATES_TRANSCRIPTION_OF_GENES_INVOLVED_IN_G1_CELL_CYCLE_ARREST	14	0.646613	1.53288	0.0442478	0.121311	0.0788096	6521	tags=50%, list=18%, signal=41%	CCNA1/E2F7/CCNE2/CCNA2/E2F1/CCNE1/CDK2
BIOCARTA_IL7_PATHWAY	BIOCARTA_IL7_PATHWAY	16	0.616115	1.5176	0.0443686	0.121502	0.0789337	11135	tags=62%, list=31%, signal=43%	IL7R/LCK/PIK3CG/FYN/NMI/PIK3CA/JAK3/BCL2/JAK1/IL7
BIOCARTA_BCR_PATHWAY	BIOCARTA_BCR_PATHWAY	33	0.512506	1.47093	0.0446571	0.121969	0.0792365	13146	tags=76%, list=36%, signal=49%	BTK/LYN/CD79A/CALM2/NFATC1/SHC1/NFATC2/CD79B/VAV1/MAP2K1/MAP3K1/ELK1/PRKCB/NFATC3/SYK/MAPK14/GRB2/PPP3CA/PPP3CB/CALM1/JUN/PPP3CC/CALM3/MAPK8/PRKCA
REACTOME_MAPK3_ERK1_ACTIVATION	REACTOME_MAPK3_ERK1_ACTIVATION	10	0.702366	1.52265	0.0446927	0.121969	0.0792365	7340	tags=70%, list=20%, signal=56%	IL6/CDK1/JAK2/IL6R/MAP2K1/PTPN11/IL6ST
WP_MAMMARY_GLAND_DEVELOPMENT_PATHWAY_INVOLUTION_STAGE_4_OF_4	WP_MAMMARY_GLAND_DEVELOPMENT_PATHWAY_INVOLUTION_STAGE_4_OF_4	10	0.70102	1.51973	0.0446927	0.121969	0.0792365	8753	tags=70%, list=24%, signal=53%	MMP9/CHI3L1/MYC/E2F1/IL6ST/STAT3/SOCS3
WP_FAS_LIGAND_FASL_PATHWAY_AND_STRESS_INDUCTION_OF_HEAT_SHOCK_PROTEINS_HSP_REGULATION	WP_FAS_LIGAND_FASL_PATHWAY_AND_STRESS_INDUCTION_OF_HEAT_SHOCK_PROTEINS_HSP_REGULATION	43	0.490528	1.46655	0.0448718	0.122267	0.0794305	12581	tags=65%, list=34%, signal=43%	FASLG/TNF/FAS/LMNB1/PRKDC/LMNB2/IL1A/PARP1/ACTB/MAP3K1/SPTAN1/PAK2/ACTA1/FADD/RIPK2/MIR34C/BCL2/MAPKAPK2/CASP7/APAF1/FAF1/CYCS/CFLAR/RB1/DAXX/JUN/ACTG1/MAP3K7
REACTOME_ABERRANT_REGULATION_OF_MITOTIC_G1_S_TRANSITION_IN_CANCER_DUE_TO_RB1_DEFECTS	REACTOME_ABERRANT_REGULATION_OF_MITOTIC_G1_S_TRANSITION_IN_CANCER_DUE_TO_RB1_DEFECTS	17	0.599605	1.48674	0.044905	0.122267	0.0794305	7562	tags=59%, list=21%, signal=47%	CDK6/CCNE2/E2F3/E2F2/TFDP1/E2F1/CCNE1/CDK4/CDK2/CCND3
KEGG_TIGHT_JUNCTION	KEGG_TIGHT_JUNCTION	131	0.372891	1.3124	0.045082	0.122577	0.0796318	8043	tags=32%, list=22%, signal=25%	CLDN6/CLDN17/PPP2R2C/CLDN19/PRKCG/CLDN8/ACTN2/MYL7/MYH15/CTNNA2/MYL2/CLDN10/CLDN14/PRKCQ/MYH4/MYH10/AKT3/MAP3K20/AMOTL1/MYH8/ACTN1/RRAS2/EPB41L2/NRAS/MYH1/CLDN9/MRAS/CDK4/LLGL1/ACTB/CLDN3/YBX3/SPTAN1/GNAI3/KRAS/CLDN16/MAGI3/MYH13/PRKCB/YES1/EPB41L3/MYL12A
REACTOME_SIGNALING_BY_NOTCH	REACTOME_SIGNALING_BY_NOTCH	245	0.335436	1.2762	0.045122	0.122577	0.0796318	10318	tags=40%, list=28%, signal=29%	FABP7/DNER/DLK1/EGFR/GZMB/HDAC9/MYC/FCER2/ST3GAL6/STAT1/DLGAP5/PSMB9/H4C15/H4C14/IKZF1/MAMLD1/EGF/DLL1/E2F3/H2BC17/DTX1/H2BC11/H2AB1/CNTN1/H2BS1/TFDP1/HIF1A/H2BC12/NEURL1B/E2F1/PTCRA/PSMD2/H4C8/NEURL1/PLXND1/H2BC14/PSMA6/H4C12/PSMC1/ADAM17/PSMD11/H4C9/JAG1/H2AC7/PSMD5/H3C10/MFNG/ARRB2/PSMD1/NOTCH2/YBX1/H2AZ1/JAG2/HEY1/PSMD14/H2AZ2/PSMB8/AGO2/HDAC4/ATP2A2/H2AC4/H2AC6/PSMB7/H3C12/PSMB5/PSMB2/MIB1/P…
REACTOME_SIGNALING_BY_FGFR4	REACTOME_SIGNALING_BY_FGFR4	41	0.504274	1.49207	0.0454545	0.12334	0.0801272	10024	tags=49%, list=27%, signal=35%	FGF19/FGF20/FGF4/FGF8/FGF2/FGF1/NRAS/FGF16/CBL/SHC1/FGFR4/FGF23/PTPN11/KRAS/PIK3CA/MAPK1/FGF9/GAB1/GRB2/PPP2CB
REACTOME_INSULIN_RECEPTOR_SIGNALLING_CASCADE	REACTOME_INSULIN_RECEPTOR_SIGNALLING_CASCADE	54	0.468182	1.45155	0.0455259	0.123392	0.0801614	9767	tags=52%, list=27%, signal=38%	FGF5/FGF3/FGF19/FGF20/FGF4/FGF8/FGFR1/FGF2/TRIB3/FGF1/NRAS/KL/FGF16/SHC1/FGFR4/FGF23/PTPN11/PIK3CB/KRAS/FGF7/PIK3CA/IRS2/FLT3/GAB2/MAPK1/FGF9/GAB1/GRB2
WP_SOMATIC_SEX_DETERMINATION	WP_SOMATIC_SEX_DETERMINATION	14	0.641386	1.52049	0.0460177	0.124583	0.0809351	1881	tags=29%, list=5%, signal=27%	DMRT1/WT1/GATA4/SOX9
WP_OSTEOCLAST_SIGNALING	WP_OSTEOCLAST_SIGNALING	16	0.614703	1.51412	0.0460751	0.124597	0.0809438	8318	tags=62%, list=23%, signal=48%	SPP1/IFNB1/GPR68/TNFRSF11B/ITGB3/ACP5/AIMP2/TNFRSF11A/PDGFB/CTSK
WP_FLUOROPYRIMIDINE_ACTIVITY	WP_FLUOROPYRIMIDINE_ACTIVITY	33	0.508738	1.46012	0.046252	0.124849	0.0811076	4529	tags=36%, list=12%, signal=32%	CES1/CDA/TYMP/DPYD/TYMS/RRM2/RRM1/ABCG2/UCK2/GGH/PPAT/TK1
WP_TGFBETA_SIGNALING_PATHWAY	WP_TGFBETA_SIGNALING_PATHWAY	132	0.373947	1.31869	0.0463215	0.124849	0.0811076	9787	tags=39%, list=27%, signal=29%	CAV1/TNC/MYC/MMP12/CDKN2B/FN1/ITGB3/ITGA2/CCNB2/MAP4K1/TGFBR1/THBS1/KLF10/MET/RUNX2/MAPK4/FOXP3/CDK1/TFDP1/ZEB2/NUP153/ITGB1/RBL1/STRAP/UCHL5/KLF6/SHC1/COL1A2/TERT/KLF11/STAMBPL1/ROCK1/MAP2K1/SPTBN1/DAB2/APP/YAP1/TGFB1/MMP1/PAK2/MEF2A/SNW1/PML/PJA1/MAPK14/MAPK1/CUL1/NUP214/ITGB4/GRB2/SMURF2/TRAP1
REACTOME_PERK_REGULATES_GENE_EXPRESSION	REACTOME_PERK_REGULATES_GENE_EXPRESSION	32	0.513608	1.46374	0.0463259	0.124849	0.0811076	9645	tags=47%, list=26%, signal=35%	CXCL8/IGFBP1/EXOSC3/EIF2S1/HSPA5/ASNS/EXOSC2/CCL2/ATF6/CEBPB/EIF2S3/EIF2S2/EXOSC9/DDIT3/CEBPG
PID_LYMPH_ANGIOGENESIS_PATHWAY	PID_LYMPH_ANGIOGENESIS_PATHWAY	25	0.548034	1.48689	0.046549	0.125182	0.0813242	9767	tags=52%, list=27%, signal=38%	ITGA4/VEGFC/FN1/ITGA2/ITGA5/ITGB1/SHC1/COL1A2/COL1A1/PIK3CA/MAPK14/MAPK1/GRB2
WP_LEPTIN_AND_ADIPONECTIN	WP_LEPTIN_AND_ADIPONECTIN	10	0.696561	1.51006	0.0465549	0.125182	0.0813242	1830	tags=20%, list=5%, signal=19%	ADIPOQ/LEP
REACTOME_VITAMIN_B5_PANTOTHENATE_METABOLISM	REACTOME_VITAMIN_B5_PANTOTHENATE_METABOLISM	17	0.596762	1.47969	0.0466321	0.125248	0.081367	5404	tags=29%, list=15%, signal=25%	VNN1/VNN2/ENPP1/ENPP3/SLC5A6
REACTOME_POLYMERASE_SWITCHING_ON_THE_C_STRAND_OF_THE_TELOMERE	REACTOME_POLYMERASE_SWITCHING_ON_THE_C_STRAND_OF_THE_TELOMERE	26	0.542854	1.47935	0.0468498	0.125691	0.0816545	6995	tags=50%, list=19%, signal=40%	PRIM1/RFC3/DSCC1/RFC4/PCNA/POLA1/POLD1/PRIM2/POLD2/RFC1/POLA2/RFC2/POLD3
REACTOME_TRANSPORT_OF_MATURE_TRANSCRIPT_TO_CYTOPLASM	REACTOME_TRANSPORT_OF_MATURE_TRANSCRIPT_TO_CYTOPLASM	84	0.410248	1.37419	0.0472674	0.126563	0.0822211	12160	tags=52%, list=33%, signal=35%	LUZP4/NUP155/NUP188/NUP153/NUP205/NUP160/NUP210/NXF2B/NCBP1/NDC1/SEH1L/NUP107/ALYREF/NUP58/GLE1/CPSF2/EIF4A3/NUP93/NUP37/NUP98/EIF4E/NUP54/NUP133/NUP214/UPF3B/NUP88/MAGOHB/NUP62/POLDIP3/FIP1L1/DDX39A/SLBP/CPSF3/THOC5/CPSF4/RANBP2/CASC3/NUP85/NUP35/RAE1/CDC40/FYTTD1/DHX38/MAGOH
WP_NCRNAS_INVOLVED_IN_STAT3_SIGNALING_IN_HEPATOCELLULAR_CARCINOMA	WP_NCRNAS_INVOLVED_IN_STAT3_SIGNALING_IN_HEPATOCELLULAR_CARCINOMA	17	-0.568734	-1.49336	0.0472813	0.126563	0.0822211	615	tags=24%, list=2%, signal=23%	UCA1/MIR200B/MIR200A/MIR200C
REACTOME_DISEASES_OF_IMMUNE_SYSTEM	REACTOME_DISEASES_OF_IMMUNE_SYSTEM	24	0.546912	1.46694	0.0473856	0.126597	0.0822433	7653	tags=46%, list=21%, signal=36%	TLR6/TLR1/BTK/CD14/TLR2/LY96/TLR10/TRAF3/CD36/CHUK/IKBKG
REACTOME_COPII_MEDIATED_VESICLE_TRANSPORT	REACTOME_COPII_MEDIATED_VESICLE_TRANSPORT	68	0.425965	1.38286	0.0474006	0.126597	0.0822433	9136	tags=37%, list=25%, signal=28%	GRIA1/CNIH2/AREG/CTSC/SERPINA1/TGFA/MCFD2/COL7A1/SEC23A/CTSZ/YKT6/CD59/SEC22C/SEC24D/LMAN1/TRAPPC10/F8/TFG/CNIH1/SEC24C/STX17/PPP6C/SEC24A/STX5/PREB
KEGG_LONG_TERM_DEPRESSION	KEGG_LONG_TERM_DEPRESSION	70	0.422505	1.37844	0.0474732	0.126648	0.0822768	4596	tags=30%, list=13%, signal=26%	PLA2G4E/GRM5/PRKCG/PLA2G3/GRID2/RYR1/GRIA1/GRIA2/GRM1/GNAO1/GNAZ/PLA2G12B/ITPR3/NOS1/GNA12/LYN/PLA2G2D/GUCY1A1/NRAS/PPP1R17/ITPR2
REACTOME_CYCLIN_D_ASSOCIATED_EVENTS_IN_G1	REACTOME_CYCLIN_D_ASSOCIATED_EVENTS_IN_G1	47	0.4765	1.44229	0.047619	0.126753	0.0823447	9325	tags=49%, list=26%, signal=36%	CDKN2A/CDK6/CDKN2B/CCNE2/E2F3/E2F2/LYN/CKS1B/TFDP1/JAK2/E2F1/RBL1/CCNE1/CDKN2C/CDK4/CDK2/SKP2/MNAT1/CCND3/ABL1/CUL1/CDKN2D/CDKN1C
WP_VITAMIN_B12_METABOLISM	WP_VITAMIN_B12_METABOLISM	51	0.469305	1.43875	0.047619	0.126753	0.0823447	4532	tags=37%, list=12%, signal=33%	SAA1/IFNG/LRP2/ICAM1/CCL5/TNF/SAA2/IL6/SERPINE1/IL1B/MPO/SERPINA3/APOE/SAA4/SOD2/CTH/CBS/TCN2/LDLR
WP_OMEGA9_FA_SYNTHESIS	WP_OMEGA9_FA_SYNTHESIS	14	0.638711	1.51414	0.0477876	0.126773	0.0823579	4424	tags=43%, list=12%, signal=38%	SCD5/ELOVL2/FADS2/FADS1/ELOVL3/ELOVL5
PID_P38_ALPHA_BETA_PATHWAY	PID_P38_ALPHA_BETA_PATHWAY	30	0.52191	1.46508	0.0478469	0.126773	0.0823579	10584	tags=57%, list=29%, signal=40%	HCK/PAK3/LCK/LYN/BLK/FYN/RALA/RALB/DUSP8/DUSP10/YES1/PAK2/MAP3K3/MAPK14/CCM2/FGR/MAPK11
REACTOME_GPVI_MEDIATED_ACTIVATION_CASCADE	REACTOME_GPVI_MEDIATED_ACTIVATION_CASCADE	35	0.514573	1.49667	0.0478469	0.126773	0.0823579	8596	tags=54%, list=24%, signal=42%	FCER1G/PDPN/LCP2/LCK/MPIG6B/LYN/PIK3R5/RAC2/PIK3CG/FYN/PIK3R6/COL1A2/VAV1/COL1A1/PTPN11/PIK3CB/PIK3CA/VAV2/SYK
BIOCARTA_NPC_PATHWAY	BIOCARTA_NPC_PATHWAY	11	0.680302	1.52449	0.0478821	0.126773	0.0823579	10422	tags=82%, list=29%, signal=58%	KPNA2/NUP153/RAN/NUP210/KPNB1/NUP214/NUP62/RCC1/RANBP2
REACTOME_PROTEIN_UBIQUITINATION	REACTOME_PROTEIN_UBIQUITINATION	79	0.411	1.36032	0.047976	0.126773	0.0823579	12697	tags=59%, list=35%, signal=39%	H2BC17/H2BC11/PRKDC/UBE2T/H2BC12/PCNA/UBE2C/H2BC14/OTULIN/HLA-A/UBE2V2/UBE2G1/RAD18/RNF144A/UBE2S/CDC73/RNF20/UBE2A/VCP/UBE2Q2/UBA6/H2BC7/DERL1/RRAGA/HLTF/UBE2Z/H2BC15/USP5/UBE2R2/PEX5/H2BC4/USP9X/WAC/RNF40/H2BC3/H2BC13/UBE2D2/UBE2D1/UBA1/UBE2D3/BCL10/UBE2K/UBE2W/CTR9/UBE2B/USP7/LEO1
REACTOME_INFECTION_WITH_MYCOBACTERIUM_TUBERCULOSIS	REACTOME_INFECTION_WITH_MYCOBACTERIUM_TUBERCULOSIS	27	0.535774	1.47815	0.048	0.126773	0.0823579	5041	tags=26%, list=14%, signal=22%	MRC1/LTF/CORO1A/TLR2/ENO1/PGK1/B2M
WP_CANONICAL_AND_NONCANONICAL_NOTCH_SIGNALING	WP_CANONICAL_AND_NONCANONICAL_NOTCH_SIGNALING	27	0.536694	1.48069	0.048	0.126773	0.0823579	7197	tags=44%, list=20%, signal=36%	DNER/DLK1/DLL3/DLL1/MFAP2/DLK2/JAG1/NOTCH2/LEF1/JAG2/HEY1/CHUK
REACTOME_INTERLEUKIN_2_SIGNALING	REACTOME_INTERLEUKIN_2_SIGNALING	12	0.667899	1.51195	0.0483271	0.127496	0.0828272	8598	tags=58%, list=24%, signal=45%	IL2RA/IL2RB/LCK/IL2RG/SHC1/SYK/JAK3
REACTOME_CLASS_B_2_SECRETIN_FAMILY_RECEPTORS_	REACTOME_CLASS_B_2_SECRETIN_FAMILY_RECEPTORS_	94	0.396611	1.35308	0.0487106	0.128365	0.0833918	4983	tags=31%, list=14%, signal=27%	GHRH/GNG4/PTHLH/GCG/CALCA/WNT11/ADGRE1/GNB4/WNT3A/ADM2/WNT10B/FZD9/PTH2/CYSLTR2/GNG2/CALCB/UCN3/GIP/GNGT2/WNT7A/CRHBP/CALCR/WNT1/ADCYAP1R1/FZD8/ADGRE2/ADGRE5/WNT16/ADM
WP_NONSMALL_CELL_LUNG_CANCER	WP_NONSMALL_CELL_LUNG_CANCER	72	0.420581	1.37429	0.0489297	0.128799	0.0836741	10695	tags=46%, list=29%, signal=32%	CDKN2A/PRKCG/EGFR/CDK6/PIK3CD/TGFA/EGF/CRABP1/E2F3/E2F2/AKT3/RXRG/NRAS/E2F1/RARB/ALK/CDK4/MAP2K1/PIK3CB/KRAS/PRKCB/STAT3/BAK1/PIK3CA/JAK3/MAPK1/POLK/RASSF1/GRB2/GADD45G/PDK1/EML4/FOXO3
WP_NOCGMPPKG_MEDIATED_NEUROPROTECTION	WP_NOCGMPPKG_MEDIATED_NEUROPROTECTION	48	0.46657	1.41319	0.0491284	0.129179	0.083921	4155	tags=25%, list=11%, signal=22%	NEFL/IFNG/NPPB/ACTN2/CAMK2B/TNF/IL1B/GRIN2B/NOS1/GRIN2A/CAMK2A/GUCY1A1
REACTOME_THE_CITRIC_ACID_TCA_CYCLE_AND_RESPIRATORY_ELECTRON_TRANSPORT	REACTOME_THE_CITRIC_ACID_TCA_CYCLE_AND_RESPIRATORY_ELECTRON_TRANSPORT	162	-0.312798	-1.25949	0.0494297	0.129431	0.0840843	8624	tags=39%, list=24%, signal=30%	NDUFB2/ATP5MF/FAHD1/ETFDH/ATP5PD/DMAC2L/NDUFAF5/NDUFS8/COX5A/SUCLG2/NDUFA10/BSG/NDUFS5/ATP5PO/NDUFA5/COX18/COX7B/MPC1/HAGH/UQCRB/NDUFAF1/NDUFS7/ATP5F1E/COX14/NDUFC1/LDHAL6A/COX6C/NDUFV3/RXRA/COX7C/NDUFC2/NDUFV2/NDUFB1/NDUFB10/NDUFAF3/COX6A1/NDUFA2/GSTZ1/COX6B1/ATP5MC2/NDUFA1/NDUFB7/NDUFB8/NDUFA11/UQCR11/COX5B/COX4I1/NDUFA3/UCP3/NDUFA7/UQCR10/UQCRQ/ATP5ME/ATP5F1D/UCP2/SLC16A8/NDUFA13/UCP1/D2HGDH/M…
PID_ARF6_PATHWAY	PID_ARF6_PATHWAY	35	0.505631	1.47066	0.0494418	0.129431	0.0840843	4485	tags=34%, list=12%, signal=30%	EGFR/EGF/ADRB2/ITGB3/GULP1/LHCGR/MET/CYTH3/TSHR/NCK1/ITGA2B/HGF
PID_ERBB1_RECEPTOR_PROXIMAL_PATHWAY	PID_ERBB1_RECEPTOR_PROXIMAL_PATHWAY	35	0.505613	1.47061	0.0494418	0.129431	0.0840843	9767	tags=60%, list=27%, signal=44%	EGFR/STAT1/PIK3CD/EGF/NCK1/NRAS/RASA1/SHC1/PTPN1/TLN1/PTPN11/PIK3CB/GNAI3/GSN/KRAS/STAT3/PIK3CA/GNAI1/MAPK1/GAB1/GRB2
REACTOME_SYNTHESIS_OF_ACTIVE_UBIQUITIN_ROLES_OF_E1_AND_E2_ENZYMES	REACTOME_SYNTHESIS_OF_ACTIVE_UBIQUITIN_ROLES_OF_E1_AND_E2_ENZYMES	30	0.517207	1.45188	0.0494418	0.129431	0.0840843	13098	tags=67%, list=36%, signal=43%	UBE2T/UBE2C/OTULIN/UBE2G1/UBE2S/UBE2A/UBE2Q2/UBA6/UBE2Z/USP5/UBE2R2/USP9X/UBE2D2/UBE2D1/UBA1/UBE2K/UBE2W/UBE2B/USP7/UBE2H
REACTOME_O_LINKED_GLYCOSYLATION_OF_MUCINS	REACTOME_O_LINKED_GLYCOSYLATION_OF_MUCINS	62	0.436457	1.38905	0.0496124	0.129735	0.0842816	6466	tags=40%, list=18%, signal=33%	MUC16/MUC17/MUC13/MUC6/MUC5B/GCNT1/GCNT3/GALNTL5/GALNT6/MUCL1/B3GNT5/MUC4/B3GNT4/ST6GAL1/GALNT13/GALNT18/MUC7/GALNT10/MUC12/GALNT8/B3GNT6/GALNT16/ST6GALNAC4/B3GNT7/B3GNT2
KEGG_CHRONIC_MYELOID_LEUKEMIA	KEGG_CHRONIC_MYELOID_LEUKEMIA	73	0.417326	1.3713	0.0498489	0.13021	0.0845904	9767	tags=44%, list=27%, signal=32%	CDKN2A/MYC/CDK6/TGFB2/PIK3CD/E2F3/E2F2/AKT3/PIK3R5/TGFBR1/SHC4/PIK3CG/NRAS/E2F1/CBL/SHC1/CDK4/MAP2K1/CHUK/PTPN11/PIK3CB/TGFB1/KRAS/IKBKG/TGFB3/PIK3CA/ABL1/GAB2/MAPK1/BCR/CTBP2/GRB2
REACTOME_AFLATOXIN_ACTIVATION_AND_DETOXIFICATION	REACTOME_AFLATOXIN_ACTIVATION_AND_DETOXIFICATION	19	-0.546139	-1.47971	0.05	0.130461	0.0847536	1814	tags=37%, list=5%, signal=35%	GGT7/ACY1/MGST2/DPEP2/CYP3A4/GGT6/CYP3A5
PID_S1P_S1P1_PATHWAY	PID_S1P_S1P1_PATHWAY	21	0.559426	1.45073	0.0501672	0.130659	0.0848823	9178	tags=57%, list=25%, signal=43%	SPHK1/GNAO1/ITGB3/GNAZ/ABCC1/PDGFRB/GNAI3/PDGFB/PTGS2/GNAI1/ITGAV/MAPK1
BIOCARTA_BARRESTIN_PATHWAY	BIOCARTA_BARRESTIN_PATHWAY	12	0.664453	1.50415	0.0501859	0.130659	0.0848823	3865	tags=33%, list=11%, signal=30%	KCNA1/KCNA2/KCNA3/DNM1
REACTOME_MUSCLE_CONTRACTION	REACTOME_MUSCLE_CONTRACTION	205	0.340744	1.2655	0.0504528	0.13121	0.0852404	8772	tags=41%, list=24%, signal=31%	CACNG6/NKX2-5/KCNK16/KCNJ12/CACNG7/ANXA1/ACTN2/MYL7/CAMK2B/RYR1/GATA4/TNNT1/KCNK2/ATP1A3/KCNJ4/MYL2/CACNA2D1/SCN3B/SCN4A/TRDN/KCNE1/CACNG8/MYBPC2/SLN/KCNK13/ITPR3/NOS1/KCNIP3/ATP2B2/HIPK2/MYH8/SCN2B/CAMK2A/CACNG3/SCN8A/GUCY1A1/SCN9A/KCNIP1/ITPR2/FGF11/ANXA2/TMOD2/SLC8A1/KCNK12/ATP1A1/SCN1A/ATP1B3/DYSF/ABCC9/TPM3/ANXA6/SCN2A/CLIC2/DMD/KCNJ11/SCN10A/VIM/KCNJ2/NPR1/WWTR1/ORAI1/TRPC1/ATP2A2/ITGB5/SOR…
BIOCARTA_MET_PATHWAY	BIOCARTA_MET_PATHWAY	33	0.506157	1.45271	0.0510367	0.132584	0.0861327	10903	tags=58%, list=30%, signal=40%	MAP4K1/MET/PIK3CG/HGF/RAPGEF1/ITGB1/RASA1/MAP2K1/PTPN11/ELK1/STAT3/PIK3CA/RAP1B/ACTA1/MAPK1/GAB1/GRB2/RAP1A/CRKL
BIOCARTA_IL5_PATHWAY	BIOCARTA_IL5_PATHWAY	11	0.674452	1.51138	0.0515654	0.133229	0.086552	8503	tags=91%, list=23%, signal=70%	IL6/IL1B/HLA-DRA/HLA-DRB1/IL5RA/HLA-DRB5/CD4/CCR3/CCL11/IL5
BIOCARTA_SRCRPTP_PATHWAY	BIOCARTA_SRCRPTP_PATHWAY	11	0.67349	1.50922	0.0515654	0.133229	0.086552	7815	tags=55%, list=21%, signal=43%	CDC25B/CCNB1/CDC25A/CDK1/CDC25C/PRKCB
KEGG_FOLATE_BIOSYNTHESIS	KEGG_FOLATE_BIOSYNTHESIS	11	0.667882	1.49666	0.0515654	0.133229	0.086552	7881	tags=55%, list=22%, signal=43%	ALPI/ALPP/GGH/ALPG/DHFR/ALPL
REACTOME_HIGHLY_CALCIUM_PERMEABLE_POSTSYNAPTIC_NICOTINIC_ACETYLCHOLINE_RECEPTORS	REACTOME_HIGHLY_CALCIUM_PERMEABLE_POSTSYNAPTIC_NICOTINIC_ACETYLCHOLINE_RECEPTORS	11	0.669664	1.50065	0.0515654	0.133229	0.086552	6833	tags=64%, list=19%, signal=52%	CHRNA9/CHRNB2/CHRNB3/CHRNA1/CHRNB4/CHRNA3/CHRNA6
REACTOME_MET_ACTIVATES_RAP1_AND_RAC1	REACTOME_MET_ACTIVATES_RAP1_AND_RAC1	11	0.665244	1.49075	0.0515654	0.133229	0.086552	10903	tags=82%, list=30%, signal=57%	MET/HGF/RAPGEF1/RAP1B/GAB1/GRB2/DOCK7/RAP1A/CRKL
REACTOME_GLOBAL_GENOME_NUCLEOTIDE_EXCISION_REPAIR_GG_NER_	REACTOME_GLOBAL_GENOME_NUCLEOTIDE_EXCISION_REPAIR_GG_NER_	84	0.407319	1.36438	0.0516987	0.133429	0.0866815	12943	tags=55%, list=35%, signal=35%	RFC3/RFC4/POLE2/POLE3/PCNA/RUVBL1/COPS3/POLD1/POLD2/RAD23B/UBE2V2/RPA1/RPA3/PARP1/ACTL6A/RFC1/ACTB/RFC2/GTF2H3/POLD3/MNAT1/ERCC4/SUMO3/GTF2H1/CHD1L/PARP2/COPS8/CUL4A/POLK/GTF2H2/POLE/COPS4/RFC5/RAD23A/CDK7/ERCC3/DDB1/PIAS1/COPS2/CUL4B/RPA2/SUMO1/CCNH/YY1/XRCC1/PIAS3
WP_IL10_ANTIINFLAMMATORY_SIGNALING_PATHWAY	WP_IL10_ANTIINFLAMMATORY_SIGNALING_PATHWAY	12	0.662071	1.49876	0.0520446	0.134176	0.0871668	7873	tags=58%, list=22%, signal=46%	IL6/STAT1/IL10RA/IL1A/BLVRA/IL10/STAT3
REACTOME_MITOTIC_TELOPHASE_CYTOKINESIS	REACTOME_MITOTIC_TELOPHASE_CYTOKINESIS	13	0.643129	1.50242	0.0524412	0.134739	0.0875329	8142	tags=69%, list=22%, signal=54%	PLK1/KIF23/KIF20A/SMC1A/SMC3/RAD21/STAG1/PDS5B/STAG2
WP_OSTEOPONTIN_SIGNALING	WP_OSTEOPONTIN_SIGNALING	13	0.647425	1.51245	0.0524412	0.134739	0.0875329	9178	tags=69%, list=25%, signal=52%	SPP1/MMP9/ITGB3/PLAU/MAP3K14/MAP2K1/CHUK/ITGAV/MAPK1
SIG_PIP3_SIGNALING_IN_B_LYMPHOCYTES	SIG_PIP3_SIGNALING_IN_B_LYMPHOCYTES	36	0.504882	1.4753	0.0524642	0.134739	0.0875329	9672	tags=47%, list=27%, signal=35%	CDKN2A/PTPRC/BTK/ITPR3/AKT3/LYN/PIK3R5/CYTH3/CD19/ITPR2/PREX1/VAV1/PIK3CA/SYK/BCR/RPS6KA3/GAB1
REACTOME_CLATHRIN_MEDIATED_ENDOCYTOSIS	REACTOME_CLATHRIN_MEDIATED_ENDOCYTOSIS	145	0.362641	1.293	0.0524899	0.134739	0.0875329	9464	tags=34%, list=26%, signal=26%	SH3GL3/EPGN/LRP2/EGFR/EREG/SLC18A3/DNAJC6/KIAA0319/IL7R/AREG/CD3G/TGFA/EGF/ADRB2/CFTR/BIN1/CD4/DNM1/HSPA8/LDLR/SYT1/TFRC/SH3KBP1/AGFG1/SYT11/COPS3/UBQLN1/CBL/ARRB2/IGF2R/ACTR3/SGIP1/M6PR/ACTB/CD3D/DAB2/ACTR2/HBEGF/GAPVD1/TOR1A/VAMP7/LDLRAP1/STAM/HIP1/COPS8/TOR1B/DVL2/ARF6/ITSN1/FNBP1
WP_GASTRIC_CANCER_NETWORK_2	WP_GASTRIC_CANCER_NETWORK_2	31	0.518833	1.46649	0.0528	0.135389	0.087955	7502	tags=61%, list=21%, signal=49%	EGFR/MYC/CD48/ATAD2/RFC3/DSCC1/TOP2A/RFC4/LMNB2/RNF144B/UBE2T/PLAC8/UBE2C/LBR/FANCI/MTDH/CEBPZ/FAM91A1/CACYBP
WP_METABOLIC_REPROGRAMMING_IN_COLON_CANCER	WP_METABOLIC_REPROGRAMMING_IN_COLON_CANCER	42	0.486893	1.449	0.0528846	0.13546	0.0880011	10103	tags=60%, list=28%, signal=43%	HK3/PSAT1/PSPH/LDHA/PPAT/ENO1/PYCR1/PGK1/SLC16A3/GART/GLS/TIGAR/PAICS/G6PD/PGAM1/SHMT2/IDH3A/SLC2A1/ACLY/PGD/TKT/PDHA1/DLST/GPI/FH
REACTOME_REGULATION_OF_IFNG_SIGNALING	REACTOME_REGULATION_OF_IFNG_SIGNALING	14	0.626193	1.48447	0.0530973	0.135858	0.0882599	8868	tags=57%, list=24%, signal=43%	IFNG/STAT1/SOCS1/JAK2/PTPN1/PTPN11/SOCS3/PTPN2
NABA_COLLAGENS	NABA_COLLAGENS	44	0.481011	1.44304	0.0532258	0.135894	0.0882834	9749	tags=70%, list=27%, signal=52%	COL2A1/COL17A1/COL11A1/COL25A1/COL23A1/COL20A1/COL4A4/COL5A3/COL12A1/COL5A2/COL10A1/COL7A1/COL16A1/COL3A1/COL1A2/COL6A6/COL8A2/COL4A3/COL26A1/COL5A1/COL15A1/COL11A2/COL6A1/COL1A1/COL6A3/COL13A1/COL18A1/COL6A2/COL27A1/COL4A2/COL4A1
REACTOME_COLLAGEN_CHAIN_TRIMERIZATION	REACTOME_COLLAGEN_CHAIN_TRIMERIZATION	44	0.481011	1.44304	0.0532258	0.135894	0.0882834	9749	tags=70%, list=27%, signal=52%	COL2A1/COL17A1/COL11A1/COL25A1/COL23A1/COL20A1/COL4A4/COL5A3/COL12A1/COL5A2/COL10A1/COL7A1/COL16A1/COL3A1/COL1A2/COL6A6/COL8A2/COL4A3/COL26A1/COL5A1/COL15A1/COL11A2/COL6A1/COL1A1/COL6A3/COL13A1/COL18A1/COL6A2/COL27A1/COL4A2/COL4A1
BIOCARTA_BARRESTIN_SRC_PATHWAY	BIOCARTA_BARRESTIN_SRC_PATHWAY	17	0.587861	1.45762	0.0535406	0.136484	0.0886662	3865	tags=29%, list=11%, signal=26%	HCK/KCNA1/KCNA2/KCNA3/DNM1
REACTOME_G_ALPHA_12_13_SIGNALLING_EVENTS	REACTOME_G_ALPHA_12_13_SIGNALLING_EVENTS	80	0.403794	1.34274	0.0535714	0.136484	0.0886662	11419	tags=56%, list=31%, signal=39%	GNG4/ARHGEF4/GNB4/ECT2/ADRA1B/BTK/GNG2/GNA12/GNGT2/FGD1/MCF2/ADRA1D/PLEKHG2/ARHGEF37/FGD4/ARHGEF33/TRIO/ARHGEF39/NET1/GNG12/ROCK1/ARHGEF10/PREX1/VAV1/ARHGEF35/GNG10/GNG3/FGD2/TBXA2R/VAV2/RHOC/ITSN1/GNGT1/ARHGEF26/ADRA1A/GNB3/ARHGEF38/ARHGEF3/ARHGEF1/GNB1/ARHGEF5/GNA13/GNG8/GNG11/RHOA
PID_IL6_7_PATHWAY	PID_IL6_7_PATHWAY	47	0.468126	1.41694	0.0539683	0.137347	0.0892274	10941	tags=55%, list=30%, signal=39%	MYC/HCK/IL6/STAT1/IRF1/LBP/JAK2/HSP90B1/LMO4/IL6R/MCL1/VAV1/PTPN11/IL6ST/CEBPB/PTPRE/STAT3/PIK3CA/SOCS3/GAB2/MAPK14/GAB1/GRB2/TIMP1/MAPK11/JAK1
REACTOME_DISSOLUTION_OF_FIBRIN_CLOT	REACTOME_DISSOLUTION_OF_FIBRIN_CLOT	13	0.637236	1.48865	0.0542495	0.137916	0.0895965	7401	tags=69%, list=20%, signal=55%	SERPINB2/SERPINE1/SERPINE2/PLAUR/PLAU/S100A10/ANXA2/SERPINB8/PLAT
KEGG_NEUROTROPHIN_SIGNALING_PATHWAY	KEGG_NEUROTROPHIN_SIGNALING_PATHWAY	126	0.367416	1.29531	0.0544218	0.138206	0.0897849	11024	tags=46%, list=30%, signal=32%	FASLG/NGFR/CAMK2B/NTRK2/NGF/NTRK1/CAMK4/BDNF/CALML5/PIK3CD/MAPK12/AKT3/PIK3R5/SHC4/CALML3/CAMK2A/PIK3CG/IRAK1/YWHAQ/SH2B3/NRAS/TP73/RAPGEF1/YWHAH/CALM2/RPS6KA4/SHC1/YWHAG/MAP2K1/MAP3K1/PTPN11/PIK3CB/KRAS/PIK3CA/IRS2/ABL1/IRS4/CAMK2D/RAP1B/MAP3K3/MAPK14/MAPK1/RIPK2/RPS6KA3/GAB1/GRB2/YWHAZ/IRAK3/BCL2/SORT1/MAPKAPK2/RAP1A/MAPK11/FOXO3/NFKB1/CRKL/MAPK7/MAPK9
REACTOME_RESPONSE_TO_ELEVATED_PLATELET_CYTOSOLIC_CA2_	REACTOME_RESPONSE_TO_ELEVATED_PLATELET_CYTOSOLIC_CA2_	131	0.367149	1.29219	0.0546448	0.138624	0.0900567	8024	tags=37%, list=22%, signal=29%	PPBP/CD109/PRKCG/PLEK/ACTN2/ECM1/VEGFC/TGFB2/SCG3/F13A1/PF4/FN1/SRGN/SERPINE1/SERPINA1/EGF/ITGB3/SERPINA3/ANXA5/LY6G6F/FERMT3/THBS1/ACTN1/GAS6/LAMP2/CALU/SERPING1/ITGA2B/HGF/TUBA4A/PCDH7/TAGLN2/HSPA5/FLNA/TIMP3/ENDOD1/A1BG/PROS1/FAM3C/CAP1/APP/CD36/TLN1/TGFB1/IGF1/F8/PRKCB/TGFB3/PDGFB
REACTOME_CONDENSATION_OF_PROPHASE_CHROMOSOMES	REACTOME_CONDENSATION_OF_PROPHASE_CHROMOSOMES	72	0.416215	1.36002	0.0550459	0.139493	0.0906209	7192	tags=36%, list=20%, signal=29%	H4C15/PLK1/H4C14/SMC2/CCNB1/SMC4/H2BC17/NCAPG2/H2BC11/H2AB1/CDK1/H2BS1/H2BC12/H4C8/H2BC14/SET/H4C12/NCAPD3/H4C9/H2AC7/H3C10/H2AZ1/H2AZ2/H2AC4/H2AC6/H3C12
REACTOME_ESR_MEDIATED_SIGNALING	REACTOME_ESR_MEDIATED_SIGNALING	219	0.336676	1.26221	0.0553459	0.140104	0.0910178	10373	tags=39%, list=28%, signal=28%	GNG4/EPGN/MMP3/EGFR/EREG/MMP9/CAV1/FKBP5/GNB4/MYC/SPHK1/AREG/H4C15/H4C14/CAV2/TGFA/EGF/GNG2/KPNA2/H2BC17/AKT3/H2BC11/GNGT2/H2AB1/CXCL12/GREB1/H2BS1/H2BC12/NRAS/SMC1A/S1PR3/H4C8/SMC3/H2BC14/H4C12/RAD21/H4C9/H2AC7/SHC1/H3C10/STAG1/H2AZ1/XPO1/STRN/GNG12/H2AZ2/AGO2/H2AC4/H2AC6/H3C12/GNG10/ELK1/MED1/HBEGF/NRIP1/MMP7/GNAI3/PTGES3/KRAS/GNG3/POLR2D/CARM1/PIK3CA/STAG2/H4C3/UHMK1/IGF1R/MYB/H2BC7/GNAI1/TBP/…
REACTOME_P2Y_RECEPTORS	REACTOME_P2Y_RECEPTORS	12	0.653232	1.47875	0.0557621	0.141007	0.0916047	2826	tags=42%, list=8%, signal=38%	P2RY12/P2RY13/P2RY6/P2RY1/P2RY10
BIOCARTA_SKP2E2F_PATHWAY	BIOCARTA_SKP2E2F_PATHWAY	10	0.690459	1.49683	0.0558659	0.141119	0.0916777	7224	tags=60%, list=20%, signal=48%	CCNA1/TFDP1/E2F1/CCNE1/CDK2/SKP2
WP_SIGNALING_PATHWAYS_IN_GLIOBLASTOMA	WP_SIGNALING_PATHWAYS_IN_GLIOBLASTOMA	82	0.406483	1.35895	0.0559647	0.141219	0.0917423	8135	tags=34%, list=22%, signal=27%	CDKN2A/PRKCG/EGFR/CDK6/CDKN2B/FGFR1/PIK3CD/PRKCQ/AKT3/MSH6/MET/PIK3CG/BRCA1/NRAS/E2F1/PIK3C2G/CCNE1/BRCA2/CDKN2C/CBL/CDK4/CDK2/PDGFRB/MAP2K1/PIK3CB/KRAS/PRKCB/PIK3CA
REACTOME_DOWNSTREAM_SIGNALING_OF_ACTIVATED_FGFR3	REACTOME_DOWNSTREAM_SIGNALING_OF_ACTIVATED_FGFR3	25	0.540627	1.46679	0.0561798	0.14144	0.0918863	9767	tags=64%, list=27%, signal=47%	FGF5/FGF20/FGF4/FGF8/FGF2/FGF1/NRAS/FGF16/SHC1/FGF23/PTPN11/KRAS/PIK3CA/FGF9/GAB1/GRB2
REACTOME_POTENTIAL_THERAPEUTICS_FOR_SARS	REACTOME_POTENTIAL_THERAPEUTICS_FOR_SARS	37	0.494723	1.45164	0.0561798	0.14144	0.0918863	7033	tags=38%, list=19%, signal=31%	IL1RAP/ACE2/PDCD1/ITGA4/NR3C1/IMPDH1/TLR7/JAK2/ITGB1/ATP1A1/SIGMAR1/IL6R/ROCK1/TUBB
WP_FOLATE_METABOLISM	WP_FOLATE_METABOLISM	69	0.418368	1.36086	0.056231	0.14144	0.0918863	4532	tags=30%, list=12%, signal=27%	FOLR3/SAA1/IFNG/ICAM1/TNF/SAA2/IL6/IZUMO1R/SERPINE1/IL1B/MPO/SERPINA3/CSF1/NOS1/SAA4/SOD2/CTH/FOLR2/CBS/RFK/LDLR
WP_GLUTATHIONE_METABOLISM	WP_GLUTATHIONE_METABOLISM	22	-0.522537	-1.46565	0.0566502	0.142344	0.0924735	2952	tags=32%, list=8%, signal=29%	GSTT2/IDH1/GSTA1/GSTM2/GPX2/GGT2/GSTM1
REACTOME_PROTEIN_PROTEIN_INTERACTIONS_AT_SYNAPSES	REACTOME_PROTEIN_PROTEIN_INTERACTIONS_AT_SYNAPSES	87	0.39975	1.35045	0.0570175	0.143116	0.0929748	7883	tags=41%, list=22%, signal=33%	SLITRK1/GRM5/SYT12/IL1RAP/GRIA1/PTPRD/SLITRK2/NLGN1/STXBP1/GRM1/LRRTM1/BEGAIN/GRIN2B/DLGAP1/HOMER2/GRIN2A/EPB41L2/LRRTM2/SYT1/PPFIBP1/SLITRK5/PPFIA2/DLGAP3/GRIA3/NRXN1/NRXN2/LRFN4/SHANK1/GRIN2C/RTN3/LRRTM4/IL1RAPL1/APBA2/SLITRK3/PDLIM5/EPB41L3
REACTOME_THE_NLRP3_INFLAMMASOME	REACTOME_THE_NLRP3_INFLAMMASOME	15	0.61882	1.4903	0.0575916	0.144252	0.093713	7172	tags=53%, list=20%, signal=43%	MEFV/NLRP3/P2RX7/PANX1/CASP1/PSTPIP1/TXN/APP
REACTOME_YAP1_AND_WWTR1_TAZ_STIMULATED_GENE_EXPRESSION	REACTOME_YAP1_AND_WWTR1_TAZ_STIMULATED_GENE_EXPRESSION	15	0.619984	1.4931	0.0575916	0.144252	0.093713	7220	tags=67%, list=20%, signal=53%	NKX2-5/GATA4/TEAD4/HIPK2/RUNX2/TEAD2/CCN2/WWTR1/TEAD1/YAP1
WP_GENES_CONTROLLING_RENAL_NEPHROGENESIS	WP_GENES_CONTROLLING_RENAL_NEPHROGENESIS	38	0.499378	1.45928	0.0582524	0.145754	0.0946884	7193	tags=55%, list=20%, signal=44%	LHX1/WT1/FOXC2/LMX1B/NPHS1/FGF8/HOXD11/GDNF/FOXD1/EYA1/KIRREL1/RET/SLIT2/CXCL12/NCK1/ITGB1/SIX1/NOTCH2/CXCR4/PDGFRB/CD36
REACTOME_REGULATION_OF_TLR_BY_ENDOGENOUS_LIGAND	REACTOME_REGULATION_OF_TLR_BY_ENDOGENOUS_LIGAND	19	0.573579	1.45106	0.0584192	0.146017	0.0948597	4729	tags=53%, list=13%, signal=46%	S100A8/TLR6/TLR1/SFTPD/CD14/S100A9/LBP/TLR2/SFTPA1/LY96
PID_NFAT_3PATHWAY	PID_NFAT_3PATHWAY	53	0.455569	1.40473	0.0585443	0.146106	0.0949174	10062	tags=45%, list=28%, signal=33%	PRKCG/CAMK4/PRKCQ/KPNA2/AKAP5/SFN/YWHAQ/YWHAH/RAN/NFATC1/CSNK1A1/NFATC2/XPO1/YWHAG/KPNB1/MAP3K1/PRKCB/NFATC3/RCAN1/PPP3R1/MAPK14/NUP214/YWHAZ/BCL2
ST_B_CELL_ANTIGEN_RECEPTOR	ST_B_CELL_ANTIGEN_RECEPTOR	40	0.490845	1.44322	0.0587276	0.146106	0.0949174	9767	tags=40%, list=27%, signal=29%	PI3/BTK/PIK3CD/EPHB2/AKT3/LYN/CD19/ITPKA/SHC1/VAV1/MAP2K1/PIK3CA/SYK/MAPK1/BCR/GRB2
REACTOME_RESOLUTION_OF_D_LOOP_STRUCTURES	REACTOME_RESOLUTION_OF_D_LOOP_STRUCTURES	34	0.500943	1.4465	0.0587302	0.146106	0.0949174	7514	tags=47%, list=21%, signal=37%	EXO1/RAD51AP1/BARD1/BRCA1/BRIP1/RAD51/EME1/RBBP8/RMI1/BRCA2/DNA2/RMI2/TOP3A/XRCC2/PALB2/BLM
BIOCARTA_CTCF_PATHWAY	BIOCARTA_CTCF_PATHWAY	24	0.540289	1.44918	0.0588235	0.146106	0.0949174	8135	tags=46%, list=22%, signal=36%	CDKN2A/MYC/TGFB2/TGFBR1/PIK3CG/CD79A/SMAD1/CD79B/TGFB1/TGFB3/PIK3CA
REACTOME_BETA_OXIDATION_OF_VERY_LONG_CHAIN_FATTY_ACIDS	REACTOME_BETA_OXIDATION_OF_VERY_LONG_CHAIN_FATTY_ACIDS	11	-0.612269	-1.46993	0.0588235	0.146106	0.0949174	7146	tags=55%, list=20%, signal=44%	HSD17B4/MLYCD/DECR2/ACOX1/ACAA1/ACOT6
REACTOME_GROWTH_HORMONE_RECEPTOR_SIGNALING	REACTOME_GROWTH_HORMONE_RECEPTOR_SIGNALING	24	0.539564	1.44723	0.0588235	0.146106	0.0949174	9178	tags=58%, list=25%, signal=44%	PRL/STAT1/SOCS1/LYN/JAK2/ADAM17/PTPN1/GH1/GH2/STAT3/IRS2/SOCS3/GHR/MAPK1
REACTOME_SIGNAL_AMPLIFICATION	REACTOME_SIGNAL_AMPLIFICATION	33	0.502436	1.44203	0.0590112	0.146419	0.0951207	11264	tags=61%, list=31%, signal=42%	GNG4/P2RY12/GNB4/P2RY1/GNG2/GNGT2/GNG12/GNG10/GNAI3/GNG3/TBXA2R/GNAI1/MAPK14/GNGT1/GNAQ/GNB3/GNB1/GNA13/GNG8/GNG11
WP_METABOLISM_OF_SPINGOLIPIDS_IN_ER_AND_GOLGI_APPARATUS	WP_METABOLISM_OF_SPINGOLIPIDS_IN_ER_AND_GOLGI_APPARATUS	20	0.558975	1.43079	0.0592217	0.146788	0.0953605	7061	tags=55%, list=19%, signal=44%	UGT8/B4GALNT1/SPHK1/CERK/CERS3/SGMS2/B3GALT1/GALNT16/SGPP1/KDSR/B3GALT2
REACTOME_SYNTHESIS_OF_PYROPHOSPHATES_IN_THE_CYTOSOL	REACTOME_SYNTHESIS_OF_PYROPHOSPHATES_IN_THE_CYTOSOL	10	0.68372	1.48222	0.0595903	0.147548	0.0958542	2229	tags=40%, list=6%, signal=38%	NUDT11/IPPK/IP6K3/NUDT10
REACTOME_NF_KB_IS_ACTIVATED_AND_SIGNALS_SURVIVAL	REACTOME_NF_KB_IS_ACTIVATED_AND_SIGNALS_SURVIVAL	13	0.628325	1.46784	0.0596745	0.147603	0.0958897	3735	tags=23%, list=10%, signal=21%	NGFR/NGF/IRAK1
REACTOME_PHASE_4_RESTING_MEMBRANE_POTENTIAL	REACTOME_PHASE_4_RESTING_MEMBRANE_POTENTIAL	19	0.57129	1.44527	0.0601375	0.148593	0.0965332	2794	tags=26%, list=8%, signal=24%	KCNK16/KCNJ12/KCNK2/KCNJ4/KCNK13
REACTOME_DEATH_RECEPTOR_SIGNALLING	REACTOME_DEATH_RECEPTOR_SIGNALLING	141	0.359231	1.27697	0.0606469	0.149696	0.0972498	11436	tags=43%, list=31%, signal=30%	FASLG/NGFR/ARHGEF4/NGF/TNF/BIRC3/ECT2/FAS/MAG/RTN4R/TNFSF10/FGD1/IRAK1/MCF2/TNFAIP3/LINGO1/PLEKHG2/ADAM17/ARHGEF37/FGD4/ARHGEF33/OTULIN/TNFRSF10A/TRIO/CYLD/ARHGEF39/TRAF1/NET1/BCL2L11/BIRC2/ARHGEF10/PREX1/VAV1/ARHGEF35/CHUK/USP2/IKBKG/FGD2/TNFRSF10D/TRAF2/VAV2/RNF31/ITSN1/FADD/OMG/RIPK2/BAG4/ARHGEF26/AATF/PRKCI/ARHGEF38/ARHGEF3/ARHGEF1/NFKB1/ARHGEF5/TAB2/NCSTN/GNA13/MAGED1/RHOA/TAB3
REACTOME_FRS_MEDIATED_FGFR3_SIGNALING	REACTOME_FRS_MEDIATED_FGFR3_SIGNALING	20	0.558002	1.4283	0.0609137	0.150199	0.0975763	7649	tags=55%, list=21%, signal=43%	FGF5/FGF20/FGF4/FGF8/FGF2/FGF1/NRAS/FGF16/FGF23/PTPN11/KRAS
WP_MAMMALIAN_DISORDER_OF_SEXUAL_DEVELOPMENT	WP_MAMMALIAN_DISORDER_OF_SEXUAL_DEVELOPMENT	25	0.538792	1.46182	0.0609952	0.150244	0.0976056	2817	tags=28%, list=8%, signal=26%	DMRT1/WT1/GATA4/FST/SOX9/SRD5A1/CBX2
PID_LYSOPHOSPHOLIPID_PATHWAY	PID_LYSOPHOSPHOLIPID_PATHWAY	65	0.424578	1.36964	0.0611621	0.150499	0.0977714	3243	tags=18%, list=9%, signal=17%	EGFR/MMP9/ADCY7/IL6/ADRA1B/CXCL8/GNAO1/GNG2/GNAZ/ADCY3/GNA12/LYN
REACTOME_SIGNALING_BY_HEDGEHOG	REACTOME_SIGNALING_BY_HEDGEHOG	150	0.357793	1.28303	0.0619112	0.15187	0.0986615	10783	tags=46%, list=30%, signal=33%	TUBB2B/TUBB4A/PSMA8/ADCY7/TUBB6/PSMB9/TUBB2A/TUBB3/GLI2/GPR161/NOTUM/TUBA1B/ADCY3/GAS1/CDON/GPC5/DZIP1/TUBA1C/TUBA1A/TUBA4A/PSMD2/EVC/PSMA6/PSMC1/ADAM17/PSMD11/ADCY9/PSMD5/ARRB2/PSMD1/DYNC2H1/CSNK1A1/DISP2/TULP3/PSMD14/PSMB8/CDC73/PSMB7/ADCY8/SMO/PSMB5/PSMB2/GLI3/IFT122/VCP/PSMC3/PSMA7/PSMD8/PRKAR2B/PSMC2/RPGRIP1L/EVC2/IQCE/CUL1/PSMA1/PSMD3/PSMD9/PSMD7/PSME3/SMURF2/PSMD12/PSMA5/IFT57/PSMA3/PSMC4/…
PID_IL5_PATHWAY	PID_IL5_PATHWAY	14	0.612552	1.45213	0.0619469	0.15187	0.0986615	9767	tags=64%, list=27%, signal=47%	CSF2RB/LYN/IL5RA/JAK2/PTPN11/SDCBP/PIK3CA/IL5/GRB2
REACTOME_PLATELET_ADHESION_TO_EXPOSED_COLLAGEN	REACTOME_PLATELET_ADHESION_TO_EXPOSED_COLLAGEN	14	0.612893	1.45294	0.0619469	0.15187	0.0986615	7075	tags=50%, list=19%, signal=40%	FCER1G/ITGA2/LYN/FYN/ITGB1/COL1A2/COL1A1
WP_PROSTAGLANDIN_SYNTHESIS_AND_REGULATION	WP_PROSTAGLANDIN_SYNTHESIS_AND_REGULATION	45	0.470324	1.40692	0.0619902	0.15187	0.0986615	7053	tags=49%, list=19%, signal=39%	PRL/ANXA1/ANXA3/AKR1C1/PTGDR/SOX9/ANXA5/TBXAS1/S100A10/PTGER3/PTGFRN/HSD11B1/ANXA2/CBR1/EDN1/CYP11A1/ANXA6/PTGFR/EDNRA/AKR1B1/PTGS1/PPARGC1A
REACTOME_TRANSCRIPTIONAL_REGULATION_OF_WHITE_ADIPOCYTE_DIFFERENTIATION	REACTOME_TRANSCRIPTIONAL_REGULATION_OF_WHITE_ADIPOCYTE_DIFFERENTIATION	84	0.401997	1.34655	0.0620384	0.15187	0.0986615	11240	tags=44%, list=31%, signal=31%	ADIPOQ/LPL/TNF/WNT10B/LEP/PLIN1/EGR2/WNT1/HELZ2/PCK1/KLF4/CDK4/MED22/PPARGC1A/MED27/CD36/MED30/MED1/CEBPB/TGFB1/CCND3/MED21/CARM1/MED6/NCOR2/MED10/EBF1/CCNC/MED14/CDK8/MED8/MED24/NFKB1/MED13L/THRAP3/MED20/MED19
WP_PRION_DISEASE_PATHWAY	WP_PRION_DISEASE_PATHWAY	33	0.501928	1.44057	0.062201	0.152111	0.0988183	9178	tags=58%, list=25%, signal=43%	PAX5/PRNP/FGFR1/SPI1/IRF4/POU2F2/FYN/BCL11A/HSPA5/SMC3/RAD21/HSP90B1/NCAM1/ELK1/STAT3/RFX5/EBF1/TBP/MAPK1
KEGG_CITRATE_CYCLE_TCA_CYCLE	KEGG_CITRATE_CYCLE_TCA_CYCLE	31	0.50449	1.42595	0.0624	0.152128	0.0988295	12572	tags=68%, list=34%, signal=44%	PDHA2/PC/PCK1/ACO1/SDHA/IDH3A/DLAT/OGDH/OGDHL/SUCLA2/ACLY/MDH1/CS/PDHA1/DLST/FH/SDHC/DLD/SDHB/IDH2/MDH2
REACTOME_ACTIVATED_NOTCH1_TRANSMITS_SIGNAL_TO_THE_NUCLEUS	REACTOME_ACTIVATED_NOTCH1_TRANSMITS_SIGNAL_TO_THE_NUCLEUS	31	0.511352	1.44535	0.0624	0.152128	0.0988295	6530	tags=35%, list=18%, signal=29%	DNER/DLK1/DLL1/DTX1/CNTN1/NEURL1B/NEURL1/ADAM17/JAG1/ARRB2/JAG2
REACTOME_NEGATIVE_REGULATION_OF_FGFR4_SIGNALING	REACTOME_NEGATIVE_REGULATION_OF_FGFR4_SIGNALING	31	0.511433	1.44558	0.0624	0.152128	0.0988295	6163	tags=32%, list=17%, signal=27%	FGF19/FGF20/FGF4/FGF8/FGF2/FGF1/FGF16/CBL/FGFR4/FGF23
WP_MITOCHONDRIAL_CIII_ASSEMBLY	WP_MITOCHONDRIAL_CIII_ASSEMBLY	15	-0.56146	-1.43855	0.0629371	0.15328	0.0995779	10867	tags=60%, list=30%, signal=42%	UQCRH/TTC19/UQCC2/BCS1L/UQCC1/UQCRB/UQCR11/UQCR10/UQCRQ
PID_HNF3A_PATHWAY	PID_HNF3A_PATHWAY	43	-0.407666	-1.3373	0.0634921	0.154474	0.100353	2832	tags=23%, list=8%, signal=21%	INS/FOS/APOB/AR/CYP2C18/FOXA1/SFTPA2/SHH/TFF1/KLK3
WP_NUCLEAR_RECEPTORS_IN_LIPID_METABOLISM_AND_TOXICITY	WP_NUCLEAR_RECEPTORS_IN_LIPID_METABOLISM_AND_TOXICITY	35	-0.447182	-1.39396	0.064	0.15555	0.101053	6206	tags=46%, list=17%, signal=38%	ABCG1/NR1I3/ABCB1/CYP7A1/ABCD3/ABCG5/CYP24A1/CYP2E1/NR1H4/PPARG/CYP3A4/ABCC3/MIR33B/CYP4A11/CYP4B1/CYP2C9
WP_NEOVASCULARISATION_PROCESSES	WP_NEOVASCULARISATION_PROCESSES	37	0.490063	1.43796	0.0642055	0.155767	0.101193	8185	tags=43%, list=22%, signal=34%	MMP9/TGFB2/ANGPT1/KITLG/EPHB2/TGFBR1/CXCL12/HIF1A/SMAD1/JAG1/EPHB4/CXCR4/TGFB1/TGFB3/PDGFB/RELB
REACTOME_GLYCOLYSIS	REACTOME_GLYCOLYSIS	71	0.412407	1.34684	0.0642202	0.155767	0.101193	11782	tags=62%, list=32%, signal=42%	HK3/NUP155/PFKP/NUP188/NUP153/NUP205/PGM2L1/ENO1/PGK1/NUP160/NUP210/GCK/PFKFB3/NDC1/SEH1L/NUP107/PGAM1/NUP58/PKLR/PFKM/NUP93/HK2/NUP37/PFKFB2/TPI1/NUP98/NUP54/PPP2R5D/NUP133/ENO3/NUP214/NUP88/NUP62/GPI/ENO2/PPP2CB/RANBP2/NUP85/GAPDH/NUP35/RAE1/PPP2R1B/PPP2CA/PKM
REACTOME_SIGNALING_BY_HIPPO	REACTOME_SIGNALING_BY_HIPPO	20	0.554769	1.42003	0.0642978	0.155796	0.101212	13430	tags=75%, list=37%, signal=47%	AMOTL1/AMOTL2/SAV1/STK3/WWTR1/LATS2/YAP1/AMOT/DVL2/MOB1A/NPHP4/STK4/TJP1/YWHAE/WWC1
REACTOME_CLEC7A_DECTIN_1_INDUCES_NFAT_ACTIVATION	REACTOME_CLEC7A_DECTIN_1_INDUCES_NFAT_ACTIVATION	11	0.641796	1.4382	0.0644567	0.156022	0.101359	12083	tags=82%, list=33%, signal=55%	ITPR3/ITPR2/NFATC1/NFATC2/NFATC3/PPP3R1/PPP3CA/PPP3CB/CALM1
REACTOME_DISEASES_OF_METABOLISM	REACTOME_DISEASES_OF_METABOLISM	245	0.322403	1.22662	0.0646341	0.156292	0.101535	6611	tags=27%, list=18%, signal=22%	MUC16/MUC17/CYP26B1/SLC34A2/POMC/ADAMTSL4/MUC13/MUC6/SFTPB/ADAMTS3/MUC5B/NCAN/CSF2RB/SFTPD/GGT1/CSPG5/SI/FMO3/SEMA5B/TBXAS1/CYP27B1/ADAMTS18/ABCA3/SFTPC/MUCL1/GCLM/MUC4/EXT1/ADAMTS12/ADAMTS6/ADAMTS15/GPC5/THBS1/ADAMTS2/CSF2RA/ADAMTSL1/PC/CYP1B1/CHST3/GPC6/KHK/THSD1/SFTPA1/TCN2/CYP11B1/THSD4/ADAMTS16/MUC7/ADAMTS14/CYP7B1/PGM1/CYP11A1/PAPSS2/MUC12/EXT2/CYP21A2/CHST6/OMD/NOTCH2/ARSB/CYP26C1/FMOD/ACA…
PID_SMAD2_3NUCLEAR_PATHWAY	PID_SMAD2_3NUCLEAR_PATHWAY	82	0.397427	1.32868	0.0648012	0.156411	0.101612	8590	tags=32%, list=24%, signal=24%	NKX2-5/DLX1/MYOD1/IFNB1/MYC/RUNX3/CDKN2B/SERPINE1/NR3C1/RUNX2/HNF4A/TFDP1/HSPA8/RBL1/SAP30/COL1A2/CDK4/CDK2/IL10/ITGB5/IRF7/CEBPB/VDR/SP3/IL5/LAMC1
PID_ENDOTHELIN_PATHWAY	PID_ENDOTHELIN_PATHWAY	63	0.420257	1.34341	0.0648148	0.156411	0.101612	7852	tags=33%, list=22%, signal=26%	PRKCG/EDN3/ADCY7/CYSLTR2/PRKCQ/GNAO1/GNAZ/ADCY3/GNA12/JAK2/EDN1/COL3A1/ADCY9/COL1A2/EDNRA/MAP2K1/EDN2/ADCY8/GNAI3/PRKCB/MMP1
PID_REELIN_PATHWAY	PID_REELIN_PATHWAY	28	0.522443	1.44519	0.0649351	0.156542	0.101697	10903	tags=61%, list=30%, signal=43%	CDK5R1/LRP8/GRIN2B/GRIN2A/MAP1B/RELN/FYN/RAPGEF1/ITGB1/CBL/ITGA3/PIK3CA/VLDLR/PAFAH1B1/RAP1A/NCK2/CRKL
REACTOME_PURINE_SALVAGE	REACTOME_PURINE_SALVAGE	13	0.622147	1.4534	0.0650995	0.15678	0.101851	8057	tags=54%, list=22%, signal=42%	ADA/PNP/GMPR/DCK/HPRT1/ADK/AMPD3
WP_NUCLEAR_RECEPTORS_METAPATHWAY	WP_NUCLEAR_RECEPTORS_METAPATHWAY	318	0.31674	1.22872	0.0653207	0.157153	0.102094	4048	tags=21%, list=11%, signal=19%	SLC6A15/CYP2B6/FGFBP1/DNER/SERPINB2/FGF19/IFNG/SLC7A11/CES1/ANKRD1/CCL20/EGFR/SLC6A14/SLC5A1/SLC5A8/SLC6A17/SLC6A5/SLC2A14/PPP1R14C/SERPINB9/NRG1/ADH7/ME1/FKBP5/SLC7A5/MYC/SLC39A12/TNF/ABCC2/TGFB2/SLC39A8/BIRC3/TXNRD1/SRGN/IL12A/SLCO2B1/SLC39A14/PLK2/GGT1/ALOX5AP/NAV3/SNAI2/IP6K3/NR3C1/IGFBP1/IL1B/IL11/SERPINA1/SRXN1/TGFA/ZIC2/SLC6A18/ALDH3A1/SLC2A3/SLC6A20/SLC6A9/THBD/B3GNT5/GCLM/PDE4B/SLC6A7/CA…
BIOCARTA_EGF_PATHWAY	BIOCARTA_EGF_PATHWAY	27	0.521186	1.4379	0.0656	0.157599	0.102384	8135	tags=41%, list=22%, signal=32%	EGFR/STAT1/EGF/RASA1/SHC1/MAP2K1/MAP3K1/ELK1/PRKCB/STAT3/PIK3CA
REACTOME_GLUCAGON_LIKE_PEPTIDE_1_GLP1_REGULATES_INSULIN_SECRETION	REACTOME_GLUCAGON_LIKE_PEPTIDE_1_GLP1_REGULATES_INSULIN_SECRETION	42	0.475698	1.41569	0.0657051	0.157599	0.102384	7659	tags=38%, list=21%, signal=30%	GNG4/GCG/KCNC2/GNB4/GNG2/AKAP5/ITPR3/GNGT2/ITPR2/KCNG2/KCNB1/GNG12/GNG10/ADCY8/IQGAP1/GNG3
WP_COMMON_PATHWAYS_UNDERLYING_DRUG_ADDICTION	WP_COMMON_PATHWAYS_UNDERLYING_DRUG_ADDICTION	42	0.476829	1.41905	0.0657051	0.157599	0.102384	9178	tags=48%, list=25%, signal=36%	GRM5/PRKCG/GRIA1/DRD2/CAMK4/GRIA2/GRM1/PPP1R1A/GRIN2A/CAMK2A/GRIA3/CALM2/ACTB/MAP2K1/ADCY8/PRKCB/GRIA4/RAP1B/GNAI1/MAPK1
REACTOME_TRAFFICKING_AND_PROCESSING_OF_ENDOSOMAL_TLR	REACTOME_TRAFFICKING_AND_PROCESSING_OF_ENDOSOMAL_TLR	13	0.620418	1.44936	0.0669078	0.160029	0.103962	4248	tags=38%, list=12%, signal=34%	CTSV/TLR8/CTSL/CTSB/TLR7
REACTOME_TRIGLYCERIDE_CATABOLISM	REACTOME_TRIGLYCERIDE_CATABOLISM	24	0.528739	1.4182	0.0669935	0.160029	0.103962	3640	tags=25%, list=10%, signal=23%	FABP7/PNPLA5/FABP12/CAV1/PLIN1/MGLL
REACTOME_HDR_THROUGH_MMEJ_ALT_NHEJ_	REACTOME_HDR_THROUGH_MMEJ_ALT_NHEJ_	10	0.669684	1.45179	0.0670391	0.160029	0.103962	8810	tags=50%, list=24%, signal=38%	FEN1/RBBP8/POLQ/PARP1/PARP2
REACTOME_NEUROTOXICITY_OF_CLOSTRIDIUM_TOXINS	REACTOME_NEUROTOXICITY_OF_CLOSTRIDIUM_TOXINS	10	0.67218	1.45721	0.0670391	0.160029	0.103962	4583	tags=50%, list=13%, signal=44%	SV2B/STX1B/SNAP25/SV2A/SYT1
WP_GABA_RECEPTOR_SIGNALING	WP_GABA_RECEPTOR_SIGNALING	31	0.498423	1.4088	0.0672	0.160029	0.103962	3330	tags=26%, list=9%, signal=23%	GAD2/SLC32A1/GABRB2/GABRP/GABRG1/GABRB1/GABRQ/GABRA1
REACTOME_GOLGI_CISTERNAE_PERICENTRIOLAR_STACK_REORGANIZATION	REACTOME_GOLGI_CISTERNAE_PERICENTRIOLAR_STACK_REORGANIZATION	14	0.606799	1.43849	0.0672566	0.160029	0.103962	4022	tags=29%, list=11%, signal=25%	PLK1/CCNB1/CCNB2/CDK1
REACTOME_NEGATIVE_REGULATION_OF_TCF_DEPENDENT_SIGNALING_BY_WNT_LIGAND_ANTAGONISTS	REACTOME_NEGATIVE_REGULATION_OF_TCF_DEPENDENT_SIGNALING_BY_WNT_LIGAND_ANTAGONISTS	14	0.607514	1.44019	0.0672566	0.160029	0.103962	2427	tags=36%, list=7%, signal=33%	WIF1/KREMEN2/WNT3A/SOST/SFRP1
WP_CANCER_IMMUNOTHERAPY_BY_CTLA4_BLOCKADE	WP_CANCER_IMMUNOTHERAPY_BY_CTLA4_BLOCKADE	14	0.607202	1.43945	0.0672566	0.160029	0.103962	3794	tags=43%, list=10%, signal=38%	CD80/CD86/CTLA4/PIK3CD/HLA-DRB1/CD28
REACTOME_EPIGENETIC_REGULATION_OF_GENE_EXPRESSION	REACTOME_EPIGENETIC_REGULATION_OF_GENE_EXPRESSION	146	0.354933	1.26654	0.0673854	0.160175	0.104057	11398	tags=43%, list=31%, signal=30%	H4C15/PHF19/H4C14/DEK/H2BC17/DNMT3L/DNMT1/H2BC11/DDX21/UHRF1/H2AB1/TET1/EZH2/H2BS1/H2BC12/CD3EAP/H4C8/JARID2/H2BC14/H4C12/H4C9/H2AC7/SAP30/SUV39H1/POLR1E/H3C10/H2AZ1/H2AZ2/ACTB/GTF2H3/H2AC4/H2AC6/SUZ12/H3C12/POLR1B/POLR1A/MNAT1/TAF1A/GTF2H1/TWISTNB/BAZ1B/SAP130/H4C3/TTF1/SMARCA5/H2BC7/TBP/H3C8/H2BC15/CBX3/GATAD2A/GTF2H2/H2BC4/H2AC14/H2AX/GATAD2B/RBBP7/H2BC3/CDK7/H2BC13/H3C4/H2BU1/ERCC3
PID_MET_PATHWAY	PID_MET_PATHWAY	79	0.397474	1.31555	0.0674663	0.160207	0.104078	11835	tags=52%, list=32%, signal=35%	ARHGEF4/F2RL2/PTPRJ/MET/NCK1/HGF/SNAI1/SH3KBP1/RAPGEF1/RIN2/CBL/SHC1/PTPN1/MAP2K1/KPNB1/MAP3K1/PTPN11/PIK3CA/PAK2/EIF4E/PTPN2/RANBP9/RAP1B/GAB2/EGR1/MAPK1/EIF4EBP1/CTNNB1/ARF6/GAB1/GRB2/PRKCI/BCAR1/RAP1A/APC/NCK2/CRKL/MTOR/RHOA/RPTOR/NUMB
REACTOME_RNA_POLYMERASE_III_TRANSCRIPTION	REACTOME_RNA_POLYMERASE_III_TRANSCRIPTION	41	0.47627	1.40921	0.0681818	0.161745	0.105077	12347	tags=51%, list=34%, signal=34%	POLR3G/GTF3C4/NFIX/BRF2/POLR3F/POLR3D/SNAPC1/GTF3C5/TBP/BDP1/NFIA/POLR3C/SNAPC3/NFIB/ZNF143/POLR3A/GTF3C3/NFIC/SSB/GTF3C1/POLR2K
KEGG_ACUTE_MYELOID_LEUKEMIA	KEGG_ACUTE_MYELOID_LEUKEMIA	57	0.439659	1.38262	0.0685358	0.162205	0.105376	9207	tags=40%, list=25%, signal=30%	CCNA1/MYC/PIK3CD/SPI1/TCF7L1/AKT3/PIK3R5/PIK3CG/NRAS/PIM2/LEF1/MAP2K1/CHUK/PIK3CB/TCF7/KRAS/IKBKG/STAT3/PIK3CA/FLT3/PML/MAPK1/EIF4EBP1
WP_BDNFTRKB_SIGNALING	WP_BDNFTRKB_SIGNALING	33	0.491212	1.40981	0.0685805	0.162205	0.105376	11973	tags=55%, list=33%, signal=37%	NTRK2/BDNF/TRPC3/PIK3CG/NRAS/SHC1/MAP2K1/KRAS/GAB2/MAPK1/EIF4EBP1/RHEB/GAB1/GRB2/HOMER1/MTOR/CREB1/RPS6KB1
WP_TRANSSULFURATION_AND_ONE_CARBON_METABOLISM	WP_TRANSSULFURATION_AND_ONE_CARBON_METABOLISM	30	0.49733	1.39608	0.0685805	0.162205	0.105376	6618	tags=43%, list=18%, signal=36%	PSAT1/TYMS/MTHFD1L/PSPH/CTH/GCLM/DNMT3L/DNMT1/PHGDH/CBS/MTHFD1/DHFR/SHMT2
PID_AP1_PATHWAY	PID_AP1_PATHWAY	70	0.409916	1.33737	0.0689127	0.162376	0.105487	7884	tags=41%, list=22%, signal=33%	IFNG/CSF2/MT2A/NTS/CDKN2A/MMP9/MYC/IL6/NR3C1/CXCL8/PLAU/CDK1/MAF/HIF1A/FOSL1/EDN1/NFATC1/MAFG/COL1A2/HLA-A/NFATC2/IL10/BCL2L11/CCN1/CCL2/TGFB1/MMP1/GJA1/NFATC3
REACTOME_TP53_REGULATES_TRANSCRIPTION_OF_GENES_INVOLVED_IN_G2_CELL_CYCLE_ARREST	REACTOME_TP53_REGULATES_TRANSCRIPTION_OF_GENES_INVOLVED_IN_G2_CELL_CYCLE_ARREST	18	0.57702	1.44875	0.0689655	0.162376	0.105487	5591	tags=44%, list=15%, signal=38%	AURKA/CCNB1/SFN/CDK1/TFDP1/PCNA/RBL1/CDC25C
BIOCARTA_BAD_PATHWAY	BIOCARTA_BAD_PATHWAY	25	0.52437	1.42269	0.0690209	0.162376	0.105487	10783	tags=48%, list=30%, signal=34%	CSF2RB/KITLG/PIK3CG/YWHAH/IGF1/PIK3CA/PRKAR2B/IGF1R/MAPK1/BCL2/PRKAR1B/PRKAR2A
REACTOME_INTRAFLAGELLAR_TRANSPORT	REACTOME_INTRAFLAGELLAR_TRANSPORT	54	0.444102	1.37689	0.0690738	0.162376	0.105487	8619	tags=37%, list=24%, signal=28%	TUBB2B/TUBB4A/TUBB6/TUBB2A/TUBB3/TUBA1B/KIF17/TUBA1C/TUBA1A/TUBA4A/TTC26/DYNC2H1/KIFAP3/TNPO1/WDR34/KIF3C/IFT122/TCTEX1D1/TTC30A/TCTEX1D2
PID_TNF_PATHWAY	PID_TNF_PATHWAY	46	0.454763	1.3673	0.0691318	0.162376	0.105487	9565	tags=46%, list=26%, signal=34%	CAV1/TNF/STAT1/BIRC3/MAP4K4/TNFAIP3/TNFRSF1B/ADAM17/CYLD/TRAF1/BIRC2/TXN/MAP3K1/CHUK/IKBKG/TNIK/TRAF2/MAP3K3/MAP4K2/FADD/BAG4
REACTOME_ASSOCIATION_OF_TRIC_CCT_WITH_TARGET_PROTEINS_DURING_BIOSYNTHESIS	REACTOME_ASSOCIATION_OF_TRIC_CCT_WITH_TARGET_PROTEINS_DURING_BIOSYNTHESIS	39	0.484296	1.42329	0.0691318	0.162376	0.105487	12270	tags=59%, list=34%, signal=39%	SPHK1/CCNE2/FBXW10/CCT4/CCT6A/CCT5/CCNE1/FKBP9/CCT7/NOP56/XRN2/STAT3/FBXW2/TCP1/CCT3/KIF13A/FBXW5/GBA/WRAP53/FBXO6/CCT8/CCT2/HDAC3
WP_INTERACTIONS_BETWEEN_IMMUNE_CELLS_AND_MICRORNAS_IN_TUMOR_MICROENVIRONMENT	WP_INTERACTIONS_BETWEEN_IMMUNE_CELLS_AND_MICRORNAS_IN_TUMOR_MICROENVIRONMENT	39	0.483542	1.42107	0.0691318	0.162376	0.105487	2138	tags=31%, list=6%, signal=29%	CXCL10/CD274/CD80/TLR8/IL2RA/CCL5/CD86/PDCD1/TGFB2/IL2RB/SOCS1/CTLA4
REACTOME_SIGNALING_BY_NTRKS	REACTOME_SIGNALING_BY_NTRKS	134	0.360991	1.27605	0.0691995	0.162376	0.105487	11670	tags=54%, list=32%, signal=37%	SH3GL3/ASCL1/F3/RRAD/CDK5R1/NTRK2/NGF/CDK5R2/NTRK1/BDNF/GRIN2B/DUSP7/MAPK12/EGR2/SGK1/DNM1/ADCYAP1R1/NRAS/EGR3/FYN/RALA/RAPGEF1/PCSK5/FOSL1/NAB1/RALB/RIT2/PTPRO/SHC1/ADORA2A/MAP2K1/PTPN11/ELK1/ATF1/PIK3CB/PCSK6/KRAS/STAT3/PIK3CA/MEF2A/IRS2/NELFB/DUSP3/PPP2R5D/MAPK14/EGR1/MAPK1/FURIN/RPS6KA3/GAB1/GRB2/PPP2CB/ADCYAP1/AP2B1/MAPKAPK2/NAB2/EGR4/RAP1A/MAPK11/CLTC/DNM3/CRKL/MAPK7/CLTA/TCF12/AP2S1/MEF2C/…
WP_DNA_DAMAGE_RESPONSE_ONLY_ATM_DEPENDENT	WP_DNA_DAMAGE_RESPONSE_ONLY_ATM_DEPENDENT	110	0.37233	1.28809	0.0695035	0.162929	0.105846	11538	tags=55%, list=32%, signal=38%	CDKN2A/WNT11/FASLG/MYC/WNT3A/WNT10B/PIK3CD/PMAIP1/TCF7L1/PLAU/SOD2/AKT3/WNT5B/PIK3R5/RAC2/PIK3CG/WNT7A/WNT1/NRAS/RAC3/LDLR/WNT16/TP73/PIK3C2G/FOSL1/SHC1/LEF1/BCL2L11/MAP3K1/PIK3CB/TGFB1/TCF7/CCND3/KRAS/BAK1/PIK3CA/MLKL/BIK/ABL1/PPP2R5E/DVL2/MAPK1/CTNNB1/WNT2/GRB2/WNT2B/BCL2/PDK1/HMGB1/WNT4/CCND2/APC/FOXO3/NFKB1/PIK3R4/MAPK9/PIK3C3/RHOA/PIK3C2A/PPP2R5C/WNT3
REACTOME_TOLL_LIKE_RECEPTOR_9_TLR9_CASCADE	REACTOME_TOLL_LIKE_RECEPTOR_9_TLR9_CASCADE	95	0.380387	1.30391	0.0698006	0.163464	0.106194	11595	tags=48%, list=32%, signal=33%	SAA1/TLR8/NOD2/DUSP7/CD14/TICAM2/S100A12/IRAK1/S100B/TLR7/LY96/MAP2K1/MAP3K1/IRF7/APP/CHUK/ELK1/ATF1/IKBKG/PELI2/MEF2A/DUSP3/PPP2R5D/MAPK14/MAPK1/CUL1/RIPK2/RPS6KA3/PPP2CB/UBE2V1/HMGB1/MAPKAPK2/MAPK11/NFKB1/PIK3R4/TAB2/MAPK7/MAPK9/PIK3C3/NKIRAS1/MEF2C/TAB3/CREB1/FBXW11/PPP2R1B/PPP2CA
REACTOME_DISEASES_OF_MITOTIC_CELL_CYCLE	REACTOME_DISEASES_OF_MITOTIC_CELL_CYCLE	36	0.487165	1.42353	0.0699523	0.163529	0.106236	9325	tags=50%, list=26%, signal=37%	CDK6/CCNE2/E2F3/E2F2/TFDP1/E2F1/UBE2C/CCNE1/CDK4/UBE2S/CDK2/SKP2/CDC27/ANAPC1/CCND3/ANAPC10/CDC23/CDKN1C
REACTOME_SIGNALING_BY_ERBB2_ECD_MUTANTS	REACTOME_SIGNALING_BY_ERBB2_ECD_MUTANTS	16	0.591758	1.4576	0.0699659	0.163529	0.106236	10198	tags=56%, list=28%, signal=41%	EGFR/EGF/NRAS/SHC1/KRAS/PIK3CA/GAB1/GRB2/HSP90AA1
KEGG_TGF_BETA_SIGNALING_PATHWAY	KEGG_TGF_BETA_SIGNALING_PATHWAY	85	0.39597	1.33418	0.0701754	0.163858	0.10645	4943	tags=24%, list=14%, signal=20%	NOG/IFNG/BMPR1B/FST/MYC/TNF/INHBA/TGFB2/CDKN2B/INHBE/TGFBR1/THBS4/THBS1/GDF5/TFDP1/INHBC/LTBP1/SMAD1/LEFTY1/RBL1
PID_WNT_SIGNALING_PATHWAY	PID_WNT_SIGNALING_PATHWAY	27	0.519818	1.43413	0.0704	0.164221	0.106685	4476	tags=33%, list=12%, signal=29%	WIF1/KREMEN2/WNT3A/FZD9/ROR2/CTHRC1/WNT7A/WNT1/FZD8
WP_TRANSCRIPTIONAL_CASCADE_REGULATING_ADIPOGENESIS	WP_TRANSCRIPTIONAL_CASCADE_REGULATING_ADIPOGENESIS	13	-0.566346	-1.41661	0.0712695	0.166086	0.107897	5828	tags=54%, list=16%, signal=45%	KLF2/KLF5/CEBPA/GATA2/KLF15/PPARG/GATA3
KEGG_HOMOLOGOUS_RECOMBINATION	KEGG_HOMOLOGOUS_RECOMBINATION	28	0.517817	1.4324	0.0714286	0.166131	0.107926	7514	tags=43%, list=21%, signal=34%	RAD54L/RAD51/EME1/BRCA2/POLD1/POLD2/TOP3A/XRCC2/RPA1/RPA3/POLD3/BLM
PID_IL1_PATHWAY	PID_IL1_PATHWAY	34	0.494709	1.4285	0.0714286	0.166131	0.107926	10897	tags=50%, list=30%, signal=35%	IL1R2/IL1RAP/IL1B/TICAM2/CASP1/IRAK1/IL1A/ERC1/CHUK/IKBKG/PIK3CA/MAP3K3/IRAK3/UBE2V1/PRKCI/NFKB1/TAB2
PID_EPHB_FWD_PATHWAY	PID_EPHB_FWD_PATHWAY	40	0.47416	1.39416	0.0717781	0.166722	0.108311	9767	tags=52%, list=27%, signal=38%	GRIA1/EPHB1/EPHB2/MAP4K4/EPHB3/EFNB2/DNM1/NCK1/NRAS/RASA1/SHC1/EPHB4/ROCK1/MAP2K1/KRAS/PIK3CA/RAP1B/MAPK1/ITSN1/RRAS/GRB2
WP_COMPUTATIONAL_MODEL_OF_AEROBIC_GLYCOLYSIS	WP_COMPUTATIONAL_MODEL_OF_AEROBIC_GLYCOLYSIS	11	0.637225	1.42796	0.0718232	0.166722	0.108311	11782	tags=82%, list=32%, signal=55%	LDHA/ENO1/PGK1/PFKM/SLC2A1/TPI1/GPI/GAPDH/PKM
REACTOME_GAMMA_CARBOXYLATION_TRANSPORT_AND_AMINO_TERMINAL_CLEAVAGE_OF_PROTEINS	REACTOME_GAMMA_CARBOXYLATION_TRANSPORT_AND_AMINO_TERMINAL_CLEAVAGE_OF_PROTEINS	11	-0.600599	-1.44192	0.0718954	0.166727	0.108314	2750	tags=45%, list=8%, signal=42%	PROC/PROZ/BGLAP/F2/F9
REACTOME_NOTCH3_INTRACELLULAR_DOMAIN_REGULATES_TRANSCRIPTION	REACTOME_NOTCH3_INTRACELLULAR_DOMAIN_REGULATES_TRANSCRIPTION	25	0.52164	1.41528	0.0722311	0.167343	0.108714	2223	tags=20%, list=6%, signal=19%	FABP7/STAT1/DLGAP5/IKZF1/MAMLD1
PID_MYC_REPRESS_PATHWAY	PID_MYC_REPRESS_PATHWAY	63	0.41818	1.33677	0.0725309	0.167441	0.108777	5185	tags=25%, list=14%, signal=22%	S100A7/GFI1/CCL5/MYC/IRF8/CDKN2B/DNTT/SPI1/SFRP1/TMEFF2/SLC11A1/ITGA6/BRCA1/ITGB1/RBL1/NDRG1
BIOCARTA_NDKDYNAMIN_PATHWAY	BIOCARTA_NDKDYNAMIN_PATHWAY	17	0.567506	1.40715	0.0725389	0.167441	0.108777	13553	tags=71%, list=37%, signal=44%	DNM1/CALM2/PICALM/PPP3CA/PPP3CB/AP2A1/EPN1/SYNJ1/CALM1/PPP3CC/CALM3/EPS15
REACTOME_TRAFFICKING_OF_GLUR2_CONTAINING_AMPA_RECEPTORS	REACTOME_TRAFFICKING_OF_GLUR2_CONTAINING_AMPA_RECEPTORS	17	0.570085	1.41354	0.0725389	0.167441	0.108777	8461	tags=47%, list=23%, signal=36%	PRKCG/GRIA1/GRIA2/TSPAN7/GRIA3/GRIP2/PRKCB/GRIA4
BIOCARTA_RANMS_PATHWAY	BIOCARTA_RANMS_PATHWAY	10	0.662226	1.43562	0.0726257	0.167441	0.108777	7948	tags=70%, list=22%, signal=55%	TPX2/AURKA/KPNA2/KIF15/RAN/KPNB1/RANBP1
BIOCARTA_RNA_PATHWAY	BIOCARTA_RNA_PATHWAY	10	0.660116	1.43105	0.0726257	0.167441	0.108777	7785	tags=50%, list=21%, signal=39%	EIF2S1/EIF2AK2/MAP3K14/CHUK/EIF2S2
BIOCARTA_NFAT_PATHWAY	BIOCARTA_NFAT_PATHWAY	51	0.44493	1.36402	0.0730159	0.168177	0.109256	12416	tags=67%, list=34%, signal=44%	NKX2-5/GATA4/CAMK4/FGF2/PIK3CG/CAMK1G/HAND1/EDN1/ELSPBP1/CALM2/NFATC1/CAMK1/CSNK1A1/NFATC2/MAP2K1/HBEGF/IGF1/NFATC3/PIK3CA/PRKAR2B/ACTA1/MAPK14/MAPK1/CALR/PRKAR1B/PRKAR2A/MYH2/MEF2C/PPP3CA/PPP3CB/RPS6KB1/CALM1/PPP3CC/CALM3
REACTOME_PHOSPHORYLATION_SITE_MUTANTS_OF_CTNNB1_ARE_NOT_TARGETED_TO_THE_PROTEASOME_BY_THE_DESTRUCTION_COMPLEX	REACTOME_PHOSPHORYLATION_SITE_MUTANTS_OF_CTNNB1_ARE_NOT_TARGETED_TO_THE_PROTEASOME_BY_THE_DESTRUCTION_COMPLEX	15	0.590923	1.42312	0.0732984	0.168664	0.109572	13914	tags=87%, list=38%, signal=54%	CSNK1A1/AMER1/PPP2R5E/PPP2R5D/CTNNB1/PPP2CB/APC/PPP2R5C/PPP2R1B/PPP2CA/PPP2R5B/GSK3B/AXIN1
REACTOME_THROMBOXANE_SIGNALLING_THROUGH_TP_RECEPTOR	REACTOME_THROMBOXANE_SIGNALLING_THROUGH_TP_RECEPTOR	24	0.524751	1.4075	0.0735294	0.169032	0.109811	11264	tags=62%, list=31%, signal=43%	GNG4/GNB4/GNG2/GNGT2/GNG12/GNG10/GNG3/TBXA2R/GNGT1/GNAQ/GNB3/GNB1/GNA13/GNG8/GNG11
WP_HIPPOYAP_SIGNALING_PATHWAY	WP_HIPPOYAP_SIGNALING_PATHWAY	23	0.529818	1.40091	0.0738255	0.169549	0.110147	6997	tags=52%, list=19%, signal=42%	CXCL10/TEAD4/MAP4K1/MAP4K4/YWHAQ/TEAD2/SAV1/NDRG1/STK3/STK38L/LATS2/TEAD1
REACTOME_METABOLISM_OF_ANGIOTENSINOGEN_TO_ANGIOTENSINS	REACTOME_METABOLISM_OF_ANGIOTENSINOGEN_TO_ANGIOTENSINS	18	0.570664	1.43279	0.0741379	0.170102	0.110506	1192	tags=28%, list=3%, signal=27%	CES1/CPB1/ANPEP/GZMH/ACE2
BIOCARTA_PRION_PATHWAY	BIOCARTA_PRION_PATHWAY	12	0.627682	1.42091	0.0743494	0.170423	0.110715	10062	tags=67%, list=28%, signal=48%	APLP1/LAMA1/PRNP/HSPA5/DNAJB1/LAMC1/GFAP/BCL2
BIOCARTA_GABA_PATHWAY	BIOCARTA_GABA_PATHWAY	10	0.656187	1.42253	0.0744879	0.170576	0.110814	9806	tags=70%, list=27%, signal=51%	GABRA1/GABRA2/UBQLN1/GPHN/GABRA3/GABRA6/GABRA5
REACTOME_TRANSCRIPTIONAL_REGULATION_OF_PLURIPOTENT_STEM_CELLS	REACTOME_TRANSCRIPTIONAL_REGULATION_OF_PLURIPOTENT_STEM_CELLS	31	0.494697	1.39827	0.0752	0.172041	0.111766	2072	tags=19%, list=6%, signal=18%	LIN28A/EOMES/FOXD3/SOX2/ZIC3/FGF2
REACTOME_TOLL_LIKE_RECEPTOR_TLR1_TLR2_CASCADE	REACTOME_TOLL_LIKE_RECEPTOR_TLR1_TLR2_CASCADE	97	0.376813	1.29337	0.0756063	0.172804	0.112262	11595	tags=51%, list=32%, signal=35%	SAA1/TLR6/NOD2/TLR1/SFTPD/SOCS1/BTK/DUSP7/CD14/S100A12/IRAK1/TLR2/S100B/SFTPA1/LY96/MAP2K1/MAP3K1/APP/CD36/CHUK/ELK1/ATF1/IKBKG/PELI2/MEF2A/DUSP3/PPP2R5D/MAPK14/MAPK1/CUL1/RIPK2/RPS6KA3/IRAK3/PPP2CB/UBE2V1/HMGB1/MAPKAPK2/MAPK11/NFKB1/TAB2/MAPK7/MAPK9/NKIRAS1/MEF2C/TAB3/CREB1/FBXW11/PPP2R1B/PPP2CA
REACTOME_REGULATION_OF_INSULIN_LIKE_GROWTH_FACTOR_IGF_TRANSPORT_AND_UPTAKE_BY_INSULIN_LIKE_GROWTH_FACTOR_BINDING_PROTEINS_IGFBPS_	REACTOME_REGULATION_OF_INSULIN_LIKE_GROWTH_FACTOR_IGF_TRANSPORT_AND_UPTAKE_BY_INSULIN_LIKE_GROWTH_FACTOR_BINDING_PROTEINS_IGFBPS_	124	0.361798	1.26901	0.0768176	0.175404	0.113951	6413	tags=36%, list=18%, signal=30%	KLK13/PCSK9/AMTN/MELTF/AMBN/CDH2/SPP1/EVA1A/TNC/CHGB/SCG2/GZMH/PAPPA/CHRDL1/SCG3/IL6/FN1/SERPINA10/FAM20A/STC2/IGFBP1/SERPINA1/APOE/CSF1/NOTUM/MSLN/GAS6/PDIA6/IGFBP6/CALU/FBN1/LTBP1/FAM20C/KLK1/FSTL3/TMEM132A/FSTL1/ENAM/GOLM1/PRSS23/FGF23/MFGE8/MATN3/MXRA8/HSP90B1
WP_INTERFERON_TYPE_I_SIGNALING_PATHWAYS	WP_INTERFERON_TYPE_I_SIGNALING_PATHWAYS	54	0.434767	1.34795	0.0769231	0.175476	0.113998	11973	tags=56%, list=33%, signal=37%	PTPRC/STAT1/SOCS1/PIK3CD/STAT4/LCK/ZAP70/FYN/RAPGEF1/CBL/RPS6KA4/VAV1/MAP3K1/PTPN11/STAT3/IRS2/MAPKAP1/EIF4E/SOCS3/GAB2/MAPK14/EIF4EBP1/RAP1A/CRKL/JAK1/MTOR/CREB1/PIAS1/RPTOR/RPS6KB1
PID_ERA_GENOMIC_PATHWAY	PID_ERA_GENOMIC_PATHWAY	62	0.421706	1.34211	0.0775194	0.176667	0.114771	9239	tags=42%, list=25%, signal=31%	DSCAM/PRL/KLRC3/MYC/ABCA3/GREB1/BRCA1/PCNA/APBB1/NCOA7/CD82/SET/LMO4/HDAC4/NR0B1/POU4F2/CHUK/MED1/CEBPB/NRIP1/POU4F1/NCOR2/COL18A1/C3/HSF2/TRIM59
REACTOME_BASE_EXCISION_REPAIR	REACTOME_BASE_EXCISION_REPAIR	90	0.383568	1.30517	0.0776978	0.176904	0.114925	8821	tags=41%, list=24%, signal=31%	NEIL3/H4C15/H4C14/H2BC17/RFC3/H2BC11/H2AB1/RFC4/FEN1/H2BS1/H2BC12/POLE2/POLE3/PCNA/H4C8/POLD1/H2BC14/H4C12/POLD2/H4C9/H2AC7/RPA1/H2AZ1/RPA3/PARP1/H2AZ2/RFC1/RFC2/H2AC4/POLD3/H2AC6/PARG/TINF2/H4C3/H2BC7/PARP2/MBD4
PID_CASPASE_PATHWAY	PID_CASPASE_PATHWAY	51	0.441597	1.3538	0.0777778	0.176917	0.114933	8253	tags=39%, list=23%, signal=30%	PRF1/GZMB/TNF/BIRC3/LMNB1/CASP1/LMNB2/TFAP2A/CFL2/LIMK1/VIM/PARP1/BIRC2/MAP3K1/APP/SPTAN1/GSN/CASP4/TOP1/TRAF2
BIOCARTA_NUCLEARRS_PATHWAY	BIOCARTA_NUCLEARRS_PATHWAY	34	-0.449881	-1.39256	0.077957	0.177155	0.115088	3531	tags=32%, list=10%, signal=29%	ABCG5/CYP24A1/CYP2E1/NR1H4/PPARG/CYP3A4/ABCC3/CYP4A22/CYP4A11/CYP4B1/CYP2C9
REACTOME_CARBOXYTERMINAL_POST_TRANSLATIONAL_MODIFICATIONS_OF_TUBULIN	REACTOME_CARBOXYTERMINAL_POST_TRANSLATIONAL_MODIFICATIONS_OF_TUBULIN	43	0.463056	1.38441	0.0785256	0.178161	0.115742	6568	tags=40%, list=18%, signal=32%	TUBB2B/TUBB4A/TUBAL3/TUBB6/TUBB2A/TUBB3/TUBA1B/TUBA1C/TTLL8/TUBA1A/AGTPBP1/TUBA4A/TTLL2/TTL/TTLL6/TTLL7/TTLL11
WP_CHROMOSOMAL_AND_MICROSATELLITE_INSTABILITY_IN_COLORECTAL_CANCER	WP_CHROMOSOMAL_AND_MICROSATELLITE_INSTABILITY_IN_COLORECTAL_CANCER	73	0.406297	1.33506	0.0785498	0.178161	0.115742	11497	tags=53%, list=32%, signal=37%	MYC/TGFB2/NTN1/PMAIP1/TCF7L1/BIRC5/AKT3/APC2/MSH6/TGFBR1/RAC2/MSH2/RAC3/RALA/RALB/CSNK1A1/LEF1/BCL2L11/MAP2K1/DCC/TGFB1/TCF7/KRAS/BAK1/TGFB3/PTGS2/CSNK1A1L/MAPK1/CTNNB1/POLK/EXOC2/BCL2/GADD45G/APPL1/APC/MAPK9/RHOA/TGFBR2/CYCS
KEGG_ERBB_SIGNALING_PATHWAY	KEGG_ERBB_SIGNALING_PATHWAY	87	0.387038	1.3075	0.0789474	0.178892	0.116217	8677	tags=36%, list=24%, signal=27%	PRKCG/EGFR/EREG/NRG1/CAMK2B/MYC/PAK3/AREG/PIK3CD/TGFA/EGF/AKT3/PIK3R5/SHC4/CAMK2A/PIK3CG/NCK1/NRAS/ABL2/CBL/SHC1/MAP2K1/ELK1/PIK3CB/HBEGF/KRAS/PRKCB/PIK3CA/PAK2/ABL1/CAMK2D
WP_GASTRIN_SIGNALING_PATHWAY	WP_GASTRIN_SIGNALING_PATHWAY	114	0.362852	1.25684	0.079096	0.179058	0.116325	9223	tags=36%, list=25%, signal=27%	GAST/SERPINB2/CCKBR/CDKN2A/EGFR/MYC/RHOD/BIRC3/CD44/SERPINE1/CXCL8/CHGA/PRKCQ/BIRC5/JAK2/ANXA2/FYN/ITGB1/JAG1/SHC1/KLF4/ARRB2/TCF4/BIRC2/ROCK1/MAP2K1/CHUK/PTPN11/ELK1/MMP7/KRAS/YES1/STAT3/PIK3CA/PTGS2/CLDN1/MAPK14/EGR1/MAPK1/EIF4EBP1/CTNNB1
WP_P38_MAPK_SIGNALING_PATHWAY	WP_P38_MAPK_SIGNALING_PATHWAY	34	0.485702	1.40249	0.0793651	0.179341	0.116508	10292	tags=41%, list=28%, signal=30%	RASGRF1/MYC/TGFB2/STAT1/TGFBR1/SHC1/MAP3K1/ELK1/MAP3K9/TRAF2/MAPK14/DDIT3/GRB2/MAPKAPK2
WP_RANKLRANK_RECEPTOR_ACTIVATOR_OF_NFKB_LIGAND_SIGNALING_PATHWAY	WP_RANKLRANK_RECEPTOR_ACTIVATOR_OF_NFKB_LIGAND_SIGNALING_PATHWAY	55	0.435541	1.35746	0.0794393	0.179341	0.116508	9178	tags=44%, list=25%, signal=33%	ICAM1/STAT1/TNFRSF11B/SPI1/VCAM1/LYN/CALCR/ACP5/PAPSS2/NFATC1/CBL/TRAF1/TRAF3/MAP2K1/CHUK/TNFRSF11A/IKBKG/RELB/TRAF2/CTSK/SYK/GAB2/MAPK14/MAPK1
PID_ANTHRAX_PATHWAY	PID_ANTHRAX_PATHWAY	17	0.562573	1.39491	0.0794473	0.179341	0.116508	9183	tags=47%, list=25%, signal=35%	TNF/IL1B/VCAM1/CASP1/MAP2K1/ANTXR1/MAPK1/IL18
PID_LIS1_PATHWAY	PID_LIS1_PATHWAY	28	0.506141	1.4001	0.0795455	0.179392	0.116542	11470	tags=61%, list=31%, signal=42%	DCX/CDK5R1/CDK5R2/LRP8/PLA2G7/MAP1B/RELN/KATNA1/IQGAP1/VLDLR/ABL1/PPP2R5D/PAFAH1B1/CLIP1/NDEL1/RHOA/CSNK2A1
BIOCARTA_FAS_PATHWAY	BIOCARTA_FAS_PATHWAY	30	0.489699	1.37466	0.0797448	0.179671	0.116723	12953	tags=63%, list=35%, signal=41%	FASLG/FAS/LMNB1/PRKDC/LMNB2/PARP1/MAP3K1/SPTAN1/PAK2/FADD/RIPK2/CASP7/FAF1/CFLAR/RB1/DAXX/JUN/MAP3K7/MAPK8
WP_IL5_SIGNALING_PATHWAY	WP_IL5_SIGNALING_PATHWAY	40	0.469571	1.38066	0.0799347	0.179929	0.11689	10941	tags=52%, list=30%, signal=37%	MYC/STAT1/CSF2RB/BTK/LYN/IL5RA/PIK3CG/JAK2/SHC1/MAP2K1/SPRED1/PTPN11/ELK1/KRAS/STAT3/SYK/MAPK1/GRB2/BCL2/FOXO3/JAK1
BIOCARTA_FCER1_PATHWAY	BIOCARTA_FCER1_PATHWAY	39	0.474408	1.39423	0.0803859	0.180751	0.117424	9767	tags=49%, list=27%, signal=36%	FCER1G/BTK/LYN/PIK3CG/CALM2/NFATC1/SHC1/NFATC2/VAV1/MAP2K1/MAP3K1/ELK1/PRKCB/NFATC3/PIK3CA/PAK2/SYK/MAPK1/GRB2
REACTOME_RA_BIOSYNTHESIS_PATHWAY	REACTOME_RA_BIOSYNTHESIS_PATHWAY	22	0.53229	1.39614	0.0805369	0.180751	0.117424	3309	tags=32%, list=9%, signal=29%	CYP26B1/CYP26A1/SDR16C5/ALDH1A1/DHRS9/CRABP1/RDH16
REACTOME_TERMINATION_OF_O_GLYCAN_BIOSYNTHESIS	REACTOME_TERMINATION_OF_O_GLYCAN_BIOSYNTHESIS	23	0.521898	1.37996	0.0805369	0.180751	0.117424	5349	tags=43%, list=15%, signal=37%	MUC16/MUC17/MUC13/MUC6/MUC5B/MUCL1/MUC4/ST6GAL1/MUC7/MUC12
PID_HIF1_TFPATHWAY	PID_HIF1_TFPATHWAY	66	0.40811	1.32003	0.0806697	0.180751	0.117424	8028	tags=47%, list=22%, signal=37%	NT5E/ITGB2/LEP/SERPINE1/IGFBP1/LDHA/ABCG2/HNF4A/CXCL12/HIF1A/TFRC/ENO1/PGM1/ADM/PGK1/EDN1/NDRG1/GCK/PLIN2/PFKFB3/TERT/FECH/NPM1/CA9/CXCR4/MCL1/RORA/BNIP3/SLC2A1/HK2/EPO
KEGG_WNT_SIGNALING_PATHWAY	KEGG_WNT_SIGNALING_PATHWAY	150	0.347567	1.24636	0.0807537	0.180751	0.117424	11684	tags=53%, list=32%, signal=36%	WIF1/WNT11/PRKCG/SFRP5/CAMK2B/MYC/WNT3A/WNT10B/FZD9/TCF7L1/SFRP1/WNT5B/APC2/RAC2/CAMK2A/WNT7A/PRICKLE1/WNT1/RAC3/FZD8/WNT16/FOSL1/RUVBL1/NFATC1/PLCB4/WNT9A/CSNK1A1/LEF1/NFATC2/ROCK1/PRKX/CACYBP/TCF7/CCND3/MMP7/FZD6/PRKCB/NFATC3/SENP2/PPP3R1/VANGL1/FZD10/WNT9B/CAMK2D/PPP2R5E/PPP2R5D/CSNK1A1L/DKK2/DVL2/VANGL2/CTNNB1/CUL1/WNT2/CTBP2/SFRP2/FZD7/PORCN/CTNNBIP1/WNT2B/PPP2CB/WNT4/FZD2/DAAM1/CCND2/APC/MA…
REACTOME_PROSTACYCLIN_SIGNALLING_THROUGH_PROSTACYCLIN_RECEPTOR	REACTOME_PROSTACYCLIN_SIGNALLING_THROUGH_PROSTACYCLIN_RECEPTOR	19	0.556522	1.40791	0.080756	0.180751	0.117424	11863	tags=74%, list=33%, signal=50%	GNG4/GNB4/GNG2/GNGT2/GNG12/GNG10/GNG3/PTGIR/GNGT1/GNB3/GNB1/GNG8/GNG11/GNB5
WP_PURINE_METABOLISM	WP_PURINE_METABOLISM	13	0.611603	1.42877	0.0813743	0.181963	0.118212	6016	tags=46%, list=16%, signal=39%	ADA/XDH/IMPDH1/PRPS1/PNP/HPRT1
PID_PDGFRA_PATHWAY	PID_PDGFRA_PATHWAY	22	0.529552	1.38896	0.0822148	0.18367	0.11932	12743	tags=73%, list=35%, signal=47%	IFNG/CAV1/RAPGEF1/SHC1/ELK1/PIK3CA/ITGAV/SHB/GRB2/CRKL/JAK1/CSNK2A1/SRF/JUN/PDGFRA/SHF
REACTOME_ACTIVATION_OF_BH3_ONLY_PROTEINS	REACTOME_ACTIVATION_OF_BH3_ONLY_PROTEINS	30	0.487134	1.36746	0.0829346	0.185104	0.120252	10123	tags=47%, list=28%, signal=34%	PMAIP1/AKT3/SFN/YWHAQ/TFDP1/E2F1/TP73/YWHAH/BCL2L11/YWHAG/PPP3R1/YWHAZ/BCL2/TP53BP2
REACTOME_FGFR3_LIGAND_BINDING_AND_ACTIVATION	REACTOME_FGFR3_LIGAND_BINDING_AND_ACTIVATION	13	0.608924	1.42251	0.0831826	0.185483	0.120499	6163	tags=62%, list=17%, signal=51%	FGF5/FGF20/FGF4/FGF8/FGF2/FGF1/FGF16/FGF23
REACTOME_NEUREXINS_AND_NEUROLIGINS	REACTOME_NEUREXINS_AND_NEUROLIGINS	56	0.431199	1.34504	0.0834646	0.185756	0.120676	7883	tags=41%, list=22%, signal=32%	GRM5/SYT12/NLGN1/STXBP1/GRM1/LRRTM1/BEGAIN/GRIN2B/DLGAP1/HOMER2/GRIN2A/EPB41L2/LRRTM2/SYT1/DLGAP3/NRXN1/NRXN2/SHANK1/GRIN2C/LRRTM4/APBA2/PDLIM5/EPB41L3
REACTOME_SIGNALING_BY_NUCLEAR_RECEPTORS	REACTOME_SIGNALING_BY_NUCLEAR_RECEPTORS	295	0.316199	1.21599	0.0835351	0.185756	0.120676	9340	tags=35%, list=26%, signal=26%	CYP26B1/GNG4/EPGN/MMP3/CYP26A1/EGFR/SDR16C5/EREG/MMP9/CAV1/FKBP5/ALDH1A1/GNB4/MYC/SPHK1/DHRS9/AREG/H4C15/H4C14/PDHA2/CAV2/TGFA/EGF/PLIN1/CRABP1/APOE/GNG2/KPNA2/H2BC17/AKT3/H2BC11/RDH16/GNGT2/RXRG/H2AB1/CXCL12/GREB1/H2BS1/ARL4C/H2BC12/NRAS/SMC1A/S1PR3/KDM1B/H4C8/RARB/SMC3/H2BC14/PCK1/H4C12/RAD21/H4C9/FABP5/H2AC7/SHC1/H3C10/APOC2/STAG1/CYP26C1/H2AZ1/XPO1/STRN/GNG12/H2AZ2/AGO2/H2AC4/H2AC6/H3C12/GNG1…
WP_PPAR_ALPHA_PATHWAY	WP_PPAR_ALPHA_PATHWAY	26	-0.485172	-1.41583	0.0835509	0.185756	0.120676	6845	tags=58%, list=19%, signal=47%	FABP1/DBI/CYP8B1/RXRA/SCP2/SLC27A1/CYP7A1/APOA2/APOA1/APOA5/UGT1A9/ACAA1/CCND1/CYP4A11/APOC3
WP_NAD_METABOLISM	WP_NAD_METABOLISM	16	0.57146	1.40761	0.0836177	0.185756	0.120676	8523	tags=44%, list=23%, signal=34%	CD38/NT5E/NAMPT/NMNAT2/PARP1/SIRT4/NMNAT3
KEGG_EPITHELIAL_CELL_SIGNALING_IN_HELICOBACTER_PYLORI_INFECTION	KEGG_EPITHELIAL_CELL_SIGNALING_IN_HELICOBACTER_PYLORI_INFECTION	68	0.40911	1.32814	0.0840979	0.186169	0.120944	7935	tags=29%, list=22%, signal=23%	PTPRZ1/EGFR/CCL5/CXCL1/ATP6V0D2/CXCL8/ATP6V1C2/MAPK12/ATP6V1G3/LYN/MET/ADAM17/MAP3K14/ATP6V1B2/CHUK/PTPN11/ATP6V1G2/HBEGF/IKBKG/ATP6V1A
ST_FAS_SIGNALING_PATHWAY	ST_FAS_SIGNALING_PATHWAY	65	0.411337	1.32692	0.0840979	0.186169	0.120944	9375	tags=38%, list=26%, signal=29%	EGFR/TPX2/CXCL8/FAS/BTK/EPHB2/MAPK8IP2/CD7/MET/IL1A/CAD/AGFG1/NCS1/FAIM2/MAPK8IP1/CSNK1A1/PARP1/ROCK1/MAP3K1/CASP8AP2/BAK1/TRAF2/MAPK1/PFN2/FADD
BIOCARTA_CXCR4_PATHWAY	BIOCARTA_CXCR4_PATHWAY	19	0.551545	1.39531	0.0841924	0.186169	0.120944	10747	tags=53%, list=29%, signal=37%	CXCL12/PIK3C2G/CXCR4/MAP2K1/PRKCB/PIK3CA/MAPK1/GNAQ/BCAR1/NFKB1
REACTOME_LDL_CLEARANCE	REACTOME_LDL_CLEARANCE	19	0.548994	1.38886	0.0841924	0.186169	0.120944	11568	tags=68%, list=32%, signal=47%	PCSK9/NPC1/LDLR/LIPA/NCEH1/SOAT1/SOAT2/LDLRAP1/AP2B1/CLTC/CLTA/AP2S1/AP2A1
WP_EGFR_TYROSINE_KINASE_INHIBITOR_RESISTANCE	WP_EGFR_TYROSINE_KINASE_INHIBITOR_RESISTANCE	84	0.38909	1.30332	0.084195	0.186169	0.120944	9767	tags=46%, list=27%, signal=34%	PRKCG/EGFR/NRG1/MYC/IL6/AXL/FGF2/PIK3CD/TGFA/EGF/AKT3/SHC4/RRAS2/GAS6/MET/PDGFC/JAK2/NRAS/HGF/MRAS/SHC1/BCL2L11/IL6R/PDGFRB/MAP2K1/PIK3CB/IGF1/KRAS/PRKCB/STAT3/PDGFB/PIK3CA/EIF4E/IGF1R/MAPK1/EIF4EBP1/RRAS/GAB1/GRB2
REACTOME_CROSSLINKING_OF_COLLAGEN_FIBRILS	REACTOME_CROSSLINKING_OF_COLLAGEN_FIBRILS	18	0.563077	1.41374	0.0844828	0.186458	0.121132	7687	tags=67%, list=21%, signal=53%	TLL1/TLL2/LOX/LOXL3/COL4A4/BMP1/LOXL2/COL1A2/PCOLCE/COL4A3/COL1A1/PXDN
WP_TGFB_SIGNALING_IN_THYROID_CELLS_FOR_EPITHELIALMESENCHYMAL_TRANSITION	WP_TGFB_SIGNALING_IN_THYROID_CELLS_FOR_EPITHELIALMESENCHYMAL_TRANSITION	18	0.562206	1.41155	0.0844828	0.186458	0.121132	4716	tags=39%, list=13%, signal=34%	CDH16/CDH2/TNC/FN1/SNAI2/RUNX2/SNAI1
WP_MITOCHONDRIAL_CIV_ASSEMBLY	WP_MITOCHONDRIAL_CIV_ASSEMBLY	31	-0.453062	-1.37705	0.0848806	0.187163	0.12159	9650	tags=45%, list=26%, signal=33%	COX5A/COA3/COX18/COX7B/COX7A2/COX14/COX6C/COX7C/COX6A1/COX6B1/PNKD/COX5B/COX4I1/PET100
WP_APOPTOSISRELATED_NETWORK_DUE_TO_ALTERED_NOTCH3_IN_OVARIAN_CANCER	WP_APOPTOSISRELATED_NETWORK_DUE_TO_ALTERED_NOTCH3_IN_OVARIAN_CANCER	53	0.434142	1.33866	0.085443	0.188228	0.122282	9519	tags=45%, list=26%, signal=34%	NRG1/IL7R/TNF/APOE/ANXA5/BIRC5/THBS1/F2R/HSPA5/HSPD1/IER3/SERBP1/TRAF1/VIM/NET1/APP/YBX3/HELLS/PAK2/ABL1/SOCS3/MAPK1/CUL1/RIPK2
REACTOME_FERTILIZATION	REACTOME_FERTILIZATION	26	-0.482155	-1.40703	0.0861619	0.189636	0.123196	3558	tags=38%, list=10%, signal=35%	CATSPER1/IZUMO4/CATSPER4/CATSPERB/IZUMO2/ADAM2/CATSPER2/SPAM1/ZP1/OVGP1
WP_AMPLIFICATION_AND_EXPANSION_OF_ONCOGENIC_PATHWAYS_AS_METASTATIC_TRAITS	WP_AMPLIFICATION_AND_EXPANSION_OF_ONCOGENIC_PATHWAYS_AS_METASTATIC_TRAITS	17	0.553535	1.3725	0.0863558	0.189887	0.123359	7529	tags=59%, list=21%, signal=47%	TNC/CYTIP/TCF7L1/VCAM1/PIK3CG/POSTN/JAG1/LEF1/CXCR4/TCF7
WP_ONCOSTATIN_M_SIGNALING_PATHWAY	WP_ONCOSTATIN_M_SIGNALING_PATHWAY	65	0.409747	1.32179	0.087156	0.191344	0.124306	11442	tags=55%, list=31%, signal=38%	MMP3/OSMR/STAT1/SERPINE1/OSM/LIFR/HIF1A/JAK2/LDLR/SHC1/TIMP3/CDK2/CCN1/CCL2/MAP2K1/PTPN11/IL6ST/CEBPB/KRAS/PRKCB/MMP1/STAT3/MMP13/JAK3/SOCS3/MAPK14/EGR1/MAPK1/GRB2/NFKB1/JAK1/MAPK9/CASP7/MTOR/RICTOR/CREB1
WP_CARDIAC_HYPERTROPHIC_RESPONSE	WP_CARDIAC_HYPERTROPHIC_RESPONSE	55	0.42506	1.3248	0.0872274	0.191344	0.124306	9178	tags=42%, list=25%, signal=31%	NRG1/HDAC9/TNF/FGF2/EGF/GUCA1A/MAP4K1/TGFBR1/CALM2/MAP3K14/NFATC2/HDAC4/MAP2K1/MAP3K1/CHUK/TGFB1/IGF1/IKBKG/MEF2A/PRKG1/CAMK2D/MAPK14/MAPK1
SA_G1_AND_S_PHASES	SA_G1_AND_S_PHASES	15	0.582434	1.40267	0.08726	0.191344	0.124306	6521	tags=40%, list=18%, signal=33%	CDKN2A/PRB1/E2F2/E2F1/CDK4/CDK2
BIOCARTA_AT1R_PATHWAY	BIOCARTA_AT1R_PATHWAY	27	0.50207	1.38516	0.088	0.192789	0.125245	13462	tags=63%, list=37%, signal=40%	EGFR/CALM2/SHC1/MAP2K1/MAP3K1/ELK1/PRKCB/MAPK1/GRB2/GNAQ/CALM1/JUN/CALM3/ATF2/MAPK8/PRKCA/AGT
REACTOME_NEUROTRANSMITTER_RELEASE_CYCLE	REACTOME_NEUROTRANSMITTER_RELEASE_CYCLE	51	0.43651	1.33821	0.0888889	0.194557	0.126393	5985	tags=33%, list=16%, signal=28%	GAD2/CHAT/SLC32A1/SLC18A3/SLC22A2/STXBP1/SYN1/SLC1A3/SNAP25/SLC1A2/HSPA8/SYT1/PPFIA2/RIMS1/SLC18A2/GLS/SLC17A7
REACTOME_SYNTHESIS_OF_PA	REACTOME_SYNTHESIS_OF_PA	39	-0.404094	-1.30602	0.0894737	0.195657	0.127108	6112	tags=33%, list=17%, signal=28%	PLA2R1/LIPI/AGPAT2/LIPH/MIGA2/LPCAT4/ACP6/PLA2G4B/PLA2G1B/GPD1L/PLA2G2A/PLA2G10/PLA2G2F
WP_TCA_CYCLE_AKA_KREBS_OR_CITRIC_ACID_CYCLE	WP_TCA_CYCLE_AKA_KREBS_OR_CITRIC_ACID_CYCLE	18	0.557605	1.4	0.0896552	0.195707	0.12714	12572	tags=67%, list=34%, signal=44%	SDHA/IDH3A/OGDH/SUCLA2/CS/DLST/FH/SDHC/DLD/SDHB/IDH2/MDH2
NABA_BASEMENT_MEMBRANES	NABA_BASEMENT_MEMBRANES	40	0.46438	1.3654	0.0897227	0.195707	0.12714	9749	tags=65%, list=27%, signal=48%	LAMA3/LAMA1/LAMC2/NPNT/NTN1/NTNG1/NID2/HMCN1/COL4A4/NTN3/PAPLN/COL6A6/COL4A3/COL15A1/COL6A1/NID1/LAMB4/LAMB3/LAMA4/COL6A3/LAMC1/COL18A1/COL6A2/NTNG2/COL4A2/COL4A1
REACTOME_SYNTHESIS_OF_BILE_ACIDS_AND_BILE_SALTS_VIA_7ALPHA_HYDROXYCHOLESTEROL	REACTOME_SYNTHESIS_OF_BILE_ACIDS_AND_BILE_SALTS_VIA_7ALPHA_HYDROXYCHOLESTEROL	24	-0.485807	-1.38101	0.0897436	0.195707	0.12714	7848	tags=54%, list=22%, signal=43%	SLC27A5/CYP8B1/HSD17B4/RXRA/SCP2/AKR1D1/CYP7A1/SLC27A2/AKR1C4/AKR1C2/NR1H4/AMACR/BAAT
WP_FARNESOID_X_RECEPTOR_PATHWAY	WP_FARNESOID_X_RECEPTOR_PATHWAY	19	-0.507323	-1.37455	0.0904762	0.197124	0.128061	1682	tags=32%, list=5%, signal=30%	NR1H4/CYP3A4/UGT2B4/SULT2A1/BAAT/SLC10A1
REACTOME_GLUCONEOGENESIS	REACTOME_GLUCONEOGENESIS	33	-0.438529	-1.35633	0.0906667	0.197358	0.128213	5435	tags=30%, list=15%, signal=26%	SLC25A1/SLC37A1/SLC37A2/SLC25A10/PGK2/G6PC2/G6PC/FBP2/ALDOB/FBP1
SIG_REGULATION_OF_THE_ACTIN_CYTOSKELETON_BY_RHO_GTPASES	SIG_REGULATION_OF_THE_ACTIN_CYTOSKELETON_BY_RHO_GTPASES	35	0.46953	1.36566	0.0909091	0.197704	0.128438	10000	tags=46%, list=27%, signal=33%	RHO/PAK3/WASF1/FSCN1/CFL2/FLNA/GDI2/LIMK1/ACTR3/ROCK1/FLNC/ACTR2/PAK2/PFN2/ANGPTL2/PAK6
WP_SYNAPTIC_SIGNALING_PATHWAYS_ASSOCIATED_WITH_AUTISM_SPECTRUM_DISORDER	WP_SYNAPTIC_SIGNALING_PATHWAYS_ASSOCIATED_WITH_AUTISM_SPECTRUM_DISORDER	50	0.436439	1.33175	0.0912	0.197803	0.128502	4499	tags=24%, list=12%, signal=21%	CAMK2B/NTRK2/CAMK4/BDNF/GRM1/PIK3CD/GRIN2B/AKT3/GRIN2A/PRKAA2/NRAS/GRIN3A
PID_ILK_PATHWAY	PID_ILK_PATHWAY	45	0.446497	1.33564	0.091354	0.197803	0.128502	11442	tags=53%, list=31%, signal=37%	PPP1R14C/AURKA/PARVB/ACTN1/PARVG/CKAP5/SNAI1/RUVBL1/DIAPH1/PARP1/XPO1/IQGAP1/ILK/ZYX/CTNNB1/RHOG/GIT2/HSP90AA1/PARVA/NCK2/ZEB1/RICTOR/LIMS1/CREB1
REACTOME_TRANSCRIPTION_COUPLED_NUCLEOTIDE_EXCISION_REPAIR_TC_NER_	REACTOME_TRANSCRIPTION_COUPLED_NUCLEOTIDE_EXCISION_REPAIR_TC_NER_	78	0.392081	1.29627	0.0914543	0.197803	0.128502	12796	tags=51%, list=35%, signal=33%	RFC3/RFC4/POLE2/POLE3/PCNA/COPS3/POLD1/POLD2/RPA1/RPA3/RFC1/RFC2/GTF2H3/POLD3/MNAT1/ERCC4/GTF2H1/POLR2D/COPS8/PRPF19/CUL4A/POLK/GTF2H2/POLE/COPS4/RFC5/ERCC8/TCEA1/CDK7/ERCC3/DDB1/COPS2/CUL4B/RPA2/POLR2B/POLR2K/USP7/CCNH/POLR2G/XRCC1
REACTOME_GENE_AND_PROTEIN_EXPRESSION_BY_JAK_STAT_SIGNALING_AFTER_INTERLEUKIN_12_STIMULATION	REACTOME_GENE_AND_PROTEIN_EXPRESSION_BY_JAK_STAT_SIGNALING_AFTER_INTERLEUKIN_12_STIMULATION	37	0.473808	1.39027	0.0914928	0.197803	0.128502	4709	tags=27%, list=13%, signal=24%	SERPINB2/IFNG/MSN/LCP1/STAT4/LMNB1/MTAP/SOD2/ANXA2/RALA
REACTOME_TRAF6_MEDIATED_NF_KB_ACTIVATION	REACTOME_TRAF6_MEDIATED_NF_KB_ACTIVATION	24	0.512441	1.37448	0.0915033	0.197803	0.128502	8253	tags=42%, list=23%, signal=32%	SAA1/IFIH1/DDX58/S100A12/S100B/MAP3K1/APP/CHUK/IKBKG/TRAF2
REACTOME_ACETYLCHOLINE_NEUROTRANSMITTER_RELEASE_CYCLE	REACTOME_ACETYLCHOLINE_NEUROTRANSMITTER_RELEASE_CYCLE	17	0.549183	1.36171	0.0915371	0.197803	0.128502	4891	tags=41%, list=13%, signal=36%	CHAT/SLC18A3/STXBP1/SNAP25/SYT1/PPFIA2/RIMS1
REACTOME_FORMATION_OF_SENESCENCE_ASSOCIATED_HETEROCHROMATIN_FOCI_SAHF_	REACTOME_FORMATION_OF_SENESCENCE_ASSOCIATED_HETEROCHROMATIN_FOCI_SAHF_	17	0.550498	1.36497	0.0915371	0.197803	0.128502	11724	tags=59%, list=32%, signal=40%	HMGA2/LMNB1/HMGA1/H1-5/H1-1/H1-0/UBN1/H1-3/HIRA/RB1
BIOCARTA_KERATINOCYTE_PATHWAY	BIOCARTA_KERATINOCYTE_PATHWAY	46	0.445509	1.33947	0.0916399	0.197846	0.12853	9178	tags=35%, list=25%, signal=26%	PRKCG/EGFR/FASLG/TNF/FAS/PRKCQ/EGF/TNFRSF1B/MAP3K14/MAP2K1/MAP3K1/CHUK/PRKCB/TRAF2/MAPK14/MAPK1
BIOCARTA_PS1_PATHWAY	BIOCARTA_PS1_PATHWAY	14	0.590298	1.39937	0.0920354	0.198449	0.128922	10799	tags=50%, list=30%, signal=35%	HNF1A/DLL1/WNT1/ADAM17/CTNNB1/APC/NOTCH1
REACTOME_ANTIMICROBIAL_PEPTIDES	REACTOME_ANTIMICROBIAL_PEPTIDES	92	0.37339	1.27156	0.0920863	0.198449	0.128922	3976	tags=26%, list=11%, signal=23%	PI3/S100A7/S100A7A/DEFB4A/GNLY/PGLYRP3/PGLYRP4/RNASE7/S100A8/LTF/TLR1/LYZ/DEFA5/CCR2/CHGA/RNASE6/S100A9/DEFA3/SLC11A1/CD4/DEFA6/TLR2/PRSS3/CAMP
BIOCARTA_HIVNEF_PATHWAY	BIOCARTA_HIVNEF_PATHWAY	56	0.421776	1.31565	0.0929134	0.20005	0.129962	8253	tags=34%, list=23%, signal=26%	FASLG/TNF/BIRC3/FAS/LMNB1/PRKDC/LMNB2/TNFRSF1B/RASA1/MAP3K14/TRAF1/PARP1/BIRC2/MAP3K1/CHUK/SPTAN1/GSN/PAK2/TRAF2
BIOCARTA_VIP_PATHWAY	BIOCARTA_VIP_PATHWAY	26	0.50449	1.3748	0.0936995	0.201423	0.130854	12416	tags=69%, list=34%, signal=46%	MYC/EGR2/EGR3/CALM2/NFATC1/NFATC2/MAP3K1/CHUK/PRKAR2B/GNAQ/NFKB1/PRKAR1B/PRKAR2A/PPP3CA/PPP3CB/CALM1/PPP3CC/CALM3
BIOCARTA_AKAPCENTROSOME_PATHWAY	BIOCARTA_AKAPCENTROSOME_PATHWAY	14	0.584893	1.38656	0.0938053	0.201423	0.130854	11595	tags=64%, list=32%, signal=44%	MAP2/CDK1/PRKAR2B/PCNT/NUP85/PRKAR2A/PKN1/RHOA/PPP2CA
BIOCARTA_ERK5_PATHWAY	BIOCARTA_ERK5_PATHWAY	14	0.586008	1.38921	0.0938053	0.201423	0.130854	11442	tags=57%, list=31%, signal=39%	NTRK1/PIK3CG/SHC1/PIK3CA/MAPK1/GRB2/MAPK7/CREB1
REACTOME_PYRIMIDINE_SALVAGE	REACTOME_PYRIMIDINE_SALVAGE	11	0.621726	1.39323	0.0939227	0.201493	0.130899	5198	tags=45%, list=14%, signal=39%	CDA/TYMP/UCK2/TK1/DCK
REACTOME_GABA_SYNTHESIS_RELEASE_REUPTAKE_AND_DEGRADATION	REACTOME_GABA_SYNTHESIS_RELEASE_REUPTAKE_AND_DEGRADATION	19	0.535341	1.35432	0.0945017	0.202547	0.131584	4891	tags=37%, list=13%, signal=32%	GAD2/SLC32A1/STXBP1/SNAP25/HSPA8/SYT1/RIMS1
REACTOME_SIGNALING_BY_FGFR3	REACTOME_SIGNALING_BY_FGFR3	40	0.46161	1.35726	0.0946166	0.202547	0.131584	10024	tags=50%, list=27%, signal=36%	FGF5/FGF20/FGF4/FGF8/FGF2/FGF1/NRAS/FGF16/CBL/SHC1/FGF23/PTPN11/KRAS/PIK3CA/GALNT3/MAPK1/FGF9/GAB1/GRB2/PPP2CB
WP_RELATIONSHIP_BETWEEN_INFLAMMATION_COX2_AND_EGFR	WP_RELATIONSHIP_BETWEEN_INFLAMMATION_COX2_AND_EGFR	25	0.506482	1.37415	0.094703	0.202547	0.131584	9178	tags=52%, list=25%, signal=39%	EGFR/PIK3CD/AKT3/PTGER3/PIK3CG/NRAS/PIK3CB/KRAS/MMP1/CYP19A1/PIK3CA/PTGS2/MAPK1
REACTOME_G_BETA_GAMMA_SIGNALLING_THROUGH_CDC42	REACTOME_G_BETA_GAMMA_SIGNALLING_THROUGH_CDC42	20	0.537431	1.37565	0.0947547	0.202547	0.131584	11863	tags=65%, list=33%, signal=44%	GNG4/GNB4/GNG2/GNGT2/GNG12/GNG10/GNG3/GNGT1/GNB3/GNB1/GNG8/GNG11/GNB5
PID_S1P_S1P4_PATHWAY	PID_S1P_S1P4_PATHWAY	14	0.583802	1.38398	0.0955752	0.204038	0.132553	11419	tags=57%, list=31%, signal=39%	GNAO1/GNAZ/GNA12/GNAI3/GNAI1/MAPK1/GNA13/RHOA
BIOCARTA_TNFR1_PATHWAY	BIOCARTA_TNFR1_PATHWAY	29	0.484908	1.34797	0.095624	0.204038	0.132553	9565	tags=38%, list=26%, signal=28%	TNF/LMNB1/PRKDC/LMNB2/PARP1/MAP3K1/SPTAN1/PAK2/TRAF2/FADD/BAG4
KEGG_PURINE_METABOLISM	KEGG_PURINE_METABOLISM	159	0.340293	1.22425	0.0964674	0.205653	0.133602	8788	tags=38%, list=24%, signal=29%	ADCY7/POLR3G/NT5E/NT5C1A/PDE6H/AK4/RRM2/ADA/XDH/ENPP1/ADCY3/RRM1/PRIM1/PDE4B/NT5M/ENPP3/PDE11A/AK7/IMPDH1/GUCY1A1/PRPS1/POLE2/GMPS/AK1/PPAT/POLE3/PNP/POLA1/GMPR/DCK/PAPSS2/POLD1/PRIM2/GART/POLD2/PRPS1L1/PAICS/ADCY9/ENTPD2/PDE6G/POLR1E/HPRT1/NPR1/PNPT1/ADK/NUDT5/POLA2/POLD3/PKLR/POLR1B/POLR1A/ADCY8/POLR2D/AMPD3/POLR3F/GUCY1B1/POLR3D/PRPS2/NME7/CANT1/PDE5A
REACTOME_PYRIMIDINE_CATABOLISM	REACTOME_PYRIMIDINE_CATABOLISM	12	0.610854	1.38282	0.0966543	0.205867	0.133741	3392	tags=42%, list=9%, signal=38%	NT5E/NT5C1A/TYMP/DPYD/NT5M
PID_ER_NONGENOMIC_PATHWAY	PID_ER_NONGENOMIC_PATHWAY	40	0.459037	1.34969	0.0978793	0.208289	0.135314	11684	tags=55%, list=32%, signal=37%	MMP9/MSN/GNAO1/GNG2/GNAZ/NRAS/SHC1/STRN/HBEGF/GNAI3/KRAS/PIK3CA/IGF1R/GNAI1/GRB2/GNAQ/BCAR1/MAPK11/GNB1/GNA13/RHOA/ROCK2
WP_G13_SIGNALING_PATHWAY	WP_G13_SIGNALING_PATHWAY	39	0.461046	1.35496	0.0980707	0.20851	0.135458	12320	tags=74%, list=34%, signal=49%	MYBPH/PAK3/PIK3CD/WAS/PIP4K2A/IQGAP2/CIT/RTKN/CFL2/DIAPH1/CALM2/LIMK1/ROCK1/PIK3CB/IQGAP1/PIK3CA/MYL1/ARHGDIG/PPP1CB/ARHGEF1/GNA13/PKN1/CYFIP1/RHOA/PFN1/ROCK2/RPS6KB1/CALM1/MAP3K4
KEGG_LYSINE_DEGRADATION	KEGG_LYSINE_DEGRADATION	44	0.444878	1.33464	0.0983871	0.208863	0.135687	9626	tags=43%, list=26%, signal=32%	BBOX1/PIPOX/PLOD2/ACAT1/SUV39H2/ALDH3A2/SUV39H1/PLOD1/PLOD3/NSD2/ALDH2/SETD7/ALDH1B1/NSD1/OGDH/OGDHL/ACAT2/DLST/TMLHE
PID_LKB1_PATHWAY	PID_LKB1_PATHWAY	47	0.436929	1.32251	0.0984127	0.208863	0.135687	7690	tags=26%, list=21%, signal=20%	MAP2/BRSK2/MYC/SFN/PRKAA2/YWHAQ/BRSK1/YWHAH/SIK3/YWHAG/CAB39/STK26
REACTOME_CAMK_IV_MEDIATED_PHOSPHORYLATION_OF_CREB	REACTOME_CAMK_IV_MEDIATED_PHOSPHORYLATION_OF_CREB	10	0.641044	1.38971	0.0986965	0.209136	0.135865	3587	tags=40%, list=10%, signal=36%	CAMK2B/CAMK4/KPNA2/CAMK2A
WP_EGFEGFR_SIGNALING_PATHWAY	WP_EGFEGFR_SIGNALING_PATHWAY	161	0.340535	1.22802	0.0987821	0.209136	0.135865	11639	tags=49%, list=32%, signal=34%	SH3GL3/EGFR/CAV1/STAT1/STXBP1/CAV2/AURKA/DOK2/EGF/MAP4K1/MYBL2/ASAP1/CAMK2A/MAPK4/DNM1/NCK1/TWIST1/PTPN12/JAK2/E2F1/STMN1/PLSCR1/RALA/PCNA/SH3KBP1/PLD1/SH2D2A/RALB/RASA1/CBL/SHC1/ROCK1/VAV1/MAP2K1/MAP3K1/RIN1/PTPN11/ELK1/ATF1/USP6NL/IQGAP1/KRAS/PXDN/PRKCB/GJA1/STAT3/MEF2A/VAV2/ABL1/STAM/GAB2/MAP3K3/MAPK14/MAPK1/EIF4EBP1/ARF6/NEDD4/RPS6KA3/GAB1/GRB2/AP2B1/PRKCI/BCAR1/RAP1A/ARHGEF1/STAMBP/NCK2/ABI1…
PID_RETINOIC_ACID_PATHWAY	PID_RETINOIC_ACID_PATHWAY	30	0.47717	1.33949	0.0988836	0.209136	0.135865	9178	tags=37%, list=25%, signal=27%	PRKCG/RBP1/RXRG/CDK1/RARB/MNAT1/NRIP1/VDR/NCOR2/MAPK14/MAPK1
REACTOME_REMOVAL_OF_AMINOTERMINAL_PROPEPTIDES_FROM_GAMMA_CARBOXYLATED_PROTEINS	REACTOME_REMOVAL_OF_AMINOTERMINAL_PROPEPTIDES_FROM_GAMMA_CARBOXYLATED_PROTEINS	10	-0.609882	-1.42342	0.0989247	0.209136	0.135865	2750	tags=50%, list=8%, signal=46%	PROC/PROZ/BGLAP/F2/F9
WNT_SIGNALING	WNT_SIGNALING	88	0.377021	1.27639	0.0989811	0.209136	0.135865	10676	tags=49%, list=29%, signal=35%	WIF1/TBXT/WNT11/FGF4/MYC/WNT3A/CCN4/TCF7L1/SFRP1/WNT5B/PYGO1/SLC9A3R1/WNT7A/WNT1/FZD8/WNT16/B2M/FOSL1/HPRT1/WNT9A/CSNK1A1/LEF1/ACTB/TCF7/CCND3/FZD6/DIXDC1/FBXW2/SENP2/DVL2/CTNNB1/WNT2/CSNK1G1/CTBP2/FZD7/PORCN/CTNNBIP1/WNT2B/WNT4/FZD2/DAAM1/CCND2/APC
REACTOME_TRAF3_DEPENDENT_IRF_ACTIVATION_PATHWAY	REACTOME_TRAF3_DEPENDENT_IRF_ACTIVATION_PATHWAY	14	0.578131	1.37053	0.099115	0.209233	0.135928	7153	tags=36%, list=20%, signal=29%	IFNB1/IFIH1/DDX58/TRAF3/IRF7
REACTOME_FORMATION_OF_THE_BETA_CATENIN_TCF_TRANSACTIVATING_COMPLEX	REACTOME_FORMATION_OF_THE_BETA_CATENIN_TCF_TRANSACTIVATING_COMPLEX	90	0.373484	1.27086	0.0992806	0.209376	0.136021	9310	tags=39%, list=26%, signal=29%	MYC/RUNX3/H4C15/H4C14/TCF7L1/H2BC17/H2BC11/H2AB1/PYGO1/H2BS1/H2BC12/H4C8/RUVBL1/H2BC14/H4C12/H4C9/H2AC7/H3C10/TERT/LEF1/TCF4/H2AZ1/H2AZ2/CDC73/H2AC4/BCL9L/H2AC6/H3C12/TCF7/RBBP5/H4C3/H2BC7/CTNNB1/H3C8/H2BC15
WP_EUKARYOTIC_TRANSCRIPTION_INITIATION	WP_EUKARYOTIC_TRANSCRIPTION_INITIATION	42	0.451958	1.34504	0.099359	0.209376	0.136021	13923	tags=69%, list=38%, signal=43%	TAF5/POLR1E/TAF13/GTF2H3/GTF2H2C/POLR1B/POLR1A/MNAT1/GTF2E1/GTF2H1/TAF9/TAF6/POLR3D/ILK/TBP/GTF2H2/GTF2F2/CDK7/ERCC3/POLR2B/POLR2K/CCNH/TAF7/POLR2G/TAF12/GTF2A2/POLR2C/POLR3B/GTF2E2
PID_PI3KCI_PATHWAY	PID_PI3KCI_PATHWAY	48	0.436324	1.32158	0.0998415	0.210168	0.136535	8596	tags=44%, list=24%, signal=33%	HCK/BTK/PIK3CD/ITK/LCK/SGK1/LYN/PIK3R5/ZAP70/PIK3CG/CYTH3/BLK/NRAS/FYN/PIK3R6/PIK3CB/KRAS/YES1/CYTH1/PIK3CA/SYK
REACTOME_PI_3K_CASCADE_FGFR3	REACTOME_PI_3K_CASCADE_FGFR3	18	0.540532	1.35713	0.1	0.210168	0.136535	9767	tags=72%, list=27%, signal=53%	FGF5/FGF20/FGF4/FGF8/FGF2/FGF1/FGF16/FGF23/PTPN11/PIK3CA/FGF9/GAB1/GRB2
WP_TYPE_2_PAPILLARY_RENAL_CELL_CARCINOMA	WP_TYPE_2_PAPILLARY_RENAL_CELL_CARCINOMA	34	0.464116	1.34016	0.1	0.210168	0.136535	10250	tags=47%, list=28%, signal=34%	TGFB2/BIRC7/TGFA/HIF1A/CADM2/ARNT2/DIAPH1/SLC2A1/TGFB1/CUL2/TGFB3/PDGFB/CTSK/DVL2/FH/COL21A1
BIOCARTA_IL6_PATHWAY	BIOCARTA_IL6_PATHWAY	21	0.524987	1.36142	0.100334	0.210577	0.136801	12149	tags=76%, list=33%, signal=51%	IL6/JAK2/SHC1/IL6R/MAP2K1/PTPN11/ELK1/IL6ST/CEBPB/STAT3/JAK3/GRB2/JAK1/CSNK2A1/SRF/JUN
REACTOME_ERYTHROPOIETIN_ACTIVATES_PHOSPHOINOSITIDE_3_KINASE_PI3K_	REACTOME_ERYTHROPOIETIN_ACTIVATES_PHOSPHOINOSITIDE_3_KINASE_PI3K_	12	0.607381	1.37496	0.100372	0.210577	0.136801	8236	tags=75%, list=23%, signal=58%	PIK3CD/LYN/PIK3R5/PIK3CG/JAK2/PIK3CB/EPO/PIK3CA/IRS2
ST_TUMOR_NECROSIS_FACTOR_PATHWAY	ST_TUMOR_NECROSIS_FACTOR_PATHWAY	29	0.484407	1.34658	0.100486	0.210581	0.136803	12738	tags=62%, list=35%, signal=40%	TNF/BIRC3/TNFAIP3/AGFG1/TNFRSF1B/BIRC2/IKBKG/TRAF2/MAP3K3/FADD/BAG4/TONSL/NFKB1/CFLAR/JUN/MAP3K7/NFKBIE/NFKB2
REACTOME_OXIDATIVE_STRESS_INDUCED_SENESCENCE	REACTOME_OXIDATIVE_STRESS_INDUCED_SENESCENCE	122	0.355772	1.24313	0.100551	0.210581	0.136803	11144	tags=43%, list=31%, signal=30%	CDKN2A/IFNB1/CDK6/CDKN2B/H4C15/H4C14/E2F3/CBX2/E2F2/H2BC17/H2BC11/MAP4K4/H2AB1/EZH2/H2BS1/TFDP1/H2BC12/E2F1/H4C8/H2BC14/H4C12/CDKN2C/H4C9/H2AC7/H3C10/CDK4/H2AZ1/H2AZ2/TXN/H2AC4/H2AC6/SUZ12/H3C12/TNIK/H4C3/H2BC7/MAPK14/MAPK1/H3C8/H2BC15/CDKN2D/PHC2/H2BC4/H2AC14/MAPKAPK2/H2AX/RBBP7/MAPK11/MINK1/H2BC3/H2BC13/MAPK9/H3C4
PID_RHODOPSIN_PATHWAY	PID_RHODOPSIN_PATHWAY	23	0.50968	1.34766	0.100671	0.210647	0.136846	2881	tags=22%, list=8%, signal=20%	RPE65/RHO/GRK1/RGS9/GUCA1A
BIOCARTA_P27_PATHWAY	BIOCARTA_P27_PATHWAY	13	0.591142	1.38097	0.101266	0.211705	0.137534	13253	tags=85%, list=36%, signal=54%	CKS1B/TFDP1/E2F1/CCNE1/CDK2/SKP2/CUL1/RB1/NEDD8/CDKN1B/UBE2M
BIOCARTA_P38MAPK_PATHWAY	BIOCARTA_P38MAPK_PATHWAY	36	0.462674	1.35197	0.101749	0.212341	0.137947	10292	tags=42%, list=28%, signal=30%	MYC/TGFB2/STAT1/TGFBR1/SHC1/MAP3K1/ELK1/TGFB1/MAP3K9/TGFB3/TRAF2/MAPK14/DDIT3/GRB2/MAPKAPK2
REACTOME_METALLOPROTEASE_DUBS	REACTOME_METALLOPROTEASE_DUBS	36	0.461022	1.34714	0.101749	0.212341	0.137947	11731	tags=50%, list=32%, signal=34%	NLRP3/H2AC11/H2AC13/BARD1/BRCA1/H2AC16/H2AC7/STAMBPL1/PSMD14/H2AC4/H2AC6/BRCC3/STAM/H2AC14/STAMBP/H2AC21/UIMC1/ABRAXAS2
REACTOME_G_PROTEIN_MEDIATED_EVENTS	REACTOME_G_PROTEIN_MEDIATED_EVENTS	54	0.42496	1.31754	0.102041	0.212764	0.138221	9273	tags=39%, list=25%, signal=29%	PRKCG/ADCY7/CAMK2B/CAMK4/GNAO1/GNAZ/KPNA2/ADCY3/ITPR3/CAMK2A/ITPR2/ADCY9/PLCB4/PRKX/ADCY8/GNAI3/PRKAR2B/CAMK2D/GNAI1/MAPK1/CAMKK2
BIOCARTA_ATM_PATHWAY	BIOCARTA_ATM_PATHWAY	20	0.532974	1.36424	0.103215	0.215023	0.139689	5039	tags=25%, list=14%, signal=22%	CHEK1/BRCA1/RAD51/TP73/RBBP8
REACTOME_ACYL_CHAIN_REMODELLING_OF_PS	REACTOME_ACYL_CHAIN_REMODELLING_OF_PS	22	-0.485946	-1.36302	0.103448	0.215321	0.139883	2532	tags=32%, list=7%, signal=30%	LPCAT4/PLA2G4B/PLA2G1B/PLA2G4F/PLA2G2A/PLA2G10/PLA2G2F
REACTOME_CD28_DEPENDENT_PI3K_AKT_SIGNALING	REACTOME_CD28_DEPENDENT_PI3K_AKT_SIGNALING	22	0.517427	1.35716	0.104027	0.216289	0.140512	8345	tags=45%, list=23%, signal=35%	CD80/CD86/TRIB3/LCK/AKT3/CD28/FYN/MAP3K14/PIK3CA/MAPKAP1
REACTOME_NRIF_SIGNALS_CELL_DEATH_FROM_THE_NUCLEUS	REACTOME_NRIF_SIGNALS_CELL_DEATH_FROM_THE_NUCLEUS	16	0.556995	1.37198	0.104096	0.216289	0.140512	1177	tags=12%, list=3%, signal=12%	NGFR/NGF
REACTOME_NOTCH3_ACTIVATION_AND_TRANSMISSION_OF_SIGNAL_TO_THE_NUCLEUS	REACTOME_NOTCH3_ACTIVATION_AND_TRANSMISSION_OF_SIGNAL_TO_THE_NUCLEUS	25	0.498938	1.35368	0.104334	0.216595	0.14071	7762	tags=36%, list=21%, signal=28%	EGFR/EGF/DLL1/NEURL1B/NEURL1/JAG1/YBX1/JAG2/MIB1
BIOCARTA_TPO_PATHWAY	BIOCARTA_TPO_PATHWAY	24	0.507622	1.36156	0.104575	0.216907	0.140913	8135	tags=42%, list=22%, signal=32%	STAT1/PIK3CG/JAK2/RASA1/THPO/SHC1/MAP2K1/PRKCB/STAT3/PIK3CA
REACTOME_NEGATIVE_REGULATORS_OF_DDX58_IFIH1_SIGNALING	REACTOME_NEGATIVE_REGULATORS_OF_DDX58_IFIH1_SIGNALING	34	0.461803	1.33348	0.104762	0.217105	0.141041	6331	tags=24%, list=17%, signal=19%	HERC5/IFIH1/DDX58/UBE2L6/NLRC5/TNFAIP3/CYLD/TRAF3
WP_DISRUPTION_OF_POSTSYNAPTIC_SIGNALLING_BY_CNV	WP_DISRUPTION_OF_POSTSYNAPTIC_SIGNALLING_BY_CNV	33	0.465167	1.33506	0.105263	0.217953	0.141593	6766	tags=39%, list=19%, signal=32%	CAMK2B/NLGN1/GRM1/GRIN2B/DLGAP1/GRIN2A/CAMK2A/NRXN1/NRXN2/SHANK1/GRIN2C/RPH3A/YWHAG
KEGG_AMINOACYL_TRNA_BIOSYNTHESIS	KEGG_AMINOACYL_TRNA_BIOSYNTHESIS	41	0.447932	1.32536	0.105519	0.218294	0.141814	11115	tags=49%, list=30%, signal=34%	WARS1/TARS1/IARS1/YARS1/GARS1/EPRS1/DARS2/AARS1/MARS1/FARSB/IARS2/CARS1/SARS1/RARS1/YARS2/DARS1/TARS3/KARS1/LARS2/EARS2
PID_PRL_SIGNALING_EVENTS_PATHWAY	PID_PRL_SIGNALING_EVENTS_PATHWAY	23	0.507812	1.34272	0.105705	0.218487	0.141939	11419	tags=61%, list=31%, signal=42%	CCNA2/PTP4A1/TUBA1B/ITGB1/CCNE1/ATF5/CDK2/ROCK1/RHOC/EGR1/MAPK1/BCAR1/RABGGTB/RHOA
REACTOME_PLASMA_LIPOPROTEIN_REMODELING	REACTOME_PLASMA_LIPOPROTEIN_REMODELING	32	-0.438351	-1.34174	0.106383	0.219698	0.142726	3924	tags=41%, list=11%, signal=36%	LCAT/ANGPTL8/APOA2/APOA1/APOF/APOB/ANGPTL3/LIPC/APOA5/LMF1/APOC3/ALB/LPA
KEGG_ALPHA_LINOLENIC_ACID_METABOLISM	KEGG_ALPHA_LINOLENIC_ACID_METABOLISM	19	-0.497429	-1.34774	0.107143	0.221075	0.143621	1990	tags=42%, list=5%, signal=40%	ACOX1/PLA2G4B/PLA2G1B/PLA2G6/JMJD7-PLA2G4B/PLA2G2A/PLA2G10/PLA2G2F
REACTOME_P75NTR_SIGNALS_VIA_NF_KB	REACTOME_P75NTR_SIGNALS_VIA_NF_KB	16	0.551779	1.35913	0.107509	0.221637	0.143986	3735	tags=19%, list=10%, signal=17%	NGFR/NGF/IRAK1
REACTOME_DNA_DOUBLE_STRAND_BREAK_RESPONSE	REACTOME_DNA_DOUBLE_STRAND_BREAK_RESPONSE	77	0.387494	1.27489	0.107739	0.22192	0.14417	10318	tags=40%, list=28%, signal=29%	H4C15/H4C14/EYA1/KPNA2/H2BC17/H2BC11/H2BS1/H2BC12/EYA4/BARD1/BRCA1/APBB1/H4C8/MDC1/H2BC14/H4C12/H4C9/UBE2V2/NSD2/BAZ1B/H4C3/ABL1/BRCC3/SMARCA5/H2BC7/H2BC15/RNF8/RNF168/PPP5C/H2BC4/H2AX
REACTOME_GLUTAMATE_NEUROTRANSMITTER_RELEASE_CYCLE	REACTOME_GLUTAMATE_NEUROTRANSMITTER_RELEASE_CYCLE	24	0.500325	1.34198	0.107843	0.221942	0.144184	5985	tags=38%, list=16%, signal=31%	STXBP1/SLC1A3/SNAP25/SLC1A2/SYT1/PPFIA2/RIMS1/GLS/SLC17A7
PID_ERBB_NETWORK_PATHWAY	PID_ERBB_NETWORK_PATHWAY	15	0.560128	1.34895	0.108202	0.222297	0.144414	2398	tags=40%, list=7%, signal=37%	EGFR/EREG/NRG1/AREG/TGFA/EGF
REACTOME_INLB_MEDIATED_ENTRY_OF_LISTERIA_MONOCYTOGENES_INTO_HOST_CELL	REACTOME_INLB_MEDIATED_ENTRY_OF_LISTERIA_MONOCYTOGENES_INTO_HOST_CELL	15	0.560626	1.35015	0.108202	0.222297	0.144414	5715	tags=27%, list=16%, signal=22%	SH3GL3/MET/SH3KBP1/CBL
BIOCARTA_AGR_PATHWAY	BIOCARTA_AGR_PATHWAY	33	0.463193	1.3294	0.108453	0.222619	0.144624	2392	tags=18%, list=7%, signal=17%	LAMA3/EGFR/NRG1/PAK3/CHRM1/CHRNA1
REACTOME_ACYL_CHAIN_REMODELLING_OF_PC	REACTOME_ACYL_CHAIN_REMODELLING_OF_PC	27	-0.461203	-1.35012	0.108753	0.223043	0.144899	2532	tags=33%, list=7%, signal=31%	LPCAT4/PLB1/PLA2G4B/PLA2G1B/PLA2G6/PLA2G4F/PLA2G2A/PLA2G10/PLA2G2F
PID_TCPTP_PATHWAY	PID_TCPTP_PATHWAY	42	0.445811	1.32674	0.108974	0.223243	0.145029	8868	tags=52%, list=24%, signal=40%	EGFR/STAT1/CSF1R/PIK3CD/EGF/CSF1/KPNA2/MET/HGF/ITGB1/EIF2AK2/SHC1/PTPN1/PDGFRB/KPNB1/LMAN1/PIK3CB/STAT3/PDGFB/PIK3CA/JAK3/PTPN2
PID_ERBB1_DOWNSTREAM_PATHWAY	PID_ERBB1_DOWNSTREAM_PATHWAY	105	0.362843	1.2473	0.109039	0.223243	0.145029	11670	tags=51%, list=32%, signal=35%	EGFR/DIAPH3/STAT1/PIK3CD/EGF/F2RL2/SFN/YWHAQ/NRAS/SMAD1/RALA/YWHAH/PLD1/SH2D2A/CAPN2/RPS6KA4/ACTR3/WASF2/KSR1/YWHAG/MAP2K1/ARPC1B/MAP3K1/RIN1/ELK1/ACTR2/ATF1/PIK3CB/USP6NL/BAIAP2/IQGAP1/KRAS/STAT3/PIK3CA/MAPKAP1/VAV2/EGR1/MAPK1/RPS6KA3/GAB1/GRB2/YWHAZ/PPP5C/NCKAP1/ARF4/ABI1/MAPK7/MAPK9/MTOR/RICTOR/MEF2C/CREB1/PPP2CA/SRF
BIOCARTA_RHODOPSIN_PATHWAY	BIOCARTA_RHODOPSIN_PATHWAY	10	0.631219	1.36841	0.10987	0.224728	0.145994	7716	tags=60%, list=21%, signal=47%	RHO/GRK1/GUCA1A/PDE6G/SLC25A22/RCVRN
REACTOME_SLC_TRANSPORTER_DISORDERS	REACTOME_SLC_TRANSPORTER_DISORDERS	99	0.362914	1.24771	0.11	0.224728	0.145994	9790	tags=46%, list=27%, signal=34%	SLC16A1/SLC34A2/SLC6A14/SLC5A1/SLCO1B3/SLC6A5/SLC12A3/SLC7A7/SLC6A18/SLC6A20/NUP155/SLC1A3/SLC6A2/SLC12A1/NUP188/SLC26A3/SLC3A2/NUP153/NUP205/AVPR1A/NUP160/NUP210/GCK/NDC1/SEH1L/RHAG/NUP107/SLC5A2/SLC24A4/NUP58/SLC34A1/SLC2A1/NUP93/SLC9A9/SLCO1B1/NUP37/NUP98/HEPH/SLC27A4/NUP54/NUP133/NUP214/SLCO2A1/NUP88/SLC5A5/NUP62
REACTOME_ACTIVATION_OF_KAINATE_RECEPTORS_UPON_GLUTAMATE_BINDING	REACTOME_ACTIVATION_OF_KAINATE_RECEPTORS_UPON_GLUTAMATE_BINDING	30	0.473425	1.32898	0.110048	0.224728	0.145994	12083	tags=60%, list=33%, signal=40%	GNG4/GNB4/GNG2/GRIK2/GNGT2/GNG12/GNG10/GRIK1/GNG3/GNGT1/GNB3/NCALD/GNB1/GNG8/GNG11/GRIK5/GNB5/CALM1
BIOCARTA_NOS1_PATHWAY	BIOCARTA_NOS1_PATHWAY	21	0.517178	1.34117	0.110368	0.22504	0.146196	12416	tags=67%, list=34%, signal=44%	GRIN2B/NOS1/GRIN2A/CALM2/GRIN2C/PRKCB/PRKAR2B/PRKAR1B/PRKAR2A/PPP3CA/PPP3CB/CALM1/PPP3CC/CALM3
PID_ECADHERIN_STABILIZATION_PATHWAY	PID_ECADHERIN_STABILIZATION_PATHWAY	41	0.442596	1.30957	0.11039	0.22504	0.146196	9317	tags=39%, list=26%, signal=29%	EGFR/AQP5/MYL2/EGF/ACTN1/MET/NCK1/HGF/ENAH/DIAPH1/ROCK1/LIMA1/IGF1R/ZYX/CTNNB1/ARF6
PID_SYNDECAN_3_PATHWAY	PID_SYNDECAN_3_PATHWAY	17	0.538173	1.33442	0.110535	0.225051	0.146204	4676	tags=35%, list=13%, signal=31%	POMC/EGFR/NCAN/CXCL8/MC4R/FYN
REACTOME_SIGNALING_BY_ERBB4	REACTOME_SIGNALING_BY_ERBB4	58	0.412305	1.29441	0.110585	0.225051	0.146204	8582	tags=38%, list=24%, signal=29%	EGFR/EREG/NRG1/GABRB2/EGF/APOE/CSN2/GABRB1/GABRQ/GABRA1/CXCL12/S100B/NRAS/STMN1/ADAM17/SHC1/YAP1/HBEGF/KRAS/PIK3CA/GABRG3/SPARC
REACTOME_INTRINSIC_PATHWAY_OF_FIBRIN_CLOT_FORMATION	REACTOME_INTRINSIC_PATHWAY_OF_FIBRIN_CLOT_FORMATION	22	-0.477815	-1.34021	0.110837	0.225351	0.146398	5820	tags=41%, list=16%, signal=34%	PROC/KLKB1/GP9/F11/KNG1/SERPINC1/F2/SERPIND1/F9
REACTOME_REGULATION_OF_KIT_SIGNALING	REACTOME_REGULATION_OF_KIT_SIGNALING	16	0.544109	1.34024	0.110922	0.225351	0.146398	8460	tags=56%, list=23%, signal=43%	KITLG/SOCS1/LCK/LYN/SH2B3/FYN/CBL/YES1/SOCS6
WP_HUMAN_THYROID_STIMULATING_HORMONE_TSH_SIGNALING_PATHWAY	WP_HUMAN_THYROID_STIMULATING_HORMONE_TSH_SIGNALING_PATHWAY	66	0.393133	1.27158	0.111111	0.225543	0.146523	9178	tags=44%, list=25%, signal=33%	CGA/MYC/STAT1/GNAO1/GNG2/ADCY3/GNA12/KCNIP3/TSHR/JAK2/E2F1/CCNE1/PLD1/CDK4/CDK2/TSHB/MAP2K1/CCND3/GNAI3/STAT3/PIK3CA/TTF1/IGF1R/RAP1B/GNAI1/TTF2/MAPK14/EGR1/MAPK1
PID_INTEGRIN_A4B1_PATHWAY	PID_INTEGRIN_A4B1_PATHWAY	33	0.461773	1.32532	0.111643	0.226145	0.146914	4861	tags=21%, list=13%, signal=18%	SPP1/ITGA4/FN1/CD14/VCAM1/THBS1/ITGB1
BIOCARTA_TOB1_PATHWAY	BIOCARTA_TOB1_PATHWAY	19	0.522565	1.322	0.111684	0.226145	0.146914	4020	tags=42%, list=11%, signal=37%	IFNG/IL2RA/TGFB2/CD3G/CD3E/TGFBR1/CD28/CD247
BIOCARTA_CD40_PATHWAY	BIOCARTA_CD40_PATHWAY	15	0.558822	1.34581	0.111693	0.226145	0.146914	7653	tags=53%, list=21%, signal=42%	TNFAIP3/MAP3K14/TRAF3/MAP3K1/CD40LG/CHUK/ELP1/IKBKG
BIOCARTA_PYK2_PATHWAY	BIOCARTA_PYK2_PATHWAY	27	0.489467	1.35039	0.112	0.226215	0.14696	14789	tags=74%, list=41%, signal=44%	CALM2/SHC1/MAP2K1/MAP3K1/PRKCB/MAPK14/MAPK1/GRB2/GNAQ/BCAR1/CRKL/CALM1/JUN/CALM3/MAPK8/PRKCA/MAP2K3/MAP2K4/MAPK3/PLCG1
WP_NANOPARTICLEMEDIATED_ACTIVATION_OF_RECEPTOR_SIGNALING	WP_NANOPARTICLEMEDIATED_ACTIVATION_OF_RECEPTOR_SIGNALING	28	0.478485	1.32359	0.112013	0.226215	0.14696	7649	tags=43%, list=21%, signal=34%	EGFR/AREG/FN1/PIK3CD/MAPK12/AKT3/NRAS/ITGB1/MAP2K1/COL1A1/TLN1/KRAS
WP_TLR4_SIGNALING_AND_TOLERANCE	WP_TLR4_SIGNALING_AND_TOLERANCE	28	0.480955	1.33043	0.112013	0.226215	0.14696	7653	tags=32%, list=21%, signal=25%	IFNB1/TNF/IL6/CXCL8/IRAK1/TRAF3/IRF7/CHUK/IKBKG
REACTOME_ACTIVATION_OF_RAC1	REACTOME_ACTIVATION_OF_RAC1	13	0.585684	1.36822	0.112116	0.22623	0.14697	10881	tags=54%, list=30%, signal=38%	PAK3/SLIT2/NCK1/ROBO1/PAK2/PAK6/NCK2
WP_TRANSCRIPTION_FACTOR_REGULATION_IN_ADIPOGENESIS	WP_TRANSCRIPTION_FACTOR_REGULATION_IN_ADIPOGENESIS	22	0.513266	1.34624	0.112416	0.226644	0.147238	8236	tags=50%, list=23%, signal=39%	ADIPOQ/TNF/IL6/LEP/NR3C1/TWIST1/LPIN1/PPARGC1A/CEBPB/NRIP1/IRS2
KEGG_ENDOMETRIAL_CANCER	KEGG_ENDOMETRIAL_CANCER	52	0.422919	1.29997	0.11252	0.226661	0.147249	9223	tags=40%, list=25%, signal=30%	EGFR/MYC/CTNNA2/PIK3CD/TCF7L1/EGF/AKT3/PIK3R5/APC2/PIK3CG/NRAS/LEF1/MAP2K1/ELK1/PIK3CB/TCF7/KRAS/PIK3CA/ILK/MAPK1/CTNNB1
REACTOME_RIPK1_MEDIATED_REGULATED_NECROSIS	REACTOME_RIPK1_MEDIATED_REGULATED_NECROSIS	20	0.527122	1.34926	0.113367	0.228174	0.148233	9375	tags=45%, list=26%, signal=33%	FASLG/BIRC3/FAS/TNFSF10/TNFRSF10A/BIRC2/TRAF2/MLKL/FADD
REACTOME_ATF4_ACTIVATES_GENES_IN_RESPONSE_TO_ENDOPLASMIC_RETICULUM_STRESS	REACTOME_ATF4_ACTIVATES_GENES_IN_RESPONSE_TO_ENDOPLASMIC_RETICULUM_STRESS	27	0.482119	1.33012	0.1136	0.228256	0.148286	9645	tags=41%, list=26%, signal=30%	CXCL8/IGFBP1/EXOSC3/ASNS/EXOSC2/CCL2/ATF6/CEBPB/EXOSC9/DDIT3/CEBPG
REACTOME_VEGFR2_MEDIATED_VASCULAR_PERMEABILITY	REACTOME_VEGFR2_MEDIATED_VASCULAR_PERMEABILITY	27	0.486325	1.34172	0.1136	0.228256	0.148286	11278	tags=44%, list=31%, signal=31%	CAV1/PAK3/TRIB3/AKT3/VAV1/PAK2/MAPKAP1/VAV2/CTNNB1/HSP90AA1/MTOR/RICTOR
REACTOME_REPRODUCTION	REACTOME_REPRODUCTION	143	0.336703	1.19927	0.114555	0.229981	0.149407	9320	tags=41%, list=26%, signal=30%	ZP4/TEX15/SYCP1/DMC1/H4C15/H4C14/LMNB1/H2BC17/SMC1B/H2BC11/H2AB1/PRDM9/H2BS1/H2BC12/BRCA1/MND1/SYNE2/RAD51/SMC1A/H4C8/PSMC3IP/RBBP8/BRCA2/SMC3/H2BC14/MSH4/H4C12/RAD21/H4C9/H2AC7/TOP3A/HVCN1/H3C10/CDK4/STAG1/ZP3/RPA1/H2AZ1/RPA3/CDK2/H2AZ2/H2AC4/H2AC6/H3C12/ZP2/BLM/STAG2/TINF2/H4C3/KCNU1/ACR/H2BC7/CATSPERD/SPO11/RAD51C/H3C8/H2BC15/ADAM21
REACTOME_SIGNALING_BY_PDGF	REACTOME_SIGNALING_BY_PDGF	58	0.409597	1.28591	0.115324	0.231329	0.150282	9767	tags=57%, list=27%, signal=42%	COL2A1/SPP1/STAT1/THBS4/THBS1/NCK1/PTPN12/COL4A4/COL5A3/PDGFC/NRAS/COL5A2/RAPGEF1/RASA1/COL3A1/COL6A6/COL4A3/COL5A1/PDGFRB/COL6A1/PTPN11/PLAT/PIK3CB/KRAS/STAT3/PDGFB/COL6A3/PIK3CA/COL6A2/FURIN/COL4A2/COL4A1/GRB2
REACTOME_NGF_STIMULATED_TRANSCRIPTION	REACTOME_NGF_STIMULATED_TRANSCRIPTION	39	0.443416	1.30314	0.115756	0.231836	0.150612	5194	tags=28%, list=14%, signal=24%	SH3GL3/ASCL1/F3/RRAD/CDK5R1/CDK5R2/EGR2/SGK1/EGR3/FOSL1/NAB1
WP_GDNFRET_SIGNALLING_AXIS	WP_GDNFRET_SIGNALLING_AXIS	23	0.5028	1.32947	0.115772	0.231836	0.150612	4671	tags=35%, list=13%, signal=30%	LHX1/FOXC2/GDNF/EYA1/RET/SOX11/SLIT2/GREM1
PID_RAS_PATHWAY	PID_RAS_PATHWAY	30	0.471034	1.32226	0.116427	0.232912	0.15131	9767	tags=47%, list=27%, signal=34%	RASGRF1/CAMK2B/RASGRP1/RASGRP4/NRAS/RASAL1/RASA1/LGALS1/RIN1/KRAS/PRKCB/RASGRP3/RRAS/GRB2
WP_SLEEP_REGULATION	WP_SLEEP_REGULATION	38	0.450691	1.31701	0.116505	0.232912	0.15131	3617	tags=37%, list=10%, signal=33%	GHRH/NPY2R/HCRTR2/IL6/DRD2/NLGN1/PTGDR/UTS2/CHRNB2/ADA/OXTR/STAR/GRIN2A/ADORA1
WP_TOLLLIKE_RECEPTOR_SIGNALING_RELATED_TO_MYD88	WP_TOLLLIKE_RECEPTOR_SIGNALING_RELATED_TO_MYD88	31	0.466654	1.31901	0.1168	0.233001	0.151368	8185	tags=39%, list=22%, signal=30%	TLR8/TLR6/TLR1/TICAM2/IRAK1/TLR2/TLR7/TRAF3/IRF7/CHUK/IKBKG/RELB
BIOCARTA_PGC1A_PATHWAY	BIOCARTA_PGC1A_PATHWAY	15	0.553438	1.33284	0.116928	0.233001	0.151368	13161	tags=80%, list=36%, signal=51%	CAMK4/CAMK1G/YWHAH/CALM2/CAMK1/PPARGC1A/PPP3CA/PPP3CB/CALM1/PPP3CC/CALM3/HDAC5
REACTOME_RESPONSE_OF_EIF2AK1_HRI_TO_HEME_DEFICIENCY	REACTOME_RESPONSE_OF_EIF2AK1_HRI_TO_HEME_DEFICIENCY	15	0.556642	1.34056	0.116928	0.233001	0.151368	9645	tags=67%, list=26%, signal=49%	TRIB3/CHAC1/EIF2S1/ASNS/ATF5/CEBPB/EIF2S3/EIF2S2/DDIT3/CEBPG
REACTOME_DDX58_IFIH1_MEDIATED_INDUCTION_OF_INTERFERON_ALPHA_BETA	REACTOME_DDX58_IFIH1_MEDIATED_INDUCTION_OF_INTERFERON_ALPHA_BETA	78	0.379839	1.25579	0.116942	0.233001	0.151368	11569	tags=38%, list=32%, signal=26%	SAA1/HERC5/IFNB1/IFIH1/DDX58/UBE2L6/NLRC5/S100A12/S100B/TNFAIP3/CYLD/TRAF3/MAP3K1/IRF7/APP/CHUK/IKBKG/TRAF2/RNF216/SIKE1/FADD/ISG15/ATG5/HMGB1/NFKB1/IFNA21/NKIRAS1/UBE2D2/RNF125/UBE2D1
WP_TFS_REGULATE_MIRNAS_RELATED_TO_CARDIAC_HYPERTROPHY	WP_TFS_REGULATE_MIRNAS_RELATED_TO_CARDIAC_HYPERTROPHY	12	0.595433	1.34791	0.1171	0.233122	0.151447	8115	tags=50%, list=22%, signal=39%	RASGRF1/TGFB1/MYEF2/STAT3/MIR125B2/PPP3R1
REACTOME_SEROTONIN_NEUROTRANSMITTER_RELEASE_CYCLE	REACTOME_SEROTONIN_NEUROTRANSMITTER_RELEASE_CYCLE	18	0.533533	1.33956	0.117241	0.233207	0.151502	5044	tags=39%, list=14%, signal=34%	STXBP1/SYN1/SNAP25/SYT1/PPFIA2/RIMS1/SLC18A2
REACTOME_INHIBITION_OF_REPLICATION_INITIATION_OF_DAMAGED_DNA_BY_RB1_E2F1	REACTOME_INHIBITION_OF_REPLICATION_INITIATION_OF_DAMAGED_DNA_BY_RB1_E2F1	13	0.582998	1.36195	0.117541	0.233412	0.151635	11724	tags=77%, list=32%, signal=52%	PRIM1/TFDP1/E2F1/POLA1/PRIM2/POLA2/PPP2CB/PPP2R1B/PPP2CA/RB1
REACTOME_P75NTR_RECRUITS_SIGNALLING_COMPLEXES	REACTOME_P75NTR_RECRUITS_SIGNALLING_COMPLEXES	13	0.581567	1.3586	0.117541	0.233412	0.151635	3735	tags=23%, list=10%, signal=21%	NGFR/NGF/IRAK1
WP_VALPROIC_ACID_PATHWAY	WP_VALPROIC_ACID_PATHWAY	13	-0.536767	-1.34263	0.11804	0.234208	0.152153	4821	tags=46%, list=13%, signal=40%	IVD/UGT1A3/ACADSB/ABAT/ACSM1/CYP2C9
PID_HES_HEY_PATHWAY	PID_HES_HEY_PATHWAY	48	0.42294	1.28104	0.118859	0.235636	0.15308	9031	tags=44%, list=25%, signal=33%	ASCL1/MYOD1/GATA4/NEUROG3/RUNX2/CD4/HIF1A/TWIST1/JAK2/E2F1/RBBP8/GATA6/PARP1/HES6/HEY1/STAT3/RCAN1/NCOR2/CAMK2D/MYB/GHR
PID_VEGFR1_PATHWAY	PID_VEGFR1_PATHWAY	26	0.483686	1.31811	0.119548	0.236607	0.153711	8135	tags=42%, list=22%, signal=33%	CAV1/NRP1/NRP2/NCK1/HIF1A/PGF/RASA1/CBL/PTPN11/PRKCB/PIK3CA
REACTOME_CASPASE_ACTIVATION_VIA_EXTRINSIC_APOPTOTIC_SIGNALLING_PATHWAY	REACTOME_CASPASE_ACTIVATION_VIA_EXTRINSIC_APOPTOTIC_SIGNALLING_PATHWAY	26	0.483306	1.31707	0.119548	0.236607	0.153711	7102	tags=35%, list=19%, signal=28%	FASLG/FAS/CD14/UNC5A/TICAM2/TNFSF10/LY96/TNFRSF10A/DCC
REACTOME_MEIOTIC_SYNAPSIS	REACTOME_MEIOTIC_SYNAPSIS	79	0.381313	1.26206	0.11994	0.237186	0.154087	7089	tags=32%, list=19%, signal=26%	SYCP1/H4C15/H4C14/LMNB1/H2BC17/SMC1B/H2BC11/H2AB1/H2BS1/H2BC12/BRCA1/SYNE2/SMC1A/H4C8/SMC3/H2BC14/H4C12/RAD21/H4C9/H2AC7/STAG1/H2AZ1/H2AZ2/H2AC4/H2AC6
REACTOME_TANDEM_PORE_DOMAIN_POTASSIUM_CHANNELS	REACTOME_TANDEM_PORE_DOMAIN_POTASSIUM_CHANNELS	12	0.594639	1.34611	0.120818	0.238723	0.155086	2794	tags=25%, list=8%, signal=23%	KCNK16/KCNK2/KCNK13
BIOCARTA_SODD_PATHWAY	BIOCARTA_SODD_PATHWAY	10	0.62646	1.35809	0.121043	0.238969	0.155246	9565	tags=60%, list=26%, signal=44%	TNF/BIRC3/TNFRSF1B/TRAF2/FADD/BAG4
PID_ARF6_TRAFFICKING_PATHWAY	PID_ARF6_TRAFFICKING_PATHWAY	49	0.423047	1.28681	0.121212	0.239105	0.155334	5060	tags=29%, list=14%, signal=25%	IL2RA/ITGA4/CPE/ADRB2/ITGA2/ITGA6/BIN1/TSHR/ITGA5/ASAP2/ITGA11/RALA/ITGB1/PLD1
REACTOME_UNFOLDED_PROTEIN_RESPONSE_UPR_	REACTOME_UNFOLDED_PROTEIN_RESPONSE_UPR_	91	0.364144	1.23836	0.121739	0.239856	0.155822	12021	tags=51%, list=33%, signal=34%	DCSTAMP/CXCL8/IGFBP1/PDIA6/EXOSC3/EIF2S1/HSPA5/KDELR3/ASNS/SHC1/HDGF/HYOU1/MBTPS2/EXOSC2/HSP90B1/DCTN1/CCL2/TPP1/ATF6/TLN1/CEBPB/PDIA5/EIF2S3/DNAJB11/EIF2S2/EXOSC9/SRPRB/PREB/CTDSP2/CREB3L1/DDIT3/CEBPG/GFPT1/EDEM1/CALR/FKBP14/DNAJB9/ATP6V0D1/GOSR2/EXTL3/SSR1/CREB3L3/KHSRP/CREB3/DIS3/PPP2R5B
REACTOME_COOPERATION_OF_PDCL_PHLP1_AND_TRIC_CCT_IN_G_PROTEIN_BETA_FOLDING	REACTOME_COOPERATION_OF_PDCL_PHLP1_AND_TRIC_CCT_IN_G_PROTEIN_BETA_FOLDING	42	0.437492	1.30199	0.121795	0.239856	0.155822	12293	tags=69%, list=34%, signal=46%	GNG4/GNB4/GNAO1/GNG2/GNAZ/RGS9/GNGT2/CCT4/CCT6A/CCT5/GNG12/GNG10/CCT7/GNAI3/GNG3/PDCL/TCP1/CCT3/GNAI1/GNGT1/GNB3/GNB1/GNG8/GNG11/CSNK2A1/GNB5/CCT8/CCT2/CSNK2A2
KEGG_COLORECTAL_CANCER	KEGG_COLORECTAL_CANCER	62	0.39574	1.25947	0.122481	0.241007	0.156569	8135	tags=37%, list=22%, signal=29%	MYC/TGFB2/PIK3CD/TCF7L1/BIRC5/AKT3/PIK3R5/APC2/MSH6/TGFBR1/RAC2/PIK3CG/MSH2/RAC3/LEF1/MAP2K1/DCC/PIK3CB/TGFB1/TCF7/KRAS/TGFB3/PIK3CA
BIOCARTA_CBL_PATHWAY	BIOCARTA_CBL_PATHWAY	12	0.59345	1.34342	0.122677	0.241193	0.15669	5715	tags=50%, list=16%, signal=42%	EGFR/CSF1R/EGF/MET/SH3KBP1/CBL
REACTOME_ROLE_OF_SECOND_MESSENGERS_IN_NETRIN_1_SIGNALING	REACTOME_ROLE_OF_SECOND_MESSENGERS_IN_NETRIN_1_SIGNALING	10	0.623939	1.35262	0.122905	0.241236	0.156719	9059	tags=60%, list=25%, signal=45%	NTN1/TRPC3/TRPC1/DCC/TRPC5/TRPC4
PID_ALPHA_SYNUCLEIN_PATHWAY	PID_ALPHA_SYNUCLEIN_PATHWAY	32	0.459772	1.31031	0.123003	0.241236	0.156719	5060	tags=31%, list=14%, signal=27%	KLK6/UCHL1/HCK/LCK/LYN/BLK/SNCA/MAOB/FYN/PLD1
WP_PURINERGIC_SIGNALING	WP_PURINERGIC_SIGNALING	32	0.459699	1.3101	0.123003	0.241236	0.156719	5997	tags=44%, list=16%, signal=37%	P2RY12/P2RY13/P2RY6/P2RX7/P2RX5/P2RY1/GNAO1/GNAZ/P2RY10/PANX1/ADORA1/ADORA2B/LPAR4/ADORA2A
WP_TRANSCRIPTION_COFACTORS_SKI_AND_SKIL_PROTEIN_PARTNERS	WP_TRANSCRIPTION_COFACTORS_SKI_AND_SKIL_PROTEIN_PARTNERS	18	0.525604	1.31965	0.124138	0.243261	0.158034	6997	tags=39%, list=19%, signal=31%	TEAD4/PRMT5/TEAD2/SATB2/STK3/LATS2/TEAD1
KEGG_ADIPOCYTOKINE_SIGNALING_PATHWAY	KEGG_ADIPOCYTOKINE_SIGNALING_PATHWAY	67	0.388859	1.26147	0.12481	0.244376	0.158758	8753	tags=40%, list=24%, signal=31%	ADIPOQ/POMC/NPY/TNF/LEP/PRKCQ/AKT3/RXRG/PRKAA2/ACSL6/JAK2/CPT1C/TNFRSF1B/ADIPOR2/PCK1/PPARGC1A/CD36/CHUK/PTPN11/CPT1A/SLC2A1/IKBKG/STAT3/IRS2/TRAF2/IRS4/SOCS3
BIOCARTA_ALK_PATHWAY	BIOCARTA_ALK_PATHWAY	37	0.44612	1.30902	0.125201	0.24494	0.159124	1467	tags=19%, list=4%, signal=18%	NOG/NKX2-5/NPPB/GATA4/HNF1A/MYL2/TGFB2
REACTOME_ORGANELLE_BIOGENESIS_AND_MAINTENANCE	REACTOME_ORGANELLE_BIOGENESIS_AND_MAINTENANCE	293	0.304398	1.17143	0.125604	0.245465	0.159466	11605	tags=40%, list=32%, signal=27%	TUBB2B/TUBB4A/TUBAL3/TUBB6/RHO/SSTR3/MCHR1/CAMK4/PLK1/TUBB2A/TUBB3/MAPK12/TUBA1B/NDE1/SOD2/NEK2/KIF24/KIF17/ASAP1/TUBA1C/PRKAA2/CCT4/CDK1/CKAP5/PLK4/TUBA1A/HAUS6/CCT5/HELZ2/CEP72/TUBA4A/CDK5RAP2/ARL13B/NEDD1/TTC26/HAUS2/CHCHD3/HAUS1/CEP78/EXOC5/DYNC2H1/DCTN1/KIFAP3/TNPO1/WDR34/YWHAG/SCLT1/TUBB/PPARGC1A/SIRT4/NINL/KIF3C/MED1/ALMS1/IMMT/SMO/ODF2/HAUS4/CEP97/CCP110/IFT122/TCTEX1D1/NR1D1/CARM1/CEP76/…
REACTOME_GENE_SILENCING_BY_RNA	REACTOME_GENE_SILENCING_BY_RNA	136	0.33738	1.1945	0.125676	0.245465	0.159466	11311	tags=50%, list=31%, signal=35%	TDRD1/MYBL1/TDRD9/H4C15/H4C14/H2BC17/PIWIL2/H2BC11/NUP155/H2AB1/H2BS1/NUP188/H2BC12/PLD6/NUP153/NUP205/H4C8/NUP160/RAN/NUP210/H2BC14/H4C12/H4C9/XPO5/H2AC7/NDC1/H3C10/MOV10L1/SEH1L/NUP107/H2AZ1/NUP58/H2AZ2/AGO2/H2AC4/DDX4/H2AC6/H3C12/TSN/NUP93/NUP37/POLR2D/NUP98/H4C3/IPO8/NUP54/TDRKH/H2BC7/DROSHA/NUP133/H3C8/H2BC15/NUP214/NUP88/NUP62/PIWIL4/H2BC4/HSP90AA1/H2AC14/H2AX/RANBP2/NUP85/H2BC3/H2BC13/H3C4…
BIOCARTA_NTHI_PATHWAY	BIOCARTA_NTHI_PATHWAY	23	0.496319	1.31233	0.125839	0.245582	0.159542	3404	tags=22%, list=9%, signal=20%	TNF/NR3C1/CXCL8/IL1B/TGFBR1
WP_SEROTONIN_AND_ANXIETY	WP_SEROTONIN_AND_ANXIETY	17	0.531231	1.3172	0.126079	0.24585	0.159716	3330	tags=29%, list=9%, signal=27%	POMC/PLEK/CAMK2B/GRM1/GABRA1
[truncated: 106 more rows]

## Sheet: Sheet1
ID	Description	setSize	enrichmentScore	NES	pvalue	p.adjust	qvalues	rank	leading_edge	core_enrichment
[truncated: 9 more rows]
